# Supplementary material for: Systematic modelling of the development of laminar projection origins in the cerebral cortex: Interactions of spatio-temporal patterns of neurogenesis and cellular heterogeneity
Source: PLoS Comput Biol. 2020 Oct 13;16(10):e1007991. doi: 10.1371/journal.pcbi.1007991 (PMC7553356; doi:10.1371/journal.pcbi.1007991)
Supplement: S1 File — (XLSX) [file pcbi.1007991.s008.xlsx]

## Sheet: Figure 3A
supragranular contribution vs density difference - Spearman rank correlation coefficient								supragranular contribution vs density difference - Spearman rank correlation coefficient - p-value
parameter value: delay layer 1 > infra [growth interval]								parameter value: delay layer 1 > infra [growth interval]
0.001	0.1	0.25	0.5	1	2.5	5	10	0.001	0.1	0.25	0.5	1	2.5	5	10
-0.0191631	-0.0120771	-0.0150549	-0.0115134	0.0365158	-0.077764	-0.0551626	-0.0398196	0.540587	0.700192	0.625893	0.711406	0.243021	0.0120798	0.0727553	0.194755
0.00133216	0.0360303	-0.0256952	-0.0386633	0.00223777	0.00489214	-0.0539392	-0.0294211	0.966138	0.252854	0.407792	0.20826	0.942484	0.874371	0.0789183	0.346475
-0.0157219	-0.00809711	-0.011857	0.018222	0.0135578	0.0012833	0.0422709	-0.0558211	0.616171	0.795696	0.703607	0.557214	0.662772	0.967156	0.171089	0.069267
-0.0216499	-0.0199694	-0.0450892	-0.0164227	-0.00815071	-0.0316055	-0.031097	0.0152232	0.49234	0.523684	0.147965	0.593628	0.792807	0.306227	0.3157	0.624038
0.0121393	0.0596	0.0365368	-0.0956987	0.0127506	0.00227682	-0.00708179	0.0783605	0.697456	0.0563354	0.240002	0.00172487	0.681861	0.94199	0.819989	0.0111221
0.0044873	0.000971641	0.0258967	0.0371632	-0.0188366	0.0259261	0.0630301	-0.039119	0.88713	0.975045	0.405942	0.227568	0.543025	0.40747	0.0430316	0.2038
-0.0183495	0.00131881	-0.0108419	0.00730494	-8.8756e-05	-0.0198241	0.0722028	0.00269295	0.556182	0.96656	0.725907	0.812314	0.997737	0.525697	0.0194625	0.930844
0.0073716	-0.0200177	-0.0586544	-0.00358437	-0.0210846	-0.0086651	-0.0241582	-0.0545103	0.813202	0.519837	0.0592492	0.906946	0.500337	0.779028	0.435756	0.0796265
-0.0728764	0.00677761	0.00152302	-0.0500147	-0.0190872	-0.0232777	-0.00218614	-0.0291071	0.0206068	0.828338	0.96112	0.104295	0.539627	0.455073	0.943647	0.341274
-0.00436676	-0.0376543	0.0541556	0.00896446	-0.0200924	-0.0144973	-0.0694431	2.46077e-05	0.88987	0.226142	0.0808725	0.77309	0.517473	0.639064	0.0250545	0.999365
-0.0991031	0.0274199	-0.0212	-0.0243374	0.0207486	0.00671092	0.059448	-0.00876612	0.00152135	0.381911	0.494648	0.432358	0.503885	0.828051	0.0545979	0.777769
-0.00596895	-0.0602102	-0.0144356	-0.042168	0.00601595	-0.0544143	0.0443545	-0.03071	0.849068	0.052468	0.64435	0.176285	0.846131	0.0804518	0.152305	0.323163
-0.0451251	-0.0415604	-0.0434948	0.00489657	0.00596459	0.0196137	-0.0161059	0.0247863	0.149227	0.178196	0.160017	0.874378	0.846418	0.526907	0.600773	0.418838
9.21829e-05	-0.0118307	-0.00212023	-0.0248027	-0.00835962	0.0148431	-0.007591	0.00016589	0.997661	0.706021	0.9455	0.418312	0.789629	0.632725	0.808577	0.995757
0.00725876	-0.0406746	-0.0181254	0.0275142	-0.0314223	0.0348966	0.0151963	-0.0144368	0.816891	0.19473	0.558362	0.37448	0.312999	0.259938	0.622487	0.640783
0.0325915	0.0206421	-0.0488207	-0.0697804	9.82967e-05	0.0386502	0.0526138	0.0300389	0.299581	0.511247	0.114737	0.0242188	0.997474	0.211668	0.0889854	0.330375
0.021159	-0.00160392	-0.0231669	-0.0400254	0.0624421	-0.0564549	0.0403148	0.0117526	0.503274	0.958957	0.45548	0.197572	0.0471553	0.0678492	0.193703	0.70501
-0.028787	0.00641308	-0.00406273	0.00693134	-0.022892	-0.00737297	0.00856953	-0.0433448	0.354633	0.837596	0.895735	0.821251	0.458909	0.811392	0.782831	0.15927
-0.0388615	0.0208053	0.023156	-0.0121809	-0.00192558	0.0438949	-0.0294597	-0.0189354	0.215849	0.506242	0.459628	0.696331	0.950497	0.155808	0.343964	0.541882
0.0753857	0.0879773	0.0498242	0.024977	0.0437267	-0.0349477	-0.0153245	0.0337599	0.0166722	0.00484295	0.108819	0.415267	0.156608	0.261079	0.619388	0.274185
0.0280685	0.0338521	-0.0604456	-0.0091867	-0.0582131	-0.027506	0.00608968	0.020466	0.373588	0.28032	0.0508786	0.765886	0.0610643	0.376463	0.84368	0.50768
0.0129694	0.0223925	0.00846406	-0.034828	-0.0216262	0.0499564	0.0106329	0.0304001	0.679677	0.47219	0.786554	0.262024	0.484753	0.107882	0.730985	0.326208
-0.086484	0.0273364	0.0198995	-0.00178771	0.0380126	0.0071141	0.012735	0.0118678	0.00541131	0.380337	0.519901	0.953773	0.221752	0.819613	0.681214	0.699944
0.00475244	-0.0044573	0.0256265	0.019763	-0.0333163	-0.0231728	0.0357166	-0.051885	0.880984	0.886497	0.408822	0.524763	0.281694	0.4558	0.250727	0.0921041
-0.0113038	-0.00560071	-0.0135405	-0.0232842	0.0541445	-0.00592083	0.0166942	-0.00726013	0.718544	0.857179	0.662567	0.452981	0.0804972	0.848104	0.590742	0.814662
0.00247506	-0.0525383	0.0334673	-0.0196212	0.0283512	-0.0131643	-0.0441051	-0.0264411	0.936336	0.0938577	0.284643	0.525558	0.362201	0.671982	0.152268	0.394084
-0.0147788	-0.0703711	-0.00332984	-0.0663512	-0.00808699	-0.00706695	-0.0264427	0.00992249	0.635674	0.0237768	0.914546	0.0324749	0.795263	0.819677	0.387754	0.748562
0.0244742	0.0118421	0.0374431	0.00354291	-0.026702	-0.0283635	-0.00393572	0.0292222	0.435598	0.705062	0.228983	0.908839	0.392186	0.361761	0.898832	0.34462
0.0111936	-0.00805874	-0.00885169	-0.0320292	-0.00704383	-0.0484667	-0.100316	0.0244285	0.72183	0.796642	0.774816	0.305388	0.821279	0.117219	0.00109158	0.42931
-0.0172711	-0.00304077	0.00265076	-0.0321677	0.00426397	-0.0182013	0.0106293	-0.0097604	0.582405	0.922428	0.932122	0.301887	0.891757	0.558423	0.730703	0.750706
0.0259808	-0.0217354	-0.0340508	-0.0454107	0.0126082	-0.0104945	-0.00203766	0.00151985	0.405104	0.485925	0.275856	0.143539	0.686235	0.735333	0.947519	0.960937
0.00902317	0.0399122	0.0061814	0.0204456	-0.0298169	0.00087115	0.0185838	0.00690821	0.772505	0.20015	0.842105	0.504881	0.335348	0.977475	0.547876	0.823994
-0.00019811	0.0339076	-0.0281742	-0.0404758	0.00431322	-0.00954097	0.0256958	0.0139667	0.994963	0.275314	0.363818	0.188539	0.889929	0.757697	0.405979	0.650607
-0.0367288	0.000921862	-0.0225915	0.0194144	-0.0326312	0.0305501	-0.0323336	-0.0126908	0.240052	0.976334	0.467184	0.534091	0.289412	0.324059	0.296832	0.68154
-0.0196911	0.00449247	-0.0119979	-0.0192795	0.029574	-0.0277492	-0.0112634	0.028798	0.527274	0.884889	0.698736	0.537731	0.341627	0.370182	0.717272	0.352363
-0.0336877	0.015891	-0.0329953	-0.0470348	0.0444759	0.0371119	0.002408	0.0308529	0.28219	0.609943	0.289848	0.127727	0.152766	0.232905	0.938714	0.31882
0.00764566	-0.0500737	0.0188434	0.0307682	-0.0140945	-0.0590355	-0.00486889	0.00684372	0.808342	0.110158	0.540951	0.319688	0.651718	0.0594601	0.874904	0.823391
-0.0253231	-0.0101043	-0.0573557	0.0199102	0.0249722	-0.00224866	-0.0462766	0.0230049	0.423993	0.746015	0.0658952	0.518879	0.426312	0.941983	0.133991	0.458638
0.0138146	-0.00623164	-0.0324338	-0.0416472	-0.039232	0.0331486	-0.0415165	0.0104574	0.660071	0.841444	0.296734	0.176466	0.208594	0.287377	0.178448	0.735136
-0.00938533	0.0623281	0.0120733	-0.003701	0.0078842	0.0247488	0.0241869	-0.0831554	0.763306	0.046473	0.696106	0.904248	0.800478	0.426178	0.435432	0.00647128
-0.0100055	-0.0138648	0.0479325	-0.00307622	-0.00589155	-0.0107933	0.0449952	-0.0251644	0.750076	0.653144	0.12348	0.920654	0.850064	0.727338	0.146658	0.413538
0.0126651	0.00783962	-0.0118471	-0.0466038	0.052438	-0.00833832	0.0278731	-0.000358402	0.687521	0.802245	0.703707	0.131443	0.0936794	0.788449	0.36943	0.990701
-0.0520592	-0.00895098	0.0160546	0.0257649	-0.0275586	-0.0330127	-0.0557503	-0.0133035	0.0982213	0.774597	0.604005	0.406295	0.377637	0.285412	0.0719043	0.668868
-0.0261261	-0.0442194	-0.00340101	0.0120858	0.0233559	-0.0216278	-0.0332105	0.00472322	0.403629	0.158182	0.912768	0.693746	0.45334	0.489362	0.283686	0.878272
-0.0373847	0.00606198	-0.0194872	-0.00530428	0.0217234	0.0159713	-0.0627705	0.00589611	0.23405	0.844822	0.532957	0.862602	0.481745	0.609009	0.0428853	0.848302
-0.00103476	0.0287045	0.027846	0.0455787	-0.00152395	0.0188568	-0.0094967	-0.0196904	0.973617	0.360711	0.373615	0.140532	0.960812	0.543951	0.760582	0.528695
-0.076687	-0.042635	-0.0308394	0.0505032	-0.0114679	0.000813682	0.00310721	0.0190232	0.014438	0.17534	0.320193	0.102583	0.712097	0.979121	0.920508	0.53787
-0.00472814	-0.0420181	0.00977964	0.0198107	0.00140339	0.00230524	-0.00301331	-0.00869786	0.880527	0.176777	0.752752	0.522962	0.963928	0.941497	0.921866	0.778317
-0.0400601	-0.00393776	-0.00234476	0.023341	-0.00950069	0.0481265	-0.0158528	-0.0506447	0.198268	0.899944	0.939768	0.453408	0.759136	0.120172	0.607532	0.103109
-0.0187461	0.00104948	-0.0660814	-0.0343185	-0.0569006	-0.0497864	-0.0191324	0.00677957	0.547872	0.973321	0.0330187	0.267004	0.0655735	0.108746	0.535149	0.826565

## Sheet: Figure 3B
supragranular contribution vs density difference - Spearman rank correlation coefficient								supragranular contribution vs density difference - Spearman rank correlation coefficient - p-value
parameter value: delay infra > supra [growth interval]								parameter value: delay infra > supra [growth interval]
0.001	0.1	0.25	0.5	1	2.5	5	10	0.001	0.1	0.25	0.5	1	2.5	5	10
-0.0191631	-0.0371406	-0.192991	-0.330278	-0.396426	-0.530434	-0.500019	-0.417715	0.540587	0.23712	2.81652e-10	1.26975e-28	1.37047e-41	0	0	0
0.00133216	-0.0439224	-0.12258	-0.340384	-0.410151	-0.518608	-0.499583	-0.401766	0.966138	0.156343	6.55669e-05	3.04059e-30	2.8026e-44	0	0	0
-0.0157219	-0.120603	-0.195771	-0.252769	-0.438184	-0.511238	-0.493593	-0.426888	0.616171	0.000109406	1.51101e-10	4.49315e-17	0	0	0	0
-0.0216499	-0.0637428	-0.196398	-0.336945	-0.409167	-0.526864	-0.500941	-0.436687	0.49234	0.0420167	1.31713e-10	2.41924e-29	7.56701e-44	0	0	0
0.0121393	-0.0690739	-0.145639	-0.354413	-0.419208	-0.520596	-0.513458	-0.420862	0.697456	0.0260543	2.27221e-06	3.16771e-33	0	0	0	0
0.0044873	-0.0797411	-0.210801	-0.328579	-0.403524	-0.540955	-0.498736	-0.470274	0.88713	0.0105759	3.66538e-12	2.4936e-28	1.06499e-42	0	0	0
-0.0183495	-0.0378415	-0.218621	-0.328369	-0.413204	-0.531653	-0.489463	-0.449111	0.556182	0.225643	1.24117e-12	1.52475e-28	5.60519e-45	0	0	0
0.0073716	-0.0879784	-0.193463	-0.28967	-0.385399	-0.508461	-0.501622	-0.433058	0.813202	0.00465888	3.21611e-10	3.16613e-22	6.68716e-39	0	0	0
-0.0728764	-0.0863428	-0.203221	-0.337011	-0.410189	-0.508144	-0.520689	-0.460583	0.0206068	0.00557958	4.41671e-11	2.08586e-29	1.68156e-44	0	0	0
-0.00436676	-0.0947841	-0.158166	-0.333354	-0.414053	-0.544677	-0.494037	-0.423093	0.88987	0.00243131	2.23676e-07	2.59169e-29	0	0	0	0
-0.0991031	-0.0397928	-0.166838	-0.342988	-0.422393	-0.543029	-0.501766	-0.423036	0.00152135	0.201938	5.39168e-08	9.73371e-31	0	0	0	0
-0.00596895	-0.0669814	-0.155949	-0.316548	-0.40849	-0.527497	-0.509654	-0.445151	0.849068	0.030699	3.35058e-07	3.25479e-26	1.68156e-44	0	0	0
-0.0451251	-0.0454798	-0.185973	-0.33838	-0.41454	-0.556419	-0.483299	-0.458848	0.149227	0.144092	1.2178e-09	8.83456e-30	0	0	0	0
9.21829e-05	-0.141848	-0.149942	-0.359511	-0.440117	-0.537539	-0.462669	-0.429801	0.997661	4.72442e-06	9.07522e-07	1.24689e-33	0	0	0	0
0.00725876	0.00478185	-0.14068	-0.322405	-0.406381	-0.508651	-0.500187	-0.446802	0.816891	0.877297	5.10089e-06	3.6862e-27	2.24208e-43	0	0	0
0.0325915	-0.0516186	-0.146899	-0.323253	-0.427233	-0.540671	-0.473633	-0.427235	0.299581	0.0989286	1.79001e-06	1.36325e-27	0	0	0	0
0.021159	-0.0460601	-0.227228	-0.305468	-0.406777	-0.544982	-0.496316	-0.470903	0.503274	0.141362	1.05242e-13	1.76181e-24	6.16571e-44	0	0	0
-0.028787	-0.104412	-0.237752	-0.305182	-0.384093	-0.523389	-0.493636	-0.463601	0.354633	0.000706752	4.48609e-15	1.77025e-24	6.08296e-39	0	0	0
-0.0388615	-0.116177	-0.175461	-0.276062	-0.375512	-0.548506	-0.503007	-0.433261	0.215849	0.000210855	1.1696e-08	3.33436e-20	6.20619e-37	0	0	0
0.0753857	-0.0658732	-0.240371	-0.31585	-0.385168	-0.526727	-0.471866	-0.450458	0.0166722	0.0341795	2.00912e-15	3.08008e-26	3.07412e-39	0	0	0
0.0280685	-0.104282	-0.212358	-0.314478	-0.430013	-0.53693	-0.503414	-0.464887	0.373588	0.000743573	4.13445e-12	7.4635e-26	0	0	0	0
0.0129694	-0.0678761	-0.174498	-0.273642	-0.381205	-0.537598	-0.494839	-0.432367	0.679677	0.0296245	1.05799e-08	9.19731e-20	4.97318e-38	0	0	0
-0.086484	-0.0641099	-0.181846	-0.311354	-0.386733	-0.529159	-0.472701	-0.452686	0.00541131	0.0387225	4.15028e-09	3.24399e-25	4.1308e-39	0	0	0
0.00475244	-0.0800269	-0.201673	-0.321498	-0.41502	-0.542644	-0.497447	-0.446421	0.880984	0.0096523	5.14601e-11	4.1933e-27	0	0	0	0
-0.0113038	-0.0777663	-0.167994	-0.276517	-0.416207	-0.551341	-0.509309	-0.463489	0.718544	0.0129779	6.47809e-08	2.17177e-20	0	0	0	0
0.00247506	-0.123872	-0.176082	-0.305723	-0.386368	-0.529485	-0.487504	-0.422729	0.936336	7.35026e-05	1.14248e-08	1.13593e-24	1.11136e-38	0	0	0
-0.0147788	-0.105168	-0.228171	-0.362781	-0.421726	-0.53047	-0.499066	-0.415066	0.635674	0.000669427	8.74125e-14	1.16962e-34	0	0	0	0
0.0244742	-0.0687994	-0.183103	-0.323023	-0.413414	-0.543932	-0.499529	-0.44294	0.435598	0.0278534	1.69043e-09	5.98283e-27	1.12104e-44	0	0	0
0.0111936	-0.0199407	-0.172653	-0.325762	-0.461802	-0.54415	-0.503829	-0.460682	0.72183	0.525502	1.35928e-08	6.755e-28	0	0	0	0
-0.0172711	-0.0955553	-0.189735	-0.308265	-0.394798	-0.531265	-0.516462	-0.44097	0.582405	0.00230732	7.06856e-10	1.28908e-24	1.71351e-41	0	0	0
0.0259808	-0.0697653	-0.20295	-0.320349	-0.419812	-0.542408	-0.49568	-0.458566	0.405104	0.0265389	2.6831e-11	5.24214e-27	0	0	0	0
0.00902317	-0.0199291	-0.14325	-0.328346	-0.407374	-0.537208	-0.486391	-0.429637	0.772505	0.524724	2.83315e-06	3.06752e-28	9.24857e-44	0	0	0
-0.00019811	-0.11327	-0.164859	-0.316105	-0.402797	-0.543896	-0.5032	-0.433583	0.994963	0.000255459	7.76633e-08	8.52733e-26	1.1827e-42	0	0	0
-0.0367288	-0.0727749	-0.17129	-0.316399	-0.420183	-0.518745	-0.494839	-0.452523	0.240052	0.0192623	2.76433e-08	2.37246e-26	0	0	0	0
-0.0196911	-0.106678	-0.169811	-0.295368	-0.423586	-0.532372	-0.520755	-0.436036	0.527274	0.000545086	2.91006e-08	1.05488e-22	0	0	0	0
-0.0336877	-0.0931781	-0.157623	-0.352138	-0.433907	-0.536774	-0.507074	-0.40598	0.28219	0.00270756	2.9176e-07	1.04511e-32	0	0	0	0
0.00764566	-0.125426	-0.16464	-0.355329	-0.399222	-0.521782	-0.477242	-0.427045	0.808342	5.61141e-05	7.97047e-08	9.4476e-33	8.66843e-42	0	0	0
-0.0253231	-0.0952099	-0.187374	-0.285733	-0.41562	-0.540326	-0.503074	-0.423374	0.423993	0.00219977	7.71393e-10	9.73555e-22	0	0	0	0
0.0138146	-0.143667	-0.188178	-0.29789	-0.429179	-0.540643	-0.514029	-0.462791	0.660071	3.9605e-06	8.91193e-10	1.98495e-23	0	0	0	0
-0.00938533	-0.102897	-0.174202	-0.304226	-0.3938	-0.5268	-0.48319	-0.430187	0.763306	0.000900295	1.10343e-08	2.38152e-24	1.41753e-40	0	0	0
-0.0100055	-0.0246391	-0.162676	-0.327878	-0.41437	-0.547601	-0.507462	-0.421847	0.750076	0.428456	1.00614e-07	1.10692e-28	1.68156e-44	0	0	0
0.0126651	-0.0956206	-0.217206	-0.324527	-0.417406	-0.531195	-0.494572	-0.42962	0.687521	0.0020937	9.18992e-13	1.2258e-27	0	0	0	0
-0.0520592	-0.0617388	-0.18291	-0.333403	-0.398384	-0.554118	-0.491307	-0.423024	0.0982213	0.045697	2.4948e-09	3.41804e-29	7.19707e-42	0	0	0
-0.0261261	-0.097813	-0.176309	-0.268047	-0.409141	-0.542593	-0.488192	-0.421516	0.403629	0.00149132	1.02451e-08	7.23054e-19	6.44597e-44	0	0	0
-0.0373847	-0.0420655	-0.20025	-0.337096	-0.415629	-0.551858	-0.499165	-0.444382	0.23405	0.176289	8.52382e-11	9.72119e-30	0	0	0	0
-0.00103476	-0.106139	-0.113097	-0.338841	-0.392043	-0.538924	-0.486864	-0.422629	0.973617	0.000596072	0.000257583	4.76337e-30	2.6213e-40	0	0	0
-0.076687	-0.0537849	-0.175581	-0.3627	-0.385913	-0.545156	-0.49161	-0.430036	0.014438	0.0875566	9.26641e-09	7.92371e-35	2.51543e-39	0	0	0
-0.00472814	-0.0938801	-0.160446	-0.294228	-0.409199	-0.553767	-0.498634	-0.443982	0.880527	0.00268878	2.08371e-07	4.14317e-23	8.40779e-44	0	0	0
-0.0400601	-0.0705017	-0.201652	-0.335847	-0.432077	-0.518374	-0.509452	-0.44419	0.198268	0.0238575	4.64979e-11	6.08939e-29	0	0	0	0
-0.0187461	-0.0739459	-0.189668	-0.31741	-0.405117	-0.529369	-0.491885	-0.412253	0.547872	0.0171288	7.30419e-10	3.60749e-26	2.29813e-43	0	0	0

## Sheet: Figure 3C
supragranular contribution vs density difference - Spearman rank correlation coefficient					supragranular contribution vs density difference - Spearman rank correlation coefficient - p-value
parameter value: supragranular compartment neuron density scaling					parameter value: supragranular compartment neuron density scaling
1	2	3	4	5	1	2	3	4	5
-0.0191631	0.201741	0.313447	0.37532	0.41322	0.540587	2.73826e-11	6.17726e-26	6.36129e-38	5.60519e-45
0.00133216	0.250515	0.333923	0.364485	0.420952	0.966138	6.03156e-17	1.06808e-29	7.23063e-35	0
-0.0157219	0.248566	0.318908	0.326222	0.425438	0.616171	2.03201e-16	2.48937e-27	2.27471e-28	0
-0.0216499	0.24648	0.336354	0.367208	0.396664	0.49234	2.84656e-16	5.98987e-30	5.67988e-36	1.71463e-41
0.0121393	0.195276	0.334005	0.382218	0.381075	0.697456	1.13081e-10	6.04143e-30	3.06919e-39	8.49372e-38
0.0044873	0.264465	0.339264	0.434293	0.405042	0.88713	1.24883e-18	3.32761e-30	0	3.41917e-43
-0.0183495	0.217018	0.323975	0.366282	0.356514	0.556182	6.03282e-13	1.21527e-27	8.0988e-36	4.9384e-33
0.0073716	0.299771	0.329433	0.335602	0.386208	0.813202	1.23168e-23	5.58163e-29	7.67943e-30	8.66753e-39
-0.0728764	0.257581	0.344743	0.403802	0.410157	0.0206068	1.08339e-17	2.81111e-31	1.28919e-43	5.60519e-45
-0.00436676	0.278504	0.36007	0.368175	0.37214	0.88987	2.00659e-20	2.77212e-34	9.70496e-37	2.03711e-36
-0.0991031	0.227972	0.287238	0.391959	0.405244	0.00152135	5.48893e-14	8.26732e-22	7.76824e-41	1.79366e-43
-0.00596895	0.257359	0.340797	0.323399	0.39816	0.849068	1.69599e-17	1.4661e-30	1.70084e-27	6.77668e-42
-0.0451251	0.269874	0.267715	0.327775	0.378653	0.149227	4.60602e-19	3.91798e-19	1.02904e-28	1.42256e-37
9.21829e-05	0.255605	0.324926	0.326795	0.398387	0.997661	1.58799e-17	6.32443e-28	1.36116e-28	7.83606e-42
0.00725876	0.283394	0.335252	0.411305	0.343815	0.816891	2.88081e-21	5.16469e-30	0	6.47487e-31
0.0325915	0.196251	0.277393	0.388668	0.376393	0.299581	8.9214e-11	1.04492e-20	2.64195e-40	1.20237e-37
0.021159	0.185932	0.316966	0.404884	0.372909	0.503274	9.2032e-10	2.01745e-26	7.28675e-44	1.92788e-36
-0.028787	0.269422	0.279586	0.382494	0.425739	0.354633	2.3785e-19	3.78302e-21	4.67745e-39	0
-0.0388615	0.236548	0.304308	0.362383	0.380489	0.215849	4.1213e-15	1.90043e-24	1.30317e-34	1.83344e-38
0.0753857	0.298104	0.328843	0.370148	0.33556	0.0166722	3.38946e-23	4.46711e-29	1.15962e-36	1.70886e-29
0.0280685	0.269705	0.250552	0.372227	0.405112	0.373588	2.63276e-19	8.56567e-17	3.48403e-37	3.92364e-43
0.0129694	0.229177	0.349319	0.401686	0.376353	0.679677	3.13582e-14	8.34335e-33	2.49431e-43	9.75355e-37
-0.086484	0.225981	0.274005	0.388258	0.403079	0.00541131	5.83018e-14	4.53248e-20	3.81644e-40	7.17465e-43
0.00475244	0.23871	0.270784	0.349783	0.356592	0.880984	2.49308e-15	1.05128e-19	1.59939e-32	2.95591e-33
-0.0113038	0.234695	0.302805	0.386804	0.439603	0.718544	8.57669e-15	2.32961e-24	1.27539e-39	0
0.00247506	0.230723	0.315084	0.358303	0.390591	0.936336	2.08592e-14	2.69698e-26	2.65729e-34	2.3298e-40
-0.0147788	0.267091	0.330838	0.364417	0.412605	0.635674	6.42909e-19	1.0154e-28	1.90946e-35	5.60519e-45
0.0244742	0.303805	0.301228	0.333658	0.370007	0.435598	1.96926e-24	4.53825e-24	1.19104e-29	3.24454e-36
0.0111936	0.26209	0.29636	0.3637	0.412508	0.72183	3.09857e-18	2.45869e-23	3.2845e-35	2.8026e-45
-0.0172711	0.252282	0.328592	0.404138	0.392292	0.582405	6.54125e-17	2.48087e-28	1.56945e-43	2.98348e-40
0.0259808	0.244095	0.355112	0.330463	0.341621	0.405104	9.19925e-16	2.17774e-33	4.91918e-29	6.71581e-31
0.00902317	0.238588	0.29796	0.368648	0.403243	0.772505	3.37037e-15	8.71839e-24	3.91002e-36	7.20267e-43
-0.00019811	0.23292	0.338421	0.39401	0.365484	0.994963	6.59525e-15	4.70755e-30	5.08952e-42	7.10528e-35
-0.0367288	0.227132	0.274859	0.385962	0.420791	0.240052	5.0725e-14	2.40343e-20	3.23193e-40	0
-0.0196911	0.283725	0.315691	0.358482	0.366793	0.527274	4.47779e-21	2.03064e-26	1.20501e-33	2.94526e-35
-0.0336877	0.276126	0.358815	0.353195	0.392724	0.28219	3.53921e-20	3.1995e-34	5.77144e-33	7.41735e-41
0.00764566	0.220721	0.348302	0.343221	0.394219	0.808342	4.15892e-13	5.81989e-32	1.71119e-31	5.84173e-41
-0.0253231	0.218536	0.31371	0.39417	0.390553	0.423993	4.67391e-13	4.53935e-26	1.67539e-41	3.3113e-40
0.0138146	0.293817	0.321734	0.367363	0.388893	0.660071	2.15626e-22	2.60311e-27	1.01915e-35	1.13153e-39
-0.00938533	0.234601	0.312091	0.348745	0.380869	0.763306	4.53996e-15	5.52453e-26	6.67441e-32	1.2057e-38
-0.0100055	0.265561	0.354225	0.392941	0.406655	0.750076	8.26633e-19	2.45492e-33	1.34104e-41	5.04467e-44
0.0126651	0.27264	0.337256	0.375627	0.386428	0.687521	1.16946e-19	3.23792e-30	5.44851e-37	7.37335e-40
-0.0520592	0.230694	0.366227	0.365126	0.405521	0.0982213	2.48341e-14	5.37774e-36	1.83965e-35	2.66247e-43
-0.0261261	0.204803	0.322011	0.334443	0.425727	0.403629	1.44059e-11	7.75354e-28	2.24517e-29	0
-0.0373847	0.266191	0.310125	0.319955	0.377702	0.23405	5.6427e-19	2.62084e-25	1.11035e-26	2.22602e-37
-0.00103476	0.266169	0.345763	0.359725	0.393645	0.973617	9.21635e-19	1.94891e-31	9.21537e-35	1.6657e-40
-0.076687	0.250761	0.314136	0.408821	0.422248	0.014438	5.25533e-17	2.54017e-26	1.12104e-44	0
-0.00472814	0.198578	0.360289	0.367227	0.406055	0.880527	4.67297e-11	1.65185e-34	6.5122e-36	2.21405e-43
-0.0400601	0.284101	0.26148	0.33523	0.41219	0.198268	1.6186e-21	3.72751e-18	2.53528e-30	8.40779e-45
-0.0187461	0.251843	0.317701	0.371908	0.392137	0.547872	6.29292e-17	1.04784e-26	6.84357e-37	3.80825e-40

## Sheet: Figure 3D
supragranular contribution vs density difference - Spearman rank correlation coefficient							supragranular contribution vs density difference - Spearman rank correlation coefficient - p-value
parameter value: axon elongation scaling [min/max]							parameter value: axon elongation scaling [min/max]
1	0.75	0.5	0.375	0.25	0.125	0.05	1	0.75	0.5	0.375	0.25	0.125	0.05
-0.0302977	0.117437	0.240731	0.360294	0.405274	0.44001	0.443562	0.334424	0.000263828	3.26447e-13	3.78456e-27	1.00943e-33	9.70166e-39	3.2924e-37
0.0334628	0.140173	0.192415	0.382798	0.405817	0.427361	0.44394	0.284003	1.18994e-05	7.62257e-09	7.04607e-31	2.88939e-33	1.91073e-35	3.14534e-37
-0.0157871	0.075674	0.220102	0.306513	0.370841	0.454954	0.41859	0.613146	0.0184742	3.8791e-11	3.47039e-20	6.6137e-28	7.41679e-41	1.85084e-32
-0.0130131	0.111853	0.251621	0.361544	0.388607	0.433141	0.458142	0.675533	0.000571653	1.96022e-14	1.48961e-27	6.43857e-31	1.82085e-36	7.87154e-40
0.0466711	0.0736354	0.264469	0.316992	0.407832	0.442225	0.473242	0.135577	0.0220926	1.39618e-15	2.30228e-21	9.92818e-34	1.38016e-38	5.88545e-43
0.0609611	0.0556997	0.232335	0.330157	0.389197	0.420407	0.474912	0.0520722	0.0842243	2.90913e-12	4.33403e-23	1.64196e-30	2.50437e-34	3.53127e-43
0.00765257	0.071195	0.248179	0.332863	0.39547	0.453924	0.466389	0.811283	0.0274772	4.37666e-14	1.82713e-23	1.70289e-31	2.09533e-40	2.12857e-41
0.0108572	0.100903	0.219294	0.360222	0.369987	0.430326	0.44118	0.728706	0.00179575	4.25344e-11	1.79598e-27	5.71745e-28	7.83732e-36	8.74876e-37
-0.0363509	0.0764384	0.26352	0.357181	0.401107	0.439516	0.468641	0.244926	0.0172046	7.38933e-16	2.22445e-26	1.07198e-33	8.38578e-38	8.845e-42
-0.0258719	0.101018	0.139248	0.330748	0.371218	0.446304	0.434802	0.40891	0.00188635	3.16019e-05	1.58353e-23	6.24122e-28	3.09705e-38	1.95487e-35
-0.039376	0.118758	0.278953	0.342395	0.363977	0.426924	0.426866	0.209154	0.000208098	2.17726e-17	4.61786e-25	8.27087e-27	3.41659e-35	1.09258e-33
0.0346056	0.127565	0.275413	0.357617	0.343373	0.3763	0.482061	0.266705	6.83132e-05	1.11937e-16	3.18575e-27	5.74152e-24	6.08915e-27	1.12104e-44
-0.0199798	0.118179	0.304079	0.323672	0.40669	0.447503	0.442916	0.525305	0.000267658	9.93418e-21	7.66958e-22	2.04983e-33	4.84257e-39	1.15426e-36
0.00450653	0.131858	0.258593	0.312773	0.400285	0.434188	0.481781	0.88592	4.3234e-05	4.59896e-15	1.78621e-20	1.74716e-32	8.63416e-37	5.60519e-45
0.0215874	0.0835181	0.236178	0.351644	0.359067	0.428634	0.458974	0.491237	0.0095165	1.39333e-12	6.51498e-26	1.6417e-25	5.04873e-36	2.57933e-39
-0.0451904	0.0972928	0.218851	0.375149	0.38133	0.464804	0.435609	0.147057	0.00268263	4.21786e-11	1.34599e-29	2.69726e-29	9.66896e-43	6.94145e-35
-0.0427343	0.114772	0.235422	0.321362	0.38942	0.459174	0.448696	0.172217	0.000382242	1.34524e-12	9.41283e-22	3.40216e-31	3.25858e-41	4.88988e-38
0.00679483	0.0727594	0.277989	0.361209	0.408528	0.421331	0.48543	0.829239	0.0240958	2.4039e-17	2.07204e-27	3.60947e-34	9.25256e-34	2.8026e-45
-0.00928093	0.107841	0.26892	0.369144	0.3967	0.417103	0.455156	0.766746	0.000729983	3.28998e-16	1.7817e-29	2.93088e-32	8.31507e-34	2.06643e-38
0.0662319	0.0957273	0.25354	0.296611	0.355661	0.404433	0.420601	0.0341649	0.0031747	7.62925e-15	1.0058e-18	1.46122e-25	5.63154e-32	6.49247e-33
-0.0352454	0.106971	0.234616	0.293981	0.401663	0.437303	0.437275	0.257959	0.000879353	1.13937e-12	2.87611e-18	3.23638e-33	8.51114e-37	3.83956e-36
0.0612122	0.10699	0.266907	0.319915	0.386769	0.459796	0.504967	0.0496437	0.00100609	5.9834e-16	6.10801e-22	1.28351e-30	6.41346e-41	0
-0.0243201	0.0997486	0.309368	0.31613	0.382277	0.415843	0.464837	0.436022	0.00193032	2.39332e-21	6.29559e-21	1.28572e-29	7.59143e-33	9.968e-41
-0.0368349	0.101772	0.254946	0.330002	0.371451	0.44485	0.48578	0.244994	0.00151291	1.34707e-14	7.25363e-23	1.73691e-28	3.66447e-38	2.8026e-45
-0.0445486	0.124774	0.236026	0.317022	0.384142	0.436147	0.471308	0.154902	0.000102672	1.20967e-12	3.69415e-21	5.99489e-30	7.23797e-37	2.01619e-41
-0.0043258	0.136919	0.248138	0.371394	0.381197	0.409118	0.507475	0.89095	2.13638e-05	4.86915e-14	4.27881e-29	1.28273e-29	3.44283e-32	0
-0.0166405	0.0753062	0.26364	0.357208	0.411209	0.419502	0.474953	0.59789	0.0194919	1.66055e-15	4.84707e-27	1.95035e-34	4.79027e-34	2.69049e-43
-0.0471319	0.123437	0.245168	0.313611	0.380785	0.417849	0.452429	0.133469	0.000124934	1.69139e-13	8.72146e-21	1.25667e-28	4.72208e-33	8.08094e-39
0.0231352	0.0813746	0.258528	0.333425	0.399975	0.440827	0.455832	0.464465	0.0114034	2.96033e-15	1.06765e-23	2.34763e-32	5.48263e-39	3.0214e-39
-0.00652052	0.119915	0.304014	0.364151	0.338158	0.387813	0.442054	0.834913	0.000208531	2.11467e-20	8.43386e-28	4.06151e-23	7.9429e-29	4.40561e-37
0.0801801	0.0981867	0.253978	0.279754	0.356138	0.438108	0.42866	0.0107216	0.0023099	1.13614e-14	1.4389e-16	3.63934e-26	2.88488e-37	1.52619e-33
-0.036779	0.0689953	0.31347	0.293842	0.400546	0.459544	0.453688	0.238722	0.0330138	6.66036e-22	2.48846e-18	1.11023e-32	9.44475e-42	3.34186e-39
-0.0472761	0.0871951	0.264088	0.35162	0.391377	0.446146	0.437955	0.131332	0.00695411	1.71685e-15	2.58599e-26	2.9026e-31	4.43869e-39	1.11189e-36
0.0199116	0.057212	0.278783	0.246372	0.347921	0.465594	0.450348	0.526926	0.0761226	1.93572e-17	3.89678e-13	2.54608e-24	7.62306e-43	1.38364e-38
-0.0247753	0.125443	0.289701	0.329389	0.380776	0.419655	0.454539	0.433629	9.10431e-05	1.94481e-18	6.57926e-23	1.75156e-29	2.28013e-34	1.29679e-39
-0.0152459	0.116279	0.287051	0.377848	0.387997	0.423446	0.449648	0.626214	0.000341063	2.31174e-18	4.93216e-30	1.56342e-30	8.28724e-35	3.67713e-38
0.0352733	0.0899457	0.260442	0.332008	0.374922	0.42848	0.442073	0.260375	0.00533668	2.59892e-15	4.87693e-23	1.56011e-28	3.37554e-35	1.45642e-36
0.00242343	0.129197	0.23968	0.299263	0.380719	0.45793	0.487267	0.938716	6.44984e-05	4.98446e-13	7.68615e-19	3.36268e-29	7.18754e-41	0
0.0284408	0.0783822	0.247247	0.343218	0.393925	0.418731	0.462465	0.363256	0.0146651	4.10274e-14	1.9319e-24	3.32212e-31	3.98724e-34	1.52421e-39
0.0254775	0.121903	0.290914	0.359585	0.434872	0.402233	0.464591	0.417239	0.000170969	4.51545e-19	2.09779e-27	9.58305e-39	9.10775e-31	1.25422e-40
0.00578542	0.153331	0.285965	0.325139	0.422405	0.447563	0.43315	0.852946	1.66569e-06	6.261e-18	1.58482e-22	3.22889e-36	4.21668e-39	2.74845e-35
-0.0151866	0.100612	0.237201	0.317665	0.369126	0.447662	0.473827	0.628909	0.00174235	6.3297e-13	1.09658e-21	2.17743e-27	1.64387e-39	1.42932e-43
-0.0227547	0.0879554	0.218042	0.367749	0.396433	0.447002	0.441028	0.470077	0.00609634	4.19226e-11	9.67344e-29	1.28845e-31	4.29144e-39	1.29052e-36
-0.0495654	0.0833269	0.192293	0.36915	0.37318	0.450449	0.471744	0.113644	0.0103483	8.58682e-09	4.64167e-29	2.30946e-28	2.68593e-39	7.9874e-43
-0.00549699	0.138787	0.256628	0.383946	0.402307	0.413747	0.445573	0.861759	1.46803e-05	4.95028e-15	3.57276e-31	3.91123e-33	5.39927e-33	6.81291e-37
0.00680435	0.11637	0.223182	0.371518	0.425638	0.4756	0.415097	0.827341	0.000311399	1.3759e-11	5.51595e-29	2.76542e-37	2.8026e-45	2.12222e-31
-0.0313455	0.158399	0.251505	0.300529	0.405003	0.433056	0.436464	0.318448	7.90272e-07	2.15512e-14	1.79296e-19	5.21156e-33	8.17295e-37	1.54193e-35
-0.0351641	0.17828	0.24803	0.315418	0.416823	0.425725	0.454819	0.266834	2.72404e-08	6.26541e-14	8.19949e-21	2.65395e-35	4.9852e-35	1.32842e-38
0.0298287	0.0889011	0.246338	0.337658	0.349054	0.446963	0.449886	0.3458	0.00592238	5.27866e-14	5.93849e-24	2.01744e-24	1.87351e-38	1.63632e-37
-0.035921	0.144445	0.251568	0.341458	0.380475	0.427393	0.448923	0.251484	5.88122e-06	2.42428e-14	1.11002e-24	1.95451e-29	6.3783e-35	5.57716e-38
	0.111451	0.185235	0.328145	0.439867	0.427657	0.481314		0.000526916	2.89403e-08	1.09233e-22	2.52979e-39	1.87772e-35	1.12104e-44
	0.0737662	0.210691	0.375243	0.435326	0.426614			0.0231269	1.76877e-10	8.21488e-30	6.36317e-39	3.95702e-34
	0.143815	0.235642	0.376643	0.39476	0.420026			6.46336e-06	6.75032e-13	2.43294e-30	4.79607e-32	2.17082e-34
	0.131484	0.299466	0.300377	0.36291	0.43691			4.34232e-05	7.06809e-20	2.37884e-19	4.60757e-26	3.09856e-37
	0.0790505	0.252317	0.317053	0.382682	0.463234			0.0141367	1.30827e-14	1.72938e-21	5.40882e-30	1.37888e-42
	0.172179	0.257915	0.363587	0.353525				9.5961e-08	5.64118e-15	1.18872e-27	1.15278e-25
	0.128774	0.269737						6.18731e-05	2.7609e-16
	0.0804035							0.012796
	0.120985							0.00018129
	0.0737291							0.0212477
	0.107546							0.000819153
	0.0740405							0.0226912
	0.120104							0.000197545
	0.14185							9.52137e-06

## Sheet: Figure 4A&B
Figure 4A: individual correlations										Figure 4B: partial correlations
supragranular contribution vs supra-to-total neuron ratio - individual correlation - Spearman rank correlation coefficient					supragranular contribution vs density difference - individual correlation - Spearman rank correlation coefficient					supragranular contribution vs supra-to-total neuron ratio - partial correlation, controlled for supragranular contribution - Spearman rank correlation coefficient					supragranular contribution vs density difference - partial correlation, controlled for supragranular contribution - Spearman rank correlation coefficient
parameter value: supragranular compartment neuron density scaling					parameter value: supragranular compartment neuron density scaling					parameter value: supragranular compartment neuron density scaling					parameter value: supragranular compartment neuron density scaling
1	2	3	4	5	1	2	3	4	5	1	2	3	4	5	1	2	3	4	5
-/-	0.396583	0.592585	0.645016	0.675989	-0.0191631	0.201741	0.313447	0.37532	0.41322	-/-	0.350617	0.532065	0.566473	0.5875	-0.0191636	-0.0400414	-0.0604549	-0.0294956	0.00430125
-/-	0.44169	0.600633	0.641149	0.683792	0.00133216	0.250515	0.333923	0.364485	0.420952	-/-	0.376011	0.530829	0.567376	0.594095	0.00133156	-0.0149541	-0.0415648	-0.0396725	0.00805588
-/-	0.452349	0.595758	0.6293	0.674045	-0.0157219	0.248566	0.318908	0.326222	0.425438	-/-	0.391286	0.533694	0.574672	0.577913	-0.0157224	-0.0319353	-0.0639296	-0.0954721	0.0188773
-/-	0.461415	0.56684	0.625386	0.672995	-0.0216499	0.24648	0.336354	0.367208	0.396664	-/-	0.403411	0.484505	0.544587	0.592404	-0.0216504	-0.0298773	0.00457352	-0.022876	-0.016295
-/-	0.420092	0.58633	0.666492	0.673174	0.0121393	0.195276	0.334005	0.382218	0.381075	-/-	0.385277	0.512014	0.591567	0.601502	0.0121393	-0.0733811	-0.0323883	-0.0356401	-0.0491196
-/-	0.458238	0.582759	0.645164	0.674429	0.0044873	0.264465	0.339264	0.434293	0.405042	-/-	0.38804	0.503697	0.533038	0.589862	0.0044866	-0.00223824	-0.00117464	0.0706556	-0.0103954
-/-	0.432426	0.568098	0.644129	0.664637	-0.0183495	0.217018	0.323975	0.366282	0.356514	-/-	0.385945	0.494012	0.570186	0.604443	-0.0183499	-0.0501283	-0.0311517	-0.0359031	-0.087497
-/-	0.469363	0.574042	0.605317	0.658834	0.0073716	0.299771	0.329433	0.335602	0.386208	-/-	0.379816	0.498011	0.535905	0.579184	0.00737124	0.0331653	-0.0123028	-0.0410589	-0.0301043
-/-	0.445572	0.589028	0.671745	0.688592	-0.0728764	0.257581	0.344743	0.403802	0.410157	-/-	0.376388	0.508802	0.586841	0.606515	-0.072877	-0.0101074	-0.00322859	-0.00882643	-0.00926578
-/-	0.461361	0.586443	0.639025	0.661991	-0.00436676	0.278504	0.36007	0.368175	0.37214	-/-	0.383181	0.496384	0.562816	0.590604	-0.00436724	0.0138077	0.0168572	-0.0415981	-0.0368665
-/-	0.428694	0.556944	0.66042	0.655024	-0.0991031	0.227972	0.287238	0.391959	0.405244	-/-	0.374761	0.501527	0.577795	0.563109	-0.0991033	-0.0405165	-0.0669932	-0.00794742	0.0179387
-/-	0.448014	0.607521	0.619616	0.677026	-0.00596895	0.257359	0.340797	0.323399	0.39816	-/-	0.37958	0.535693	0.561746	0.597453	-0.0059693	-0.00834675	-0.0333033	-0.072274	-0.0312936
-/-	0.47722	0.558388	0.608064	0.652939	-0.0451251	0.269874	0.267715	0.327775	0.378653	-/-	0.409009	0.516157	0.5457	0.575419	-0.0451256	-0.0160043	-0.102271	-0.0744205	-0.0345073
-/-	0.438535	0.576721	0.630388	0.680396	9.21829e-05	0.255605	0.324926	0.326795	0.398387	-/-	0.368737	0.504278	0.573932	0.601557	9.14592e-05	-0.0114471	-0.0250152	-0.0775801	-0.0198058
-/-	0.459492	0.572575	0.65536	0.656728	0.00725876	0.283394	0.335252	0.411305	0.343815	-/-	0.377722	0.49269	0.560004	0.600846	0.00725831	0.0223759	-0.00422233	0.0199281	-0.0961582
-/-	0.395333	0.558346	0.643917	0.667513	0.0325915	0.196251	0.277393	0.388668	0.376393	-/-	0.352731	0.509176	0.557209	0.596691	0.032591	-0.0468748	-0.0809302	-0.00488359	-0.0553443
-/-	0.417792	0.56842	0.652941	0.639535	0.021159	0.185932	0.316966	0.404884	0.372909	-/-	0.38822	0.498181	0.56033	0.560414	0.0211584	-0.0818144	-0.0301757	0.0131882	-0.0274811
-/-	0.440264	0.551681	0.661129	0.698616	-0.028787	0.269422	0.279586	0.382494	0.425739	-/-	0.361908	0.50011	0.584099	0.612161	-0.0287873	0.0167559	-0.0793201	-0.0288279	-0.00383073
-/-	0.45422	0.596369	0.63423	0.664045	-0.0388615	0.236548	0.304308	0.362383	0.380489	-/-	0.401713	0.541982	0.559556	0.589808	-0.038862	-0.0499894	-0.073594	-0.0421046	-0.0487387
-/-	0.488269	0.598824	0.623563	0.669393	0.0753857	0.298104	0.328843	0.370148	0.33556	-/-	0.405432	0.531003	0.540313	0.621348	0.0753851	0.0173005	-0.0399086	-0.0139242	-0.113542
-/-	0.471765	0.564979	0.642024	0.686359	0.0280685	0.269705	0.250552	0.372227	0.405112	-/-	0.402023	0.534492	0.564475	0.606199	0.0280679	-0.0076538	-0.128966	-0.0378639	-0.0191933
-/-	0.434348	0.585669	0.64622	0.684497	0.0129694	0.229177	0.349319	0.401686	0.376353	-/-	0.380433	0.501712	0.553011	0.620033	0.0129688	-0.0349653	0.00491982	0.019804	-0.0762892
-/-	0.430635	0.565113	0.651813	0.666093	-0.086484	0.225981	0.274005	0.388258	0.403079	-/-	0.378096	0.519546	0.56839	0.579542	-0.0864847	-0.0395953	-0.0889665	-0.0208665	-0.012915
-/-	0.419982	0.556443	0.622601	0.655428	0.00475244	0.23871	0.270784	0.349783	0.356592	-/-	0.356141	0.510728	0.551587	0.592693	0.0047518	-0.0158481	-0.0885441	-0.0533135	-0.0856941
-/-	0.439156	0.536659	0.641544	0.686173	-0.0113038	0.234695	0.302805	0.386804	0.439603	-/-	0.382806	0.465416	0.55503	0.587642	-0.011304	-0.0292934	-0.0248527	-0.00313997	0.0436115
-/-	0.442987	0.58608	0.640194	0.654831	0.00247506	0.230723	0.315084	0.358303	0.390591	-/-	0.39047	0.522357	0.569776	0.571206	0.00247461	-0.0409302	-0.0487062	-0.0504044	-0.0211846
-/-	0.483798	0.576612	0.62749	0.698008	-0.0147788	0.267091	0.330838	0.364417	0.412605	-/-	0.419242	0.50064	0.549123	0.618163	-0.014779	-0.0256088	-0.0163996	-0.0300803	-0.0139137
-/-	0.470707	0.567163	0.607155	0.636985	0.0244742	0.303805	0.301228	0.333658	0.370007	-/-	0.379399	0.50554	0.540649	0.558793	0.0244735	0.0422692	-0.0461683	-0.0623088	-0.0332479
-/-	0.463998	0.558394	0.632306	0.675315	0.0111936	0.26209	0.29636	0.3637	0.412508	-/-	0.397012	0.498263	0.555941	0.58697	0.0111932	-0.0154922	-0.0601207	-0.0329932	-0.00583608
-/-	0.424251	0.568923	0.639591	0.650265	-0.0172711	0.252282	0.328592	0.404138	0.392292	-/-	0.352517	0.491871	0.542569	0.563924	-0.0172717	0.00444612	-0.0129555	0.0305478	-0.0144175
-/-	0.443586	0.590777	0.638749	0.638529	0.0259808	0.244095	0.355112	0.330463	0.341621	-/-	0.382543	0.505055	0.583612	0.576719	0.0259803	-0.0232336	-0.000964516	-0.0882812	-0.0684362
-/-	0.457119	0.553557	0.618192	0.688406	0.00902317	0.238588	0.29796	0.368648	0.403243	-/-	0.402874	0.490094	0.533926	0.610115	0.00902262	-0.0361753	-0.041986	-0.0110041	-0.0280407
-/-	0.447298	0.591903	0.647278	0.631181	-0.00019811	0.23292	0.338421	0.39401	0.365484	-/-	0.395083	0.516164	0.558741	0.553448	-0.00019863	-0.0474246	-0.0119004	-0.00108962	-0.031005
-/-	0.453142	0.550794	0.655625	0.679994	-0.0367288	0.227132	0.274859	0.385962	0.420791	-/-	0.405367	0.501098	0.574761	0.58883	-0.0367291	-0.0513646	-0.0785968	-0.0214257	0.00165019
-/-	0.479882	0.581783	0.632923	0.650706	-0.0196911	0.283725	0.315691	0.358482	0.366793	-/-	0.40361	0.51751	0.559917	0.57957	-0.0196916	0.000831149	-0.0591757	-0.0435571	-0.0563286
-/-	0.430363	0.625813	0.628267	0.679758	-0.0336877	0.276126	0.358815	0.353195	0.392724	-/-	0.345142	0.549563	0.556276	0.604427	-0.0336882	0.0362996	-0.0199416	-0.0378683	-0.0461908
-/-	0.454775	0.610076	0.629768	0.690045	0.00764566	0.220721	0.348302	0.343221	0.394219	-/-	0.411833	0.53481	0.565329	0.618078	0.00764535	-0.0639324	-0.026628	-0.0721585	-0.0601761
-/-	0.436179	0.571807	0.639981	0.667179	-0.0253231	0.218536	0.31371	0.39417	0.390553	-/-	0.388639	0.504278	0.548624	0.587942	-0.0253237	-0.0405886	-0.0327347	0.00555879	-0.0252277
-/-	0.466783	0.585823	0.645981	0.661619	0.0138146	0.293817	0.321734	0.367363	0.388893	-/-	0.380214	0.51847	0.57289	0.5816	0.013814	0.0259256	-0.0446727	-0.0520003	-0.0326599
-/-	0.440303	0.580364	0.614869	0.673369	-0.00938533	0.234601	0.312091	0.348745	0.380869	-/-	0.385009	0.51774	0.542294	0.60217	-0.00938563	-0.0392955	-0.0616987	-0.0549154	-0.0548413
-/-	0.479262	0.576808	0.657543	0.656139	-0.0100055	0.265561	0.354225	0.392941	0.406655	-/-	0.413937	0.486968	0.57355	0.563694	-0.0100059	-0.0108561	0.0150218	-0.019105	0.00986188
-/-	0.448873	0.573241	0.649908	0.660535	0.0126651	0.27264	0.337256	0.375627	0.386428	-/-	0.370671	0.492447	0.573176	0.581123	0.0126645	0.00609482	-0.00930704	-0.0392971	-0.0229469
-/-	0.449457	0.584238	0.654422	0.694043	-0.0520592	0.230694	0.366227	0.365126	0.405521	-/-	0.398265	0.489619	0.586057	0.617121	-0.0520597	-0.0416229	0.0234609	-0.0690118	-0.0431022
-/-	0.439896	0.56754	0.597599	0.672875	-0.0261261	0.204803	0.322011	0.334443	0.425727	-/-	0.403788	0.49405	0.526595	0.576467	-0.0261267	-0.0758704	-0.0232267	-0.0396959	0.0321969
-/-	0.461636	0.591977	0.617101	0.695484	-0.0373847	0.266191	0.310125	0.319955	0.377702	-/-	0.391552	0.534045	0.561725	0.632792	-0.0373852	-0.0159387	-0.0735631	-0.0879688	-0.0661965
-/-	0.446468	0.600095	0.620773	0.661775	-0.00103476	0.266169	0.345763	0.359725	0.393645	-/-	0.371884	0.52281	0.542608	0.579061	-0.00103519	0.00398482	-0.0119274	-0.0244746	-0.0254336
-/-	0.438391	0.570489	0.661838	0.675609	-0.076687	0.250761	0.314136	0.408821	0.422248	-/-	0.371646	0.502941	0.570337	0.581945	-0.0766876	-0.0127045	-0.0423935	0.00653596	0.0151629
-/-	0.447492	0.591744	0.64914	0.67705	-0.00472814	0.198578	0.360289	0.367227	0.406055	-/-	0.417172	0.50338	0.576706	0.592947	-0.00472854	-0.0891362	0.0150006	-0.0457594	-0.0136439
-/-	0.427777	0.561856	0.613826	0.656897	-0.0400601	0.284101	0.26148	0.33523	0.41219	-/-	0.335401	0.523362	0.54772	0.561565	-0.0400605	0.0372708	-0.107241	-0.0549319	0.0169827
-/-	0.462536	0.580308	0.643932	0.675302	-0.0187461	0.251843	0.317701	0.371908	0.392137	-/-	0.401512	0.513624	0.56669	0.598354	-0.0187464	-0.024527	-0.0452622	-0.0256991	-0.0361748

## Sheet: Figure 4C
source area: architectonic type	type difference [architectonic type source area - architectonic type target area]	supragranular contribution: NSG% (Chaudhuri et al., 2015)
6	1	0.926471
5	0	0.759106
3	-2	0.218613
2	-3	0.0645161
4	-1	0.270833
2	-3	0
5	0	0.112994
5	0	0.301939
4	-1	0.562331
5	0	0.114198
1	-4	0.0498084
5	0	0.578947
3	-2	0.326733
4	-1	0.429507
3	-2	0.465582
3	-2	0.0675477
3	-2	0.13632
5	0	0.271739
1	-4	0.594595
2	-3	0.0839002
2	-3	0
2	-3	0.314905
4	-1	0.466127
4	-1	0.0384615
3	-2	0
6	1	0.575
5	0	0.810881
5	0	0.587084
2	-3	0.384833
2	-3	0.0625
1	-4	1
2	-3	0.245
2	-3	0.09375
4	-1	0.304982
5	0	0.143251
5	0	0.275862
5	0	0.423493
5	0	0.4375
5	0	0.540389
4	-1	0.298452
3	-2	0.181562
3	-2	0.0366972
3	-2	0.0714286
3	-2	0.326531
5	0	0.510638
4	-1	0.615385
5	0	0.625
6	1	0.267677
5	0	0.38806
3	-1	0.471183
3	-1	0.398714
3	-1	0.489613
2	-2	0.501618
3	-1	0.469684
2	-2	0.45192
2	-2	0.362431
2	-2	0.650895
2	-2	0.491756
1	-3	0.309012
1	-3	0.148242
2	-2	0.210488
2	-2	0.340994
4	0	0.330334
5	1	0.419042
4	0	0.505907
4	0	0.466493
3	-1	0.318171
5	1	0.267181
5	1	0.369415
5	1	0.112419
4	0	0.28288
3	-1	0.410344
1	-3	0.0685185
4	0	0.221069
4	0	0.589286
3	-1	0.0548353
4	0	0.476647
3	-1	0.401678
3	-1	0.274998
1	-3	0.144312
2	-2	0.269966
2	-2	0.0544414
4	0	0.622458
4	0	0.597892
2	-2	0.134339
4	0	0.538554
2	-2	0.494742
5	1	0.694722
5	1	0.575342
4	0	0.556717
3	-1	0.441398
3	-1	0.126679
5	3	0.290123
5	3	0.315789
5	3	0.429345
3	1	0.752075
3	1	0.978667
2	0	0.594345
2	0	0.26087
2	0	0.778571
4	2	0.888601
1	-1	0.571429
2	0	0.63188
2	0	0.567984
4	2	0.857143
4	2	0.526946
4	2	0.401739
5	3	0.503205
5	3	0.746099
5	3	0.412698
3	1	0.725775
4	2	0.848238
4	2	0.592593
5	3	0.825279
4	2	0.782351
3	1	0.785293
4	2	0.846847
3	1	0.769086
3	1	0.778529
4	2	0.643324
3	1	0.750594
4	2	0.628571
2	0	0.391304
2	0	0.748428
4	2	0.544554
5	3	0.778351
3	-1	0.619481
4	0	0.593712
3	-1	0.670347
3	-1	0.175396
2	-2	0.347826
3	-1	0.436567
2	-2	0.599273
2	-2	0.770492
2	-2	0.408854
4	0	0.75
1	-3	0.566339
1	-3	0.5
2	-2	0.335135
4	0	0.505618
4	0	0.537939
4	0	0.903226
5	1	0.888889
3	-1	0.486475
5	1	0.502056
5	1	0.256
4	0	0.416807
4	0	0.428571
5	1	1
4	0	0
3	-1	0.41
4	0	0.418919
2	-2	0.0434783
4	0	0.181818
4	0	0.142857
4	0	0.445225
5	1	0.637979
5	1	0.496073
4	0	0.0571429
3	-1	0
7	3	0.655556
7	3	0.714286
5	1	0.38742
2	-2	0.41294
2	-2	0.412967
1	-3	0.548597
2	-2	0.345455
4	0	0.718121
4	0	0.676743
5	1	0.0576923
5	1	0.420719
3	-1	0.440491
5	1	0.490196
5	1	0.305085
4	0	0.442724
4	0	0.473684
5	1	0.231514
1	-3	0.0187891
4	0	0.725869
3	-1	0.563636
3	-1	0.965517
4	0	0.455531
3	-1	0.375887
4	0	0.125
5	1	0.581128
5	1	0.612131
2	-2	0.20979
4	0	0.32437
5	1	0.4
5	1	0.658847
5	1	0.523465
4	0	0.641304
4	0	0
5	1	0.46281
3	-1	0
6	2	0.623932
6	2	0.781746
5	1	0.0653595
5	1	0.362375
3	-1	0.223404
6	2	0.543065
6	2	0.801802
5	1	0.442003
5	0	0.87931
5	0	0.578467
3	-2	0.407895
2	-3	0.42233
4	-1	0.658537
2	-3	0.194444
2	-3	0.436508
5	0	0.807692
4	-1	0.529412
4	-1	0.534303
5	0	0.592883
5	0	0.482424
4	-1	0.854906
5	0	0.581108
5	0	0.704225
4	-1	0.266968
3	-2	0.659091
4	-1	0.8198
3	-2	0.786102
3	-2	0.101911
3	-2	0.963303
5	0	0.633089
3	-2	0.105263
4	-1	0.64909
5	0	0.800613
6	1	0.84375
4	-1	0.756098
2	-3	0.5
4	-1	0.515582
5	0	0.765416
4	-1	0
6	1	0.341615
5	0	1
5	0	0.54838
6	1	1
5	0	0.68593
3	-2	0.32716
2	-3	0.548073
2	-3	0.651168
4	-1	0.392857
1	-4	0.203791
1	-4	0.103261
2	-3	0.259466
2	-3	0.0938628
2	-3	0.613629
5	0	0.315789
4	-1	0.721221
4	-1	0.735703
4	-1	0.608491
5	0	0.703297
3	-2	0.496588
5	0	0.546392
5	0	0.50016
5	0	0.656958
4	-1	0.645419
4	-1	0.764423
5	0	0.733333
5	0	0.689135
5	0	0.728155
4	-1	0.505825
3	-2	0.790036
3	-2	0.147335
4	-1	0.555605
3	-2	0.5
4	-1	0.478261
3	-2	0.5
5	0	0.692064
3	-2	0.673077
4	-1	0.60518
5	0	0.512277
6	1	0.921824
4	-1	0.564417
2	-3	0.266667
4	-1	0.266667
5	0	0.785759
2	-3	0.814815
5	0	0.360112
5	0	0.133333
4	-1	0
5	0	0.138462
3	-2	0.142857
6	1	0.495169
7	2	0.718686
6	1	0.931034
6	1	0.918699
5	0	0.938462
5	0	0.58832
5	0	0.685613
3	0	0.620599
4	1	0.57293
3	0	0.682482
3	0	0.679063
2	-1	0.68088
3	0	0.512195
2	-1	0.620343
2	-1	0.15
2	-1	0.803279
2	-1	0.659845
1	-2	0.143885
1	-2	0.476408
2	-1	0.504509
2	-1	0.6323
2	-1	0.444444
4	1	0.166667
5	2	0.459677
4	1	0.477369
4	1	0.48974
4	1	0.721739
5	2	0.71137
5	2	0.727273
5	2	0.559509
5	2	0.304636
4	1	0.616915
4	1	0.684211
5	2	0.925926
1	-2	0
4	1	0.0909091
3	0	0.618199
4	1	0.576715
4	1	0.894737
3	0	0
4	1	0.597826
5	2	0.878378
1	-2	0.941176
2	-1	0.542857
4	1	0.714286
4	1	0.632911
5	2	0.673925
4	1	0.541195
4	1	0.75
3	0	0.193729
3	0	0.0909091
5	0	0.45
5	0	0.583333
3	-2	0.174603
4	-1	0.0769231
3	-2	0.264151
3	-2	0.291786
2	-3	0.0779944
2	-3	0.545455
4	-1	0.365854
1	-4	0.5
1	-4	0.562347
2	-3	0.331858
2	-3	0.390756
2	-3	0.436893
4	-1	0.3
5	0	0.381493
4	-1	0.272727
4	-1	0.167128
4	-1	0.255814
3	-2	0.25161
5	0	0.49871
5	0	0.599851
4	-1	0.211268
4	-1	0.296617
3	-2	0.109375
5	0	0.779661
1	-4	0.25
5	0	0.195652
4	-1	0.195699
3	-2	0.0909091
4	-1	0.224105
3	-2	0.318548
3	-2	0.350877
4	-1	0.258027
4	-1	0.563863
3	-2	0.0465116
3	-2	0.101974
4	-1	0.307692
3	-2	0.315789
5	0	0.504372
3	-2	0.106383
5	0	0.422939
6	1	0.487805
1	-4	0.157895
2	-3	0.0858469
2	-3	0.15625
4	-1	0.428571
4	-1	0.146341
4	-1	0.406709
5	0	0.755952
2	-3	0.0701754
4	-1	0.177966
5	0	0.324779
5	0	0.151304
4	-1	0.109091
3	-2	0.2
6	1	0.833333
6	1	0.883268
5	0	0.612903
3	-2	0.548387
6	1	0.404762
7	2	0.928571
7	2	0.925156
6	1	0.8125
6	1	0.956869
6	1	0.689655
5	0	0.047619
5	0	0.305389
3	-2	0.220238
4	-1	0.0116279
3	-2	0.287905
2	-3	0.213287
2	-3	0.272727
2	-3	0.0833333
4	-1	0.393701
1	-4	0.206897
2	-3	0.120482
2	-3	0.205128
2	-3	0.366667
4	-1	0.536015
5	0	0.555534
4	-1	0.305635
4	-1	0.401452
4	-1	0.30303
5	0	0.666667
5	0	0.511111
5	0	0.468085
3	-2	0.157264
5	0	0.577048
5	0	0.487919
4	-1	0.369565
4	-1	0.473392
5	0	0.413333
3	-2	0.22807
5	0	0.294118
4	-1	0.203037
4	-1	0.304958
3	-2	0.353719
3	-2	0.125
4	-1	0.282373
4	-1	0.270042
3	-2	0.283898
3	-2	0.336842
5	0	0.246094
3	-2	0.163121
5	0	0.44375
6	1	0.596491
4	-1	0.250591
4	-1	0.185567
4	-1	0.297059
2	-3	0.395833
4	-1	0.370968
5	0	0.269647
5	0	0.20902
4	-1	0.0508475
5	0	0.4375
5	0	0.344828
5	1	0.824
3	-1	0.588075
4	0	0.574101
3	-1	0.545455
3	-1	0.29288
2	-2	0.138889
2	-2	0.491493
2	-2	0.515936
4	0	0.405827
1	-3	0.309779
1	-3	0.17284
2	-2	0.24812
2	-2	0.413043
2	-2	0.338028
4	0	0.52227
5	1	0.518315
4	0	0.55977
4	0	0.434805
4	0	0.723404
5	1	0.573427
5	1	0.698075
5	1	0.555556
3	-1	0.596389
5	1	0.533404
5	1	0.581419
5	1	0.623065
4	0	0.528598
4	0	0.50737
3	-1	0.391304
4	0	0.614173
3	-1	0.5
3	-1	0.605634
4	0	0.633877
4	0	0.554054
3	-1	0.215686
5	1	0.453674
3	-1	0.137931
4	0	0.857143
5	1	0.373016
6	2	0.413793
2	-2	0.140719
2	-2	0.147059
4	0	0.531792
4	0	0.231884
4	0	0.40678
2	-2	0.0941176
2	-2	0.851852
4	0	0.548387
5	1	0.609032
5	1	0.522129
4	0	0.153846
3	-1	0.333333
6	2	0.546296
7	3	0.687366
6	2	0.818182
5	1	0.562044
5	1	0.793962
5	1	0.612245
5	1	0.771845
5	1	0.5
3	-1	0.238411
4	0	0.378049
3	-1	0.56925
3	-1	0.491752
2	-2	0.502974
3	-1	0.525
2	-2	0.517048
2	-2	0
4	0	0.523095
1	-3	0.299109
1	-3	0.461883
2	-2	0.403162
2	-2	0.38986
2	-2	0.620192
4	0	0.462046
5	1	0.420402
4	0	0.65966
4	0	0.58727
4	0	0.61696
5	1	0.642616
5	1	0.398496
5	1	0.525316
3	-1	0.506685
5	1	0.257692
5	1	0.59735
5	1	0.401235
4	0	0.60947
5	1	0.584795
5	1	0.4
4	0	0.450226
3	-1	0.472813
4	0	0.442584
3	-1	0.453271
3	-1	0.460203
4	0	0.424658
3	-1	0.285714
3	-1	0.56291
4	0	0.458855
5	1	0.551599
5	1	0.428571
1	-3	0.0714286
2	-2	0.417874
2	-2	0.181818
4	0	0.436364
2	-2	0.568678
4	0	0.674116
5	1	0.556213
5	1	0.29918
4	0	0.340659
4	0	0.05
4	0	0.468524
5	1	0.557551
4	0	0.0588235
3	-1	0.0833333
5	1	0.444444
5	1	0.220833
3	-1	0
6	2	0.486631
5	1	0.714286
2	-3	0.189824
2	-3	0.327273
1	-4	0.63
2	-3	0.342105
5	0	0.788235
4	-1	0.489474
4	-1	0.0909091
4	-1	0.344643
5	0	0
3	-2	0.360424
5	0	0.516461
5	0	0.423423
4	-1	0.365482
1	-4	0.0517241
4	-1	0.330749
4	-1	0.0858896
4	-1	0.266386
4	-1	0.234694
5	0	0.36809
4	-1	0.251838
5	0	0.302101
6	1	0.48123
4	-1	0
4	-1	0.0929204
5	0	0.437279
2	-3	0.208955
5	0	0
4	-1	0.0860215
5	0	0.037037
6	1	0.152941
6	1	0.349495
5	0	0.166667
5	0	0.434975
3	-2	0.204947
6	1	0.0833333
7	2	0.914994
7	2	0.92429
6	1	0.718998
6	1	0.501372
6	1	0.219206
5	0	0.679126
5	0	0.582207
5	0	0.0608696
6	1	0.888889
5	0	0.619663
5	0	0.517007
5	0	0.558918
2	-3	0.544944
4	-1	0.333333
2	-3	0.0371353
2	-3	0.114583
2	-3	0.412466
4	-1	0.375
5	0	0.233788
3	-2	0.5
4	-1	0.433306
3	-2	0.476824
4	-1	0.407266
3	-2	0.3
3	-2	0.122655
4	-1	0.380471
3	-2	0.610169
3	-2	0.285714
2	-3	0
5	1	0.716867
5	1	0.734142
2	-2	0.643486
4	0	0.69863
1	-3	0.277778
2	-2	0.194628
2	-2	0.392997
2	-2	0.542583
4	0	0.326923
4	0	0.389297
5	1	0.791569
5	1	0.622801
5	1	0.592593
4	0	0.344828
5	1	0.674589
3	-1	0.595952
4	0	0.757829
3	-1	0.743206
3	-1	0.47711
4	0	0.397001
3	-1	0.433784
3	-1	0.342857
4	0	0.77381
5	1	0.608696
2	-2	0.0833333
5	1	0.883721
5	1	0.882353
6	2	0.528461
6	3	0.681275
5	2	0.63461
5	2	0.603053
5	2	0.4
3	0	0.193548
3	0	0.526973
2	-1	0
2	-1	0.384615
4	1	0.581933
1	-2	0.206452
2	-1	0.0740741
2	-1	0.50202
2	-1	0.490196
5	2	0.272727
4	1	0.6
4	1	0.391304
5	2	0.667109
5	2	0.581395
5	2	0.566038
4	1	0.25641
5	2	0.576023
1	-2	0.25
5	2	0.795872
4	1	0.445887
3	0	0.695499
4	1	0.569321
3	0	0.19954
3	0	0.231504
5	2	0.473529
1	-2	0.233333
2	-1	0.316195
2	-1	0.312009
4	1	0.545296
4	1	0.25
5	2	0.2
3	-1	0.619066
4	0	0.121212
3	-1	0.5
3	-1	0.398321
2	-2	0.445415
2	-2	0.680282
2	-2	0.915888
2	-2	0.217391
4	0	0.705882
1	-3	0.302301
2	-2	0.293974
2	-2	0.41158
2	-2	0.590738
4	0	0.671813
5	1	0.704947
4	0	0
4	0	0.49314
4	0	0.5
5	1	0.925703
5	1	0.735294
3	-1	0.379187
5	1	0.693141
5	1	0.555182
5	1	0.51
4	0	0.451845
4	0	0.537313
5	1	0.357143
4	0	0.49122
3	-1	0.589485
4	0	0.560166
3	-1	0.605556
3	-1	0.468482
3	-1	0.643243
4	0	0.715909
5	1	0.487179
3	-1	0.442857
5	1	0.75
2	-2	0.239583
2	-2	0.12
4	0	0.716814
4	0	0.812749
5	1	0.822086
5	1	0.762367
4	0	0.716495
4	0	0.925926
3	-1	0.54717
6	2	0.74026
2	-4	0.0263158
5	-1	0.452381
4	-2	0.661184
5	-1	0.672775
5	-1	0.407583
5	-1	0.703704
4	-2	0.846154
5	-1	0.837739
4	-2	0.285866
3	-3	0.0666667
4	-2	0.0558659
5	-1	0.529105
3	-3	0.0740741
5	-1	0.186933
2	-4	0.00335571
4	-2	0.0392734
5	-1	0.614758
5	-1	0.0501672
5	-1	0.0273973
4	-2	0.0122699
4	-2	0.0168539
4	-2	0.0578187
5	-1	0.324367
4	-2	0.00514139
6	0	0.33271
6	0	0.36213
5	-1	0.207866
5	-1	0.234683
3	-3	0.165138
8	2	0.890491
7	1	0.941682
7	1	0.896389
6	0	0.86335
6	0	0.615316
6	0	0.470747
5	-1	0.513944
3	-1	0.281818
4	0	0.596277
3	-1	0.245902
3	-1	0.66571
2	-2	0.309756
3	-1	0
2	-2	0.278481
2	-2	0.124654
2	-2	0.355283
2	-2	0.29753
1	-3	0.208966
1	-3	0.292842
2	-2	0.3531
2	-2	0.410256
4	0	0.439394
4	0	0.485075
4	0	0.37377
5	1	0.157895
3	-1	0.353846
5	1	0.583333
4	0	0.558011
3	-1	0.532805
5	1	1
1	-3	0.0138053
4	0	0.680851
4	0	0.555556
3	-1	0.310493
4	0	0
3	-1	0.615701
3	-1	0.533981
5	1	0.634146
1	-3	0.454139
2	-2	0.0311159
2	-2	0.309409
4	0	0.587387
2	-2	0.037594
4	0	0.184758
2	-2	0.163971
5	1	0.701459
5	1	0.565771
4	0	0.454309
3	-1	0.399964
3	-1	0.24239
6	2	0.601533
5	3	0.551987
5	3	0
3	1	0.643248
2	0	0.159864
4	2	0.52994
1	-1	0.459016
2	0	0.35426
2	0	0.619048
4	2	0.596491
5	3	0.61194
4	2	0.650779
5	3	0.678431
1	-1	0.233251
3	1	0.791367
4	2	0.242215
3	1	0.760561
3	1	0.622133
3	1	0.366346
5	3	0.611111
1	-1	0.239716
2	0	0.304758
2	0	0.018018
4	2	0.608371
4	2	0.407407
4	2	0.232143
3	1	0.221574
5	0	0.2
4	-1	0.411765
3	-2	0.329897
2	-3	0.185668
2	-3	0.193694
2	-3	0.103175
1	-4	0
2	-3	0.424242
5	0	0.462963
4	-1	0.639604
4	-1	0.583333
4	-1	0.441176
5	0	0.375
5	0	0.689655
3	-2	0.5
5	0	0.805556
5	0	0.553816
5	0	0.514286
4	-1	0.314815
3	-2	0.779082
5	0	0.785714
1	-4	0
3	-2	0.60274
4	-1	0.27451
4	-1	0.468182
3	-2	0.6662
4	-1	0.338303
3	-2	0.660422
5	0	0.670961
3	-2	0.643242
5	0	0.582199
6	1	0.423077
2	-3	0.129032
4	-1	0.5322
4	-1	0.210915
2	-3	0.0425532
4	-1	0.466077
5	0	0.705202
2	-3	0
5	0	0.611415
4	-1	0.155982
4	-1	0.0185185
4	-1	0.135135
5	0	0.296296
4	-1	0.0357143
3	-2	0.0330882
6	1	0.5
6	1	0.159091
5	0	0.280702
5	0	0.108911
3	-2	0.0454545
6	1	0.607407
7	2	0.214286
6	1	0.520408
3	-2	0.136364
4	-1	0.778473
3	-2	0.1
3	-2	0.337522
2	-3	0.2
3	-2	0.682213
2	-3	0.0697674
2	-3	0.571429
2	-3	0.375
4	-1	0
4	-1	0.436202
4	-1	0.483471
3	-2	0.4
3	-2	0.870709
3	-2	0.896552
4	-1	0.407407
3	-2	0.809199
3	-2	0.787645
5	0	0.71355
2	-3	0.5
2	-3	0.146341
4	-1	0.805013
4	-1	0.549963
4	-1	0.375
5	0	0.806434
4	-1	0.302248
5	0	0.461538
3	-2	0.752852
3	-2	0.766667
3	-1	0.746019
4	0	0.65505
3	-1	0.407177
3	-1	0.5977
2	-2	0.344569
3	-1	0.488091
2	-2	0.334737
2	-2	0.366615
2	-2	0.526138
4	0	0.238095
1	-3	0.0990099
1	-3	0.4625
2	-2	0.625767
2	-2	0.85
4	0	0.625
5	1	0.804054
4	0	0.555616
4	0	0.535205
4	0	0.859155
3	-1	0.836364
5	1	0.333333
5	1	0.738462
5	1	0.727273
4	0	0.48
4	0	0.708861
3	-1	0.319783
5	1	0.714286
1	-3	0.0608575
4	0	0.789474
4	0	0.723329
3	-1	0.31856
4	0	0.428943
3	-1	0.452985
5	1	0.901099
3	-1	0.496035
5	1	0.645731
1	-3	0.394495
2	-2	0.320863
2	-2	0.541846
4	0	0.528746
4	0	0.457098
2	-2	0.356069
4	0	0.533777
2	-2	0.0860215
5	1	0.880279
5	1	0.60643
4	0	0.515284
4	0	0.401918
5	1	0.341695
4	0	0.511269
3	-1	0.500108
6	2	0.666667
5	1	0.287749
5	1	0.500821
3	-1	0.366758
3	-3	0.378378
5	-1	0.507692
4	-2	0
5	-1	0.74921
5	-1	0.797619
4	-2	0.672131
5	-1	0.263736
4	-2	0.371943
3	-3	0.3
4	-2	0.117107
5	-1	0.308442
5	-1	0
6	0	0.424179
2	-4	0.0377151
4	-2	0.0394922
5	-1	0.483146
5	-1	0
4	-2	0.0731707
4	-2	0.233795
4	-2	0.47405
5	-1	0.307676
4	-2	0.306809
3	-3	0.183673
6	0	0.482753
5	-1	0.349669
5	-1	0.304415
3	-3	0.0237258
7	1	0.936963
7	1	0.842527
6	0	0.337662
6	0	0.664086
6	0	0.520219
3	-2	0.504814
2	-3	0.566176
1	-4	0.203704
4	-1	0.712766
5	0	0.675425
4	-1	0.429448
4	-1	0.503722
5	0	0.725041
5	0	0.596606
4	-1	0.485866
5	0	0.6875
1	-4	0.10219
4	-1	0.22542
3	-2	0
4	-1	0.17891
5	0	0.721631
2	-3	0.125
4	-1	0
2	-3	0.0754717
4	-1	0.112994
5	0	0.863636
2	-3	0.1
4	-1	0.22335
4	-1	0.204678
4	-1	0.516457
4	-1	0.363206
5	0	0.465136
4	-1	0.44896
3	-2	0.00856531
6	1	0.679736
6	1	0.709724
5	0	0.280412
3	-2	0.0359133
7	2	0.971429
7	2	0.921053
6	1	0.914286
6	1	0.952965
6	1	0.913043
5	-3	0.104212
5	-3	0.0039604
4	-4	0.0209294
4	-4	0.0175115
5	-3	0.00908938
5	-3	0.00880432
6	-2	0.173237
2	-6	0.00724587
4	-4	0.00380952
5	-3	0
5	-3	0.0362144
5	-3	0.0817295
4	-4	0.00588924
4	-4	0.0292163
5	-3	0.0212622
4	-4	0
6	-2	0.0960278
6	-2	0.00989603
5	-3	0.0205007
5	-3	0.00188783
3	-5	0.00587235
7	-1	0.420795
7	-1	0.0670213
6	-2	0.00435081
6	-2	0.296525
6	-2	0.0226497
5	-2	0.242495
5	-2	0.0745643
4	-3	0.0704678
5	-2	0.0491659
5	-2	0.0188273
6	-1	0.26865
2	-5	0.035
4	-3	0.023291
5	-2	0.00631296
5	-2	0
4	-3	0.0166667
5	-2	0.0526316
4	-3	0.014245
6	-1	0.0910311
6	-1	0.0513666
5	-2	0.0323763
5	-2	0.019218
3	-4	0.0100291
8	1	0.73596
7	0	0.321376
6	-1	0.0274556
6	-1	0.254471
6	-1	0.237627
5	-2	0.00757576
5	-1	0.604238
4	-2	0.165894
4	-2	0.0620915
5	-1	0.215393
6	0	0.460766
2	-4	0.000433651
4	-2	0.025
5	-1	0.14877
5	-1	0
4	-2	0.0740741
4	-2	0.0129646
4	-2	0.0355648
5	-1	0.155162
4	-2	0.0243867
6	0	0.43038
6	0	0.248415
5	-1	0.274665
5	-1	0.0390242
3	-3	0.0120661
8	2	0.981722
7	1	0.926049
7	1	0.659411
6	0	0.43925

## Sheet: Figure 6
supragranular contribution vs density difference - Spearman rank correlation coefficient							supragranular contribution vs density difference - Spearman rank correlation coefficient - p-value
parameter value: axon elongation scaling [min/max]							parameter value: axon elongation scaling [min/max]
1	0.75	0.5	0.375	0.25	0.125	0.05	1	0.75	0.5	0.375	0.25	0.125	0.05
-0.019865	0.024723	0.0666223	0.0832992	0.109376	0.199986	0.22536	0.559128	0.487473	0.0660495	0.0254072	0.00334109	8.93553e-08	3.47806e-09
-0.0210098	0.0174587	0.0901071	0.0586542	0.165991	0.253775	0.2579	0.537647	0.62022	0.0130733	0.120247	5.64315e-06	1.57887e-11	7.18895e-12
0.0406424	0.0550678	0.0859844	0.085989	0.204187	0.187934	0.261822	0.240457	0.115542	0.0166532	0.0188223	5.14475e-08	7.41048e-07	6.93203e-12
0.020255	-0.0214304	0.0552789	0.117754	0.135053	0.159059	0.233374	0.554213	0.548553	0.130405	0.00136248	0.000356499	3.5369e-05	5.96155e-10
-0.00850907	0.0814862	0.118416	0.117641	0.137169	0.245424	0.260078	0.805486	0.0204504	0.00112334	0.00134642	0.000254085	9.00355e-11	6.99108e-12
0.0198416	-0.00946323	0.0488766	0.0767432	0.159354	0.178798	0.238826	0.56394	0.792006	0.178583	0.0380407	2.3729e-05	2.40607e-06	3.38852e-10
0.0027024	0.0348017	0.0739611	0.123683	0.110579	0.239925	0.283374	0.938298	0.319565	0.0415096	0.000784931	0.00348913	1.3502e-10	5.97916e-14
0.000339557	0.00687798	0.0931246	0.122933	0.128593	0.189284	0.214119	0.992249	0.84523	0.00967568	0.000895213	0.000518673	5.70012e-07	1.48132e-08
-0.0214344	0.057923	0.0580908	0.0809932	0.167005	0.161078	0.224173	0.535012	0.102035	0.113138	0.0252707	8.5305e-06	2.50865e-05	5.95461e-09
0.0446447	0.0373534	0.0872995	0.104105	0.127311	0.205794	0.265733	0.19296	0.291925	0.015793	0.00416387	0.000768377	3.75809e-08	2.6186e-12
0.0371167	0.0607377	0.079726	0.121432	0.118942	0.150415	0.228613	0.281161	0.0856197	0.0282773	0.000971203	0.00149831	9.51984e-05	2.46995e-09
0.0378184	0.00191534	0.052963	0.0907396	0.159396	0.171496	0.219494	0.28057	0.956008	0.146245	0.0152203	2.52629e-05	7.8009e-06	1.12435e-08
0.00818332	0.0283636	0.103547	0.105169	0.116391	0.149543	0.213543	0.814889	0.41672	0.00421844	0.00415747	0.00186566	8.95294e-05	3.18036e-08
-0.0360311	0.0605953	0.0723309	0.102921	0.147803	0.280181	0.231687	0.293484	0.0851858	0.0453674	0.00453506	8.37083e-05	3.08765e-14	1.40431e-09
-0.00122088	-0.00874102	0.135716	0.150655	0.158366	0.166416	0.288324	0.97212	0.801465	0.000182034	3.39215e-05	1.60778e-05	9.6001e-06	3.38138e-14
-0.0173669	0.065429	0.0796563	-0.000134904	0.154678	0.166843	0.287665	0.619049	0.0681509	0.027386	0.997157	3.39767e-05	1.03959e-05	4.14471e-15
0.0457048	0.026219	0.0322101	0.173117	0.0515887	0.213204	0.202813	0.182849	0.460376	0.376799	2.58019e-06	0.175874	1.48196e-08	1.06776e-07
0.00677295	-0.0148073	0.0629589	0.0578803	0.154471	0.144492	0.207763	0.841701	0.676198	0.0850909	0.122826	2.76991e-05	0.000159858	7.35829e-08
0.0275444	0.0247164	0.0520591	0.106912	0.151265	0.0907628	0.196252	0.425568	0.481579	0.14896	0.00290037	6.39127e-05	0.0200704	3.05152e-07
-0.0167708	0.061667	0.0694325	0.06554	0.111896	0.177922	0.256791	0.623533	0.0828517	0.0590454	0.0709525	0.00307392	2.48253e-06	5.46416e-12
-0.0468445	-0.00537565	0.0822514	0.0693032	0.091318	0.159689	0.22234	0.173944	0.88062	0.0244748	0.057486	0.0159595	3.24575e-05	5.97924e-09
0.00100473	0.0341832	0.0986745	0.0792515	0.0894117	0.178939	0.220794	0.976942	0.335756	0.00565751	0.0278761	0.0161067	2.1698e-06	1.21606e-08
-0.0141831	0.0650095	0.0111488	0.0972026	0.106643	0.177431	0.312654	0.684531	0.0559732	0.760969	0.00818839	0.00551172	2.35677e-06	9.9855e-17
0.0282208	0.00202093	0.0539853	0.0479228	0.11559	0.0868505	0.296357	0.404958	0.954204	0.138868	0.196513	0.00192019	0.023933	3.9414e-15
-0.00717157	0.0448608	0.100128	0.0989704	0.200738	0.223029	0.23629	0.833661	0.207548	0.00458617	0.00732851	4.89587e-08	1.87651e-09	4.6732e-10
-0.0175956	0.0306331	0.0614383	0.0610803	0.131661	0.17196	0.253837	0.609939	0.385399	0.0905415	0.0975347	0.000474205	7.02695e-06	1.40918e-11
0.0215887	-0.00467142	0.0795511	0.0414199	0.104914	0.163318	0.24602	0.533794	0.892845	0.0302557	0.257883	0.00516864	1.29409e-05	9.7903e-11
-0.018662	0.0109691	0.129657	0.0438708	0.092861	0.138185	0.150872	0.596094	0.756879	0.000317995	0.236145	0.0135078	0.000355312	0.000129047
0.0176417	0.00808402	0.0757689	0.12393	0.14974	0.0882038	0.211806	0.61438	0.82042	0.0386786	0.000818787	5.69051e-05	0.0227177	4.22969e-08
-0.015303	0.0582041	0.0847707	0.106725	0.185859	0.176387	0.124997	0.657083	0.10038	0.0199917	0.00414459	4.92333e-07	2.7514e-06	0.00153247
-0.0264694	0.0694178	0.0552778	0.0987065	0.134002	0.0951807	0.206941	0.441149	0.0502533	0.126369	0.00689925	0.000367042	0.0129583	7.75833e-08
-0.00637505	0.0478749	0.0558407	0.0610894	0.114054	0.155642	0.268805	0.853799	0.174245	0.122303	0.0908984	0.00243978	4.8242e-05	8.72227e-13
0.0159848	0.0531355	0.0122579	0.103007	0.140568	0.195677	0.202153	0.64642	0.119885	0.734823	0.0050642	0.000194828	1.00522e-07	1.01161e-07
-0.00265413	0.0333979	0.0690912	0.087107	0.131668	0.234324	0.273224	0.939178	0.339783	0.0606549	0.0177849	0.000566351	3.89642e-10	2.59279e-13
-0.0216062	0.131747	0.0933918	0.121264	0.163246	0.231766	0.236662	0.526161	0.000160568	0.00849984	0.00105254	8.66414e-06	3.99006e-10	5.71531e-10
6.51939e-07	0.0560756	0.0967677	0.140051	0.101037	0.166173	0.25511	0.999985	0.109456	0.00821714	0.00010497	0.00725692	1.03414e-05	3.20896e-11
0.023376	0.0553696	0.0657734	0.135964	0.0613301	0.178422	0.196175	0.498157	0.114671	0.0683096	0.000195582	0.102017	1.77479e-06	3.93692e-07
0.00331555	0.0246936	0.0856342	0.0625563	0.153011	0.142287	0.189329	0.924016	0.472411	0.0184459	0.0939444	3.14214e-05	0.000184781	1.05848e-06
-0.0273671	0.0334834	0.0652862	0.0340119	0.0651206	0.208337	0.201728	0.429383	0.341822	0.070019	0.369594	0.0812023	4.47755e-08	1.36409e-07
-0.0226376	0.0269364	0.10042	0.0786373	0.114458	0.160392	0.251663	0.511831	0.448191	0.00588122	0.034761	0.00195247	2.37058e-05	7.57154e-11
-0.0459819	0.0330147	0.0435019	0.136749	0.113585	0.187467	0.237783	0.183843	0.345651	0.234702	0.000210692	0.00227028	8.2011e-07	4.44179e-10
0.00701535	0.0443683	0.185815	0.0779175	0.160847	0.205792	0.260264	0.840544	0.207159	2.62e-07	0.0368541	2.06773e-05	8.58818e-08	1.00015e-11
-0.0106603	0.0657886	0.0923476	0.149953	0.163965	0.170471	0.261843	0.757833	0.0559222	0.0103019	3.87438e-05	9.92198e-06	8.45211e-06	4.98304e-12
0.0140074	-0.0080209	0.0634649	0.0401722	0.162969	0.231594	0.307583	0.685013	0.82036	0.0821983	0.276405	1.19017e-05	5.45563e-10	3.55035e-17
0.0469575	0.0400801	0.0419436	0.0616662	0.157712	0.182206	0.275768	0.170626	0.2596	0.249066	0.0975541	2.42793e-05	1.45103e-06	4.17488e-13
-0.00909093	0.0257105	0.140976	0.128941	0.129643	0.138634	0.256651	0.795653	0.468563	9.74072e-05	0.000385901	0.000487771	0.00019836	8.52285e-12
-0.039711	0.0802284	0.132904	0.108153	0.106399	0.194491	0.20044	0.245804	0.0219077	0.000186442	0.00339252	0.00508138	3.90792e-07	1.41717e-07
-0.0327361	0.0473703	0.118264	0.127371	0.173723	0.213369	0.258674	0.342746	0.175099	0.00120262	0.000505421	2.23017e-06	1.51461e-08	1.21205e-11
0.0197792	-0.0222632	0.0321783	0.148482	0.157349	0.180424	0.235418	0.565625	0.530262	0.377271	5.01721e-05	3.38956e-05	2.38601e-06	4.97755e-10
-0.0302886	0.0109105	0.0535663	0.0645254	0.109726	0.199503	0.291926	0.376116	0.757695	0.140643	0.0851182	0.00350995	1.1131e-07	5.79321e-15

## Sheet: Figure S1A
delay layer 1 > infra [growth interval]: values of supragranular contribution in silico
parameter value: 10				parameter value: 5				parameter value: 2.5				parameter value: 1				parameter value: 0.5				parameter value: 0.25				parameter value: 0.1				parameter value: 0.001
simulation instance	source area: neuron density [rank]	density difference [rank source area - rank target area]	supragranular contribution: NSG%	simulation instance	source area: neuron density [rank]	density difference [rank source area - rank target area]	supragranular contribution: NSG%	simulation instance	source area: neuron density [rank]	density difference [rank source area - rank target area]	supragranular contribution: NSG%	simulation instance	source area: neuron density [rank]	density difference [rank source area - rank target area]	supragranular contribution: NSG%	simulation instance	source area: neuron density [rank]	density difference [rank source area - rank target area]	supragranular contribution: NSG%	simulation instance	source area: neuron density [rank]	density difference [rank source area - rank target area]	supragranular contribution: NSG%	simulation instance	source area: neuron density [rank]	density difference [rank source area - rank target area]	supragranular contribution: NSG%	simulation instance	source area: neuron density [rank]	density difference [rank source area - rank target area]	supragranular contribution: NSG%
1	1	-5	0.3	51	1	-4	0.4	101	1	-3	0.363636	151	1	-2	0.2	201	1	-2	0.5	251	1	-2	0.454545	301	1	-1	0.222222	361	1	-2	0.307692
1	1	-4	0.538462	51	1	-4	0.545455	101	1	-3	0.545455	151	1	-2	0.272727	201	1	-2	0.9	251	1	-1	0.266667	301	1	-1	0.285714	361	1	-1	0.181818
1	1	-4	0.6	51	1	-4	0.6	101	1	-3	0.6	151	1	-2	0.416667	201	1	-2	1	251	1	-1	0.333333	301	1	-1	0.333333	361	1	-1	0.230769
1	1	-4	0.636364	51	1	-4	0.733333	101	1	-3	0.727273	151	1	-2	0.5	201	1	-1	0.285714	251	1	-1	0.363636	301	1	-1	0.363636	361	1	-1	0.307692
1	1	-3	0.4	51	1	-4	0.833333	101	1	-2	0.1	151	1	-2	0.583333	201	1	-1	0.294118	251	1	-1	0.375	301	1	-1	0.363636	361	1	-1	0.380952
1	1	-3	0.411765	51	1	-3	0.3	101	1	-2	0.181818	151	1	-2	0.6	201	1	-1	0.333333	251	1	-1	0.4	301	1	-1	0.388889	361	1	-1	0.4
1	1	-3	0.454545	51	1	-3	0.384615	101	1	-2	0.307692	151	1	-2	0.6	201	1	-1	0.368421	251	1	-1	0.444444	301	1	-1	0.4	361	1	-1	0.409091
1	1	-3	0.5	51	1	-3	0.454545	101	1	-2	0.333333	151	1	-2	0.8	201	1	-1	0.375	251	1	-1	0.454545	301	1	-1	0.4	361	1	-1	0.421053
1	1	-3	0.5	51	1	-3	0.5	101	1	-2	0.454545	151	1	-1	0.266667	201	1	-1	0.384615	251	1	-1	0.461538	301	1	-1	0.411765	361	1	-1	0.428571
1	1	-2	0.384615	51	1	-3	0.5	101	1	-2	0.5	151	1	-1	0.285714	201	1	-1	0.4	251	1	-1	0.466667	301	1	-1	0.4375	361	1	-1	0.4375
1	1	-2	0.428571	51	1	-3	0.5	101	1	-2	0.5	151	1	-1	0.333333	201	1	-1	0.4	251	1	-1	0.470588	301	1	-1	0.47619	361	1	-1	0.45
1	1	-2	0.5	51	1	-3	0.545455	101	1	-2	0.5	151	1	-1	0.368421	201	1	-1	0.409091	251	1	-1	0.5	301	1	-1	0.5	361	1	-1	0.454545
1	1	-2	0.5	51	1	-3	0.583333	101	1	-2	0.545455	151	1	-1	0.416667	201	1	-1	0.421053	251	1	-1	0.5	301	1	-1	0.5	361	1	-1	0.458333
1	1	-2	0.529412	51	1	-3	0.583333	101	1	-2	0.571429	151	1	-1	0.428571	201	1	-1	0.428571	251	1	-1	0.5	301	1	-1	0.5	361	1	-1	0.5
1	1	-2	0.538462	51	1	-2	0.333333	101	1	-2	0.6	151	1	-1	0.4375	201	1	-1	0.428571	251	1	-1	0.5	301	1	-1	0.5	361	1	-1	0.526316
1	1	-2	0.545455	51	1	-2	0.4	101	1	-2	0.615385	151	1	-1	0.4375	201	1	-1	0.4375	251	1	-1	0.5	301	1	-1	0.5	361	1	-1	0.533333
1	1	-2	0.5625	51	1	-2	0.466667	101	1	-2	0.764706	151	1	-1	0.4375	201	1	-1	0.4375	251	1	-1	0.529412	301	1	-1	0.5	361	1	-1	0.538462
1	1	-2	0.5625	51	1	-2	0.473684	101	1	-1	0.3	151	1	-1	0.4375	201	1	-1	0.454545	251	1	-1	0.5625	301	1	-1	0.529412	361	1	-1	0.5625
1	1	-2	0.588235	51	1	-2	0.538462	101	1	-1	0.357143	151	1	-1	0.45	201	1	-1	0.454545	251	1	-1	0.571429	301	1	-1	0.533333	361	1	-1	0.588235
1	1	-2	0.625	51	1	-2	0.545455	101	1	-1	0.363636	151	1	-1	0.47619	201	1	-1	0.466667	251	1	-1	0.571429	301	1	-1	0.555556	361	1	-1	0.588235
1	1	-2	0.666667	51	1	-2	0.555556	101	1	-1	0.384615	151	1	-1	0.5	201	1	-1	0.5	251	1	-1	0.583333	301	1	-1	0.5625	361	1	-1	0.6
1	1	-2	0.769231	51	1	-2	0.555556	101	1	-1	0.388889	151	1	-1	0.5	201	1	-1	0.5	251	1	-1	0.590909	301	1	-1	0.578947	361	1	-1	0.6
1	1	-1	0.294118	51	1	-2	0.583333	101	1	-1	0.388889	151	1	-1	0.5	201	1	-1	0.5	251	1	-1	0.6	301	1	-1	0.6	361	1	-1	0.619048
1	1	-1	0.307692	51	1	-2	0.611111	101	1	-1	0.4	151	1	-1	0.5	201	1	-1	0.526316	251	1	-1	0.615385	301	1	-1	0.6	361	1	-1	0.636364
1	1	-1	0.307692	51	1	-2	0.7	101	1	-1	0.421053	151	1	-1	0.5	201	1	-1	0.533333	251	1	-1	0.642857	301	1	-1	0.6	361	1	-1	0.666667
1	1	-1	0.352941	51	1	-1	0.266667	101	1	-1	0.428571	151	1	-1	0.52381	201	1	-1	0.545455	251	1	-1	0.647059	301	1	-1	0.615385	361	1	-1	0.818182
1	1	-1	0.411765	51	1	-1	0.272727	101	1	-1	0.428571	151	1	-1	0.52381	201	1	-1	0.5625	251	1	-1	0.647059	301	1	-1	0.619048	361	1	0	0.428571
1	1	-1	0.421053	51	1	-1	0.3	101	1	-1	0.454545	151	1	-1	0.533333	201	1	-1	0.5625	251	1	-1	0.666667	301	1	-1	0.666667	361	1	0	0.432432
1	1	-1	0.428571	51	1	-1	0.388889	101	1	-1	0.454545	151	1	-1	0.538462	201	1	-1	0.571429	251	1	-1	0.7	301	1	-1	0.727273	361	1	0	0.4375
1	1	-1	0.434783	51	1	-1	0.4375	101	1	-1	0.48	151	1	-1	0.5625	201	1	-1	0.571429	251	1	-1	0.705882	301	1	0	0.432432	361	1	0	0.451613
1	1	-1	0.47619	51	1	-1	0.45	101	1	-1	0.5	151	1	-1	0.5625	201	1	-1	0.6	251	1	-1	0.818182	301	1	0	0.452381	361	1	0	0.456522
1	1	-1	0.5	51	1	-1	0.470588	101	1	-1	0.5	151	1	-1	0.571429	201	1	-1	0.642857	251	1	-1	0.846154	301	1	0	0.465116	361	1	0	0.466667
1	1	-1	0.5	51	1	-1	0.5	101	1	-1	0.5	151	1	-1	0.590909	201	1	-1	0.666667	251	1	-1	0.857143	301	1	0	0.466667	361	1	0	0.488372
1	1	-1	0.526316	51	1	-1	0.5	101	1	-1	0.538462	151	1	-1	0.6	201	1	0	0.304348	251	1	0	0.365854	301	1	0	0.487179	361	1	0	0.528302
1	1	-1	0.571429	51	1	-1	0.533333	101	1	-1	0.571429	151	1	-1	0.625	201	1	0	0.40625	251	1	0	0.368421	301	1	0	0.489362	361	1	0	0.530612
1	1	-1	0.611111	51	1	-1	0.55	101	1	-1	0.583333	151	1	-1	0.636364	201	1	0	0.4375	251	1	0	0.384615	301	1	0	0.511111	361	1	0	0.545455
1	1	-1	0.692308	51	1	-1	0.583333	101	1	-1	0.588235	151	1	-1	0.642857	201	1	0	0.461538	251	1	0	0.444444	301	1	0	0.538462	361	1	0	0.577778
1	1	0	0.444444	51	1	-1	0.6	101	1	-1	0.6	151	1	-1	0.65	201	1	0	0.47619	251	1	0	0.44898	301	1	0	0.560976	361	1	0	0.585366
1	1	0	0.45	51	1	-1	0.6	101	1	-1	0.607143	151	1	-1	0.714286	201	1	0	0.484848	251	1	0	0.461538	301	1	0	0.578947	361	2	-2	0.5
1	1	0	0.482759	51	1	-1	0.608696	101	1	-1	0.615385	151	1	-1	0.75	201	1	0	0.517241	251	1	0	0.468085	301	1	0	0.6	361	2	-1	0.0833333
1	1	0	0.619048	51	1	-1	0.615385	101	1	-1	0.636364	151	1	0	0.333333	201	1	0	0.52381	251	1	0	0.487179	301	1	0	0.641026	361	2	-1	0.25
1	2	-5	0.3	51	1	0	0.470588	101	1	-1	0.714286	151	1	0	0.44	201	1	0	0.526316	251	1	0	0.522727	301	2	-2	0.6	361	2	-1	0.25
1	2	-5	0.545455	51	1	0	0.558824	101	1	0	0.3	151	1	0	0.444444	201	1	0	0.5625	251	1	0	0.536585	301	2	-1	0.1	361	2	-1	0.25
1	2	-4	0.4	51	1	0	0.565217	101	1	0	0.47619	151	1	0	0.45	201	1	0	0.575758	251	1	0	0.542857	301	2	-1	0.25	361	2	-1	0.3
1	2	-4	0.6	51	1	0	0.705882	101	1	0	0.538462	151	1	0	0.47619	201	1	0	0.6	251	1	0	0.622222	301	2	-1	0.266667	361	2	-1	0.307692
1	2	-4	0.666667	51	2	-5	0.333333	101	1	0	0.575758	151	1	0	0.5	201	2	-2	0.4	251	2	-1	0.285714	301	2	-1	0.272727	361	2	-1	0.333333
1	2	-4	0.8	51	2	-5	0.384615	101	1	0	0.6	151	1	0	0.5	201	2	-2	0.461538	251	2	-1	0.3	301	2	-1	0.272727	361	2	-1	0.352941
1	2	-3	0.222222	51	2	-5	0.636364	101	1	0	0.6	151	1	0	0.5	201	2	-1	0.166667	251	2	-1	0.307692	301	2	-1	0.333333	361	2	-1	0.363636
1	2	-3	0.3	51	2	-4	0.4	101	1	0	0.666667	151	1	0	0.521739	201	2	-1	0.263158	251	2	-1	0.35	301	2	-1	0.333333	361	2	-1	0.384615
1	2	-3	0.363636	51	2	-4	0.428571	101	2	-3	0.363636	151	1	0	0.529412	201	2	-1	0.307692	251	2	-1	0.357143	301	2	-1	0.333333	361	2	-1	0.388889
1	2	-3	0.416667	51	2	-4	0.538462	101	2	-3	0.461538	151	1	0	0.5625	201	2	-1	0.3125	251	2	-1	0.368421	301	2	-1	0.333333	361	2	-1	0.4
1	2	-3	0.428571	51	2	-4	0.538462	101	2	-3	0.470588	151	1	0	0.611111	201	2	-1	0.368421	251	2	-1	0.375	301	2	-1	0.375	361	2	-1	0.428571
1	2	-3	0.461538	51	2	-3	0.1	101	2	-3	0.5	151	2	-2	0.357143	201	2	-1	0.368421	251	2	-1	0.416667	301	2	-1	0.384615	361	2	-1	0.428571
1	2	-3	0.5	51	2	-3	0.3	101	2	-3	0.5	151	2	-2	0.454545	201	2	-1	0.368421	251	2	-1	0.428571	301	2	-1	0.384615	361	2	-1	0.428571
1	2	-3	0.538462	51	2	-3	0.363636	101	2	-3	0.6	151	2	-2	0.454545	201	2	-1	0.384615	251	2	-1	0.45	301	2	-1	0.4	361	2	-1	0.444444
1	2	-3	0.545455	51	2	-3	0.375	101	2	-2	0.1	151	2	-2	0.466667	201	2	-1	0.388889	251	2	-1	0.454545	301	2	-1	0.4	361	2	-1	0.454545
1	2	-3	0.6	51	2	-3	0.4	101	2	-2	0.3	151	2	-2	0.545455	201	2	-1	0.4	251	2	-1	0.461538	301	2	-1	0.428571	361	2	-1	0.454545
1	2	-3	0.611111	51	2	-3	0.428571	101	2	-2	0.333333	151	2	-2	0.571429	201	2	-1	0.4	251	2	-1	0.461538	301	2	-1	0.428571	361	2	-1	0.466667
1	2	-3	0.636364	51	2	-3	0.461538	101	2	-2	0.4	151	2	-2	0.6	201	2	-1	0.4	251	2	-1	0.461538	301	2	-1	0.4375	361	2	-1	0.5
1	2	-3	0.705882	51	2	-3	0.461538	101	2	-2	0.416667	151	2	-2	0.6	201	2	-1	0.411765	251	2	-1	0.470588	301	2	-1	0.444444	361	2	-1	0.5
1	2	-3	0.8	51	2	-3	0.5	101	2	-2	0.428571	151	2	-1	0.181818	201	2	-1	0.411765	251	2	-1	0.470588	301	2	-1	0.444444	361	2	-1	0.5
1	2	-2	0.1	51	2	-3	0.5	101	2	-2	0.466667	151	2	-1	0.25	201	2	-1	0.416667	251	2	-1	0.47619	301	2	-1	0.454545	361	2	-1	0.5
1	2	-2	0.2	51	2	-3	0.545455	101	2	-2	0.478261	151	2	-1	0.25	201	2	-1	0.428571	251	2	-1	0.5	301	2	-1	0.454545	361	2	-1	0.5
1	2	-2	0.277778	51	2	-3	0.6	101	2	-2	0.5	151	2	-1	0.266667	201	2	-1	0.428571	251	2	-1	0.5	301	2	-1	0.454545	361	2	-1	0.5
1	2	-2	0.333333	51	2	-3	0.611111	101	2	-2	0.5	151	2	-1	0.333333	201	2	-1	0.4375	251	2	-1	0.5	301	2	-1	0.473684	361	2	-1	0.526316
1	2	-2	0.333333	51	2	-3	0.636364	101	2	-2	0.529412	151	2	-1	0.333333	201	2	-1	0.4375	251	2	-1	0.5	301	2	-1	0.5	361	2	-1	0.529412
1	2	-2	0.333333	51	2	-3	0.642857	101	2	-2	0.533333	151	2	-1	0.333333	201	2	-1	0.444444	251	2	-1	0.5	301	2	-1	0.5	361	2	-1	0.533333
1	2	-2	0.363636	51	2	-3	0.7	101	2	-2	0.55	151	2	-1	0.333333	201	2	-1	0.454545	251	2	-1	0.5	301	2	-1	0.5	361	2	-1	0.538462
1	2	-2	0.4	51	2	-3	0.727273	101	2	-2	0.571429	151	2	-1	0.333333	201	2	-1	0.454545	251	2	-1	0.526316	301	2	-1	0.5	361	2	-1	0.5625
1	2	-2	0.4	51	2	-3	0.75	101	2	-2	0.571429	151	2	-1	0.368421	201	2	-1	0.461538	251	2	-1	0.533333	301	2	-1	0.5	361	2	-1	0.5625
1	2	-2	0.4	51	2	-2	0.272727	101	2	-2	0.583333	151	2	-1	0.37931	201	2	-1	0.461538	251	2	-1	0.533333	301	2	-1	0.5	361	2	-1	0.571429
1	2	-2	0.416667	51	2	-2	0.285714	101	2	-2	0.6	151	2	-1	0.388889	201	2	-1	0.470588	251	2	-1	0.538462	301	2	-1	0.52381	361	2	-1	0.583333
1	2	-2	0.421053	51	2	-2	0.307692	101	2	-2	0.6	151	2	-1	0.4	201	2	-1	0.473684	251	2	-1	0.538462	301	2	-1	0.533333	361	2	-1	0.6
1	2	-2	0.428571	51	2	-2	0.333333	101	2	-2	0.611111	151	2	-1	0.416667	201	2	-1	0.5	251	2	-1	0.545455	301	2	-1	0.538462	361	2	-1	0.6
1	2	-2	0.466667	51	2	-2	0.357143	101	2	-2	0.615385	151	2	-1	0.428571	201	2	-1	0.5	251	2	-1	0.545455	301	2	-1	0.545455	361	2	-1	0.615385
1	2	-2	0.470588	51	2	-2	0.357143	101	2	-2	0.636364	151	2	-1	0.428571	201	2	-1	0.5	251	2	-1	0.545455	301	2	-1	0.571429	361	2	-1	0.625
1	2	-2	0.473684	51	2	-2	0.384615	101	2	-2	0.666667	151	2	-1	0.428571	201	2	-1	0.5	251	2	-1	0.545455	301	2	-1	0.583333	361	2	-1	0.625
1	2	-2	0.5	51	2	-2	0.388889	101	2	-2	0.666667	151	2	-1	0.428571	201	2	-1	0.5	251	2	-1	0.545455	301	2	-1	0.636364	361	2	-1	0.636364
1	2	-2	0.5	51	2	-2	0.4	101	2	-2	0.692308	151	2	-1	0.428571	201	2	-1	0.521739	251	2	-1	0.55	301	2	-1	0.636364	361	2	-1	0.642857
1	2	-2	0.5	51	2	-2	0.428571	101	2	-2	0.833333	151	2	-1	0.4375	201	2	-1	0.526316	251	2	-1	0.55	301	2	-1	0.647059	361	2	-1	0.642857
1	2	-2	0.5	51	2	-2	0.44	101	2	-1	0.307692	151	2	-1	0.444444	201	2	-1	0.533333	251	2	-1	0.5625	301	2	-1	0.666667	361	2	-1	0.647059
1	2	-2	0.52381	51	2	-2	0.44	101	2	-1	0.333333	151	2	-1	0.444444	201	2	-1	0.538462	251	2	-1	0.5625	301	2	-1	0.666667	361	2	-1	0.666667
1	2	-2	0.538462	51	2	-2	0.45	101	2	-1	0.357143	151	2	-1	0.454545	201	2	-1	0.545455	251	2	-1	0.565217	301	2	-1	0.666667	361	2	-1	0.666667
1	2	-2	0.538462	51	2	-2	0.458333	101	2	-1	0.363636	151	2	-1	0.461538	201	2	-1	0.555556	251	2	-1	0.571429	301	2	-1	0.666667	361	2	-1	0.666667
1	2	-2	0.545455	51	2	-2	0.461538	101	2	-1	0.363636	151	2	-1	0.466667	201	2	-1	0.571429	251	2	-1	0.583333	301	2	-1	0.6875	361	2	-1	0.692308
1	2	-2	0.571429	51	2	-2	0.5	101	2	-1	0.384615	151	2	-1	0.47619	201	2	-1	0.583333	251	2	-1	0.583333	301	2	-1	0.692308	361	2	-1	0.692308
1	2	-2	0.580645	51	2	-2	0.5	101	2	-1	0.4	151	2	-1	0.48	201	2	-1	0.583333	251	2	-1	0.588235	301	2	-1	0.7	361	2	-1	0.727273
1	2	-2	0.583333	51	2	-2	0.5	101	2	-1	0.4	151	2	-1	0.481481	201	2	-1	0.6	251	2	-1	0.6	301	2	-1	0.7	361	2	-1	0.727273
1	2	-2	0.607143	51	2	-2	0.5	101	2	-1	0.428571	151	2	-1	0.5	201	2	-1	0.6	251	2	-1	0.6	301	2	-1	0.714286	361	2	-1	0.733333
1	2	-2	0.636364	51	2	-2	0.5	101	2	-1	0.428571	151	2	-1	0.5	201	2	-1	0.6	251	2	-1	0.6	301	2	-1	0.75	361	2	-1	0.769231
1	2	-2	0.6875	51	2	-2	0.521739	101	2	-1	0.434783	151	2	-1	0.5	201	2	-1	0.6	251	2	-1	0.625	301	2	-1	0.769231	361	2	-1	0.785714
1	2	-2	0.6875	51	2	-2	0.529412	101	2	-1	0.441176	151	2	-1	0.5	201	2	-1	0.615385	251	2	-1	0.642857	301	2	-1	0.785714	361	2	-1	0.8
1	2	-2	0.833333	51	2	-2	0.533333	101	2	-1	0.444444	151	2	-1	0.5	201	2	-1	0.615385	251	2	-1	0.684211	301	2	-1	0.8	361	2	-1	0.846154
1	2	-1	0.307692	51	2	-2	0.538462	101	2	-1	0.466667	151	2	-1	0.52	201	2	-1	0.642857	251	2	-1	0.6875	301	2	0	0.3	361	2	0	0.25
1	2	-1	0.32	51	2	-2	0.545455	101	2	-1	0.470588	151	2	-1	0.521739	201	2	-1	0.692308	251	2	-1	0.714286	301	2	0	0.323529	361	2	0	0.37037
1	2	-1	0.333333	51	2	-2	0.571429	101	2	-1	0.473684	151	2	-1	0.521739	201	2	-1	0.692308	251	2	-1	0.733333	301	2	0	0.333333	361	2	0	0.380952
1	2	-1	0.363636	51	2	-2	0.578947	101	2	-1	0.478261	151	2	-1	0.526316	201	2	-1	0.7	251	2	-1	0.75	301	2	0	0.357143	361	2	0	0.391304
1	2	-1	0.375	51	2	-2	0.588235	101	2	-1	0.48	151	2	-1	0.526316	201	2	-1	0.727273	251	2	-1	0.769231	301	2	0	0.375	361	2	0	0.396226
1	2	-1	0.375	51	2	-2	0.65	101	2	-1	0.484848	151	2	-1	0.529412	201	2	-1	0.75	251	2	-1	0.833333	301	2	0	0.375	361	2	0	0.4
1	2	-1	0.391304	51	2	-2	0.666667	101	2	-1	0.5	151	2	-1	0.533333	201	2	-1	0.846154	251	2	0	0.269231	301	2	0	0.380952	361	2	0	0.4
1	2	-1	0.407407	51	2	-2	0.714286	101	2	-1	0.5	151	2	-1	0.538462	201	2	0	0.32	251	2	0	0.307692	301	2	0	0.4	361	2	0	0.421053
1	2	-1	0.421053	51	2	-2	0.714286	101	2	-1	0.5	151	2	-1	0.538462	201	2	0	0.333333	251	2	0	0.333333	301	2	0	0.409091	361	2	0	0.423077
1	2	-1	0.428571	51	2	-1	0.333333	101	2	-1	0.5	151	2	-1	0.545455	201	2	0	0.34375	251	2	0	0.375	301	2	0	0.416667	361	2	0	0.424242
1	2	-1	0.454545	51	2	-1	0.363636	101	2	-1	0.5	151	2	-1	0.545455	201	2	0	0.354839	251	2	0	0.378378	301	2	0	0.432432	361	2	0	0.424242
1	2	-1	0.461538	51	2	-1	0.363636	101	2	-1	0.5	151	2	-1	0.555556	201	2	0	0.358974	251	2	0	0.4	301	2	0	0.4375	361	2	0	0.425
1	2	-1	0.48	51	2	-1	0.4	101	2	-1	0.5	151	2	-1	0.576923	201	2	0	0.391304	251	2	0	0.407407	301	2	0	0.4375	361	2	0	0.428571
1	2	-1	0.5	51	2	-1	0.40625	101	2	-1	0.5	151	2	-1	0.588235	201	2	0	0.393939	251	2	0	0.407407	301	2	0	0.4375	361	2	0	0.4375
1	2	-1	0.5	51	2	-1	0.419355	101	2	-1	0.521739	151	2	-1	0.607143	201	2	0	0.4	251	2	0	0.409091	301	2	0	0.444444	361	2	0	0.4375
1	2	-1	0.5	51	2	-1	0.421053	101	2	-1	0.521739	151	2	-1	0.611111	201	2	0	0.404255	251	2	0	0.416667	301	2	0	0.446809	361	2	0	0.439024
1	2	-1	0.5	51	2	-1	0.428571	101	2	-1	0.526316	151	2	-1	0.619048	201	2	0	0.405405	251	2	0	0.419355	301	2	0	0.454545	361	2	0	0.444444
1	2	-1	0.52	51	2	-1	0.444444	101	2	-1	0.533333	151	2	-1	0.636364	201	2	0	0.409091	251	2	0	0.423077	301	2	0	0.458333	361	2	0	0.457143
1	2	-1	0.52	51	2	-1	0.448276	101	2	-1	0.538462	151	2	-1	0.666667	201	2	0	0.424242	251	2	0	0.428571	301	2	0	0.458333	361	2	0	0.464286
1	2	-1	0.52381	51	2	-1	0.454545	101	2	-1	0.548387	151	2	-1	0.666667	201	2	0	0.444444	251	2	0	0.44	301	2	0	0.466667	361	2	0	0.46875
1	2	-1	0.542857	51	2	-1	0.454545	101	2	-1	0.566667	151	2	-1	0.681818	201	2	0	0.444444	251	2	0	0.44	301	2	0	0.466667	361	2	0	0.470588
1	2	-1	0.542857	51	2	-1	0.458333	101	2	-1	0.571429	151	2	-1	0.6875	201	2	0	0.444444	251	2	0	0.441176	301	2	0	0.468085	361	2	0	0.472222
1	2	-1	0.558824	51	2	-1	0.461538	101	2	-1	0.6	151	2	-1	0.6875	201	2	0	0.45	251	2	0	0.441176	301	2	0	0.46875	361	2	0	0.475
1	2	-1	0.565217	51	2	-1	0.46875	101	2	-1	0.6	151	2	-1	0.692308	201	2	0	0.450704	251	2	0	0.444444	301	2	0	0.483871	361	2	0	0.490196
1	2	-1	0.571429	51	2	-1	0.47619	101	2	-1	0.619048	151	2	-1	0.733333	201	2	0	0.451613	251	2	0	0.458333	301	2	0	0.483871	361	2	0	0.5
1	2	-1	0.578947	51	2	-1	0.48	101	2	-1	0.625	151	2	-1	0.75	201	2	0	0.454545	251	2	0	0.464286	301	2	0	0.5	361	2	0	0.5
1	2	-1	0.583333	51	2	-1	0.5	101	2	-1	0.647059	151	2	-1	0.769231	201	2	0	0.464286	251	2	0	0.470588	301	2	0	0.5	361	2	0	0.5
1	2	-1	0.608696	51	2	-1	0.516129	101	2	-1	0.647059	151	2	0	0.3	201	2	0	0.466667	251	2	0	0.472222	301	2	0	0.5	361	2	0	0.513514
1	2	-1	0.636364	51	2	-1	0.521739	101	2	-1	0.692308	151	2	0	0.34375	201	2	0	0.468085	251	2	0	0.478261	301	2	0	0.5	361	2	0	0.514286
1	2	-1	0.65	51	2	-1	0.526316	101	2	-1	0.692308	151	2	0	0.357143	201	2	0	0.470588	251	2	0	0.481481	301	2	0	0.5	361	2	0	0.514286
1	2	-1	0.681818	51	2	-1	0.526316	101	2	-1	0.695652	151	2	0	0.363636	201	2	0	0.470588	251	2	0	0.485714	301	2	0	0.515152	361	2	0	0.515152
1	2	-1	0.708333	51	2	-1	0.545455	101	2	-1	0.727273	151	2	0	0.368421	201	2	0	0.473684	251	2	0	0.487805	301	2	0	0.52381	361	2	0	0.515152
1	2	-1	0.772727	51	2	-1	0.56	101	2	-1	0.818182	151	2	0	0.375	201	2	0	0.48	251	2	0	0.488889	301	2	0	0.526316	361	2	0	0.518519
1	2	0	0.351351	51	2	-1	0.5625	101	2	0	0.333333	151	2	0	0.384615	201	2	0	0.5	251	2	0	0.5	301	2	0	0.528302	361	2	0	0.518519
1	2	0	0.388889	51	2	-1	0.565217	101	2	0	0.363636	151	2	0	0.388889	201	2	0	0.5	251	2	0	0.5	301	2	0	0.529412	361	2	0	0.521739
1	2	0	0.425926	51	2	-1	0.578947	101	2	0	0.363636	151	2	0	0.4	201	2	0	0.5	251	2	0	0.5	301	2	0	0.533333	361	2	0	0.525
1	2	0	0.4375	51	2	-1	0.6	101	2	0	0.378378	151	2	0	0.4	201	2	0	0.5	251	2	0	0.5	301	2	0	0.533333	361	2	0	0.535714
1	2	0	0.441176	51	2	-1	0.608696	101	2	0	0.382353	151	2	0	0.411765	201	2	0	0.514286	251	2	0	0.514286	301	2	0	0.533333	361	2	0	0.535714
1	2	0	0.444444	51	2	-1	0.625	101	2	0	0.392857	151	2	0	0.416667	201	2	0	0.516129	251	2	0	0.518519	301	2	0	0.540541	361	2	0	0.545455
1	2	0	0.444444	51	2	-1	0.631579	101	2	0	0.416667	151	2	0	0.422222	201	2	0	0.517241	251	2	0	0.52	301	2	0	0.548387	361	2	0	0.552632
1	2	0	0.458333	51	2	-1	0.631579	101	2	0	0.433333	151	2	0	0.432432	201	2	0	0.518519	251	2	0	0.52	301	2	0	0.55814	361	2	0	0.555556
1	2	0	0.461538	51	2	-1	0.65	101	2	0	0.433962	151	2	0	0.4375	201	2	0	0.521739	251	2	0	0.52381	301	2	0	0.559322	361	2	0	0.555556
1	2	0	0.483871	51	2	-1	0.714286	101	2	0	0.457143	151	2	0	0.46875	201	2	0	0.52381	251	2	0	0.52381	301	2	0	0.5625	361	2	0	0.56
1	2	0	0.5	51	2	-1	0.789474	101	2	0	0.457143	151	2	0	0.474576	201	2	0	0.52381	251	2	0	0.526316	301	2	0	0.567568	361	2	0	0.560976
1	2	0	0.5	51	2	0	0.307692	101	2	0	0.468085	151	2	0	0.484848	201	2	0	0.533333	251	2	0	0.527778	301	2	0	0.568182	361	2	0	0.564516
1	2	0	0.521739	51	2	0	0.342857	101	2	0	0.481481	151	2	0	0.485714	201	2	0	0.535714	251	2	0	0.529412	301	2	0	0.571429	361	2	0	0.577778
1	2	0	0.54902	51	2	0	0.375	101	2	0	0.482759	151	2	0	0.5	201	2	0	0.540984	251	2	0	0.53125	301	2	0	0.583333	361	2	0	0.581395
1	2	0	0.553191	51	2	0	0.40625	101	2	0	0.5	151	2	0	0.5	201	2	0	0.545455	251	2	0	0.53125	301	2	0	0.6	361	2	0	0.590909
1	2	0	0.555556	51	2	0	0.407407	101	2	0	0.5	151	2	0	0.5	201	2	0	0.545455	251	2	0	0.535714	301	2	0	0.6	361	2	0	0.59322
1	2	0	0.56	51	2	0	0.434783	101	2	0	0.5	151	2	0	0.5	201	2	0	0.548387	251	2	0	0.542857	301	2	0	0.606061	361	2	0	0.6
1	2	0	0.565217	51	2	0	0.451613	101	2	0	0.5	151	2	0	0.5	201	2	0	0.555556	251	2	0	0.551724	301	2	0	0.608696	361	2	0	0.6
1	2	0	0.571429	51	2	0	0.456522	101	2	0	0.5	151	2	0	0.5	201	2	0	0.571429	251	2	0	0.555556	301	2	0	0.609756	361	2	0	0.611111
1	2	0	0.571429	51	2	0	0.464286	101	2	0	0.521739	151	2	0	0.514286	201	2	0	0.571429	251	2	0	0.55814	301	2	0	0.613636	361	2	0	0.647059
1	2	0	0.58	51	2	0	0.470588	101	2	0	0.522727	151	2	0	0.518519	201	2	0	0.576923	251	2	0	0.565217	301	2	0	0.678571	361	2	0	0.652174
1	2	0	0.617647	51	2	0	0.488889	101	2	0	0.545455	151	2	0	0.526316	201	2	0	0.588235	251	2	0	0.566667	301	2	0	0.681818	361	2	0	0.666667
1	2	0	0.642857	51	2	0	0.5	101	2	0	0.54902	151	2	0	0.526316	201	2	0	0.592593	251	2	0	0.575758	301	2	0	0.695652	361	2	0	0.666667
1	2	0	0.692308	51	2	0	0.52	101	2	0	0.557692	151	2	0	0.526316	201	2	0	0.594595	251	2	0	0.583333	301	2	1	0.25	361	2	1	0.1
1	2	1	0.318182	51	2	0	0.527778	101	2	0	0.560976	151	2	0	0.526316	201	2	0	0.612903	251	2	0	0.583333	301	2	1	0.3125	361	2	1	0.25
1	2	1	0.35	51	2	0	0.538462	101	2	0	0.571429	151	2	0	0.526316	201	2	0	0.62069	251	2	0	0.6	301	2	1	0.32	361	2	1	0.285714
1	2	1	0.4	51	2	0	0.541667	101	2	0	0.571429	151	2	0	0.529412	201	2	0	0.631579	251	2	0	0.608696	301	2	1	0.333333	361	2	1	0.291667
1	2	1	0.4	51	2	0	0.542857	101	2	0	0.576923	151	2	0	0.533333	201	2	0	0.647059	251	2	0	0.617021	301	2	1	0.352941	361	2	1	0.304348
1	2	1	0.444444	51	2	0	0.560976	101	2	0	0.6	151	2	0	0.534483	201	2	0	0.692308	251	2	0	0.641026	301	2	1	0.375	361	2	1	0.318182
1	2	1	0.444444	51	2	0	0.566667	101	2	0	0.625	151	2	0	0.555556	201	2	0	0.7	251	2	1	0.142857	301	2	1	0.384615	361	2	1	0.357143
1	2	1	0.458333	51	2	0	0.574468	101	2	0	0.632653	151	2	0	0.5625	201	2	1	0.176471	251	2	1	0.272727	301	2	1	0.407407	361	2	1	0.391304
1	2	1	0.5	51	2	0	0.589744	101	2	0	0.75	151	2	0	0.5625	201	2	1	0.3	251	2	1	0.291667	301	2	1	0.411765	361	2	1	0.4
1	2	1	0.5	51	2	0	0.631579	101	2	1	0.307692	151	2	0	0.565217	201	2	1	0.333333	251	2	1	0.304348	301	2	1	0.416667	361	2	1	0.425
1	2	1	0.514286	51	2	0	0.636364	101	2	1	0.384615	151	2	0	0.571429	201	2	1	0.413793	251	2	1	0.333333	301	2	1	0.416667	361	2	1	0.428571
1	2	1	0.52	51	2	0	0.75	101	2	1	0.407407	151	2	0	0.571429	201	2	1	0.416667	251	2	1	0.35	301	2	1	0.45	361	2	1	0.428571
1	2	1	0.521739	51	2	1	0.391304	101	2	1	0.411765	151	2	0	0.575758	201	2	1	0.428571	251	2	1	0.37037	301	2	1	0.452381	361	2	1	0.428571
1	2	1	0.52381	51	2	1	0.409091	101	2	1	0.413793	151	2	0	0.605263	201	2	1	0.4375	251	2	1	0.428571	301	2	1	0.466667	361	2	1	0.4375
1	2	1	0.533333	51	2	1	0.45	101	2	1	0.423077	151	2	0	0.615385	201	2	1	0.454545	251	2	1	0.433333	301	2	1	0.470588	361	2	1	0.44
1	2	1	0.551724	51	2	1	0.464286	101	2	1	0.434783	151	2	0	0.652174	201	2	1	0.454545	251	2	1	0.444444	301	2	1	0.470588	361	2	1	0.444444
1	2	1	0.631579	51	2	1	0.470588	101	2	1	0.482759	151	2	0	0.657143	201	2	1	0.466667	251	2	1	0.444444	301	2	1	0.5	361	2	1	0.444444
1	3	-4	0.25	51	2	1	0.478261	101	2	1	0.5	151	2	0	0.666667	201	2	1	0.466667	251	2	1	0.448276	301	2	1	0.5	361	2	1	0.459459
1	3	-4	0.272727	51	2	1	0.48	101	2	1	0.517241	151	2	0	0.692308	201	2	1	0.470588	251	2	1	0.466667	301	2	1	0.5	361	2	1	0.470588
1	3	-4	0.333333	51	2	1	0.481481	101	2	1	0.52	151	2	0	0.75	201	2	1	0.48	251	2	1	0.466667	301	2	1	0.5	361	2	1	0.470588
1	3	-4	0.416667	51	2	1	0.5	101	2	1	0.529412	151	2	1	0.307692	201	2	1	0.481481	251	2	1	0.46875	301	2	1	0.514286	361	2	1	0.5
1	3	-4	0.428571	51	2	1	0.5	101	2	1	0.538462	151	2	1	0.347826	201	2	1	0.481481	251	2	1	0.472222	301	2	1	0.526316	361	2	1	0.5
1	3	-4	0.461538	51	2	1	0.545455	101	2	1	0.555556	151	2	1	0.361111	201	2	1	0.5	251	2	1	0.5	301	2	1	0.533333	361	2	1	0.5
1	3	-4	0.5	51	2	1	0.5625	101	2	1	0.565217	151	2	1	0.37037	201	2	1	0.5	251	2	1	0.5	301	2	1	0.5625	361	2	1	0.52381
1	3	-4	0.6	51	2	1	0.565217	101	2	1	0.578947	151	2	1	0.375	201	2	1	0.52381	251	2	1	0.5	301	2	1	0.571429	361	2	1	0.533333
1	3	-4	0.666667	51	2	1	0.590909	101	2	1	0.636364	151	2	1	0.444444	201	2	1	0.540541	251	2	1	0.521739	301	2	1	0.583333	361	2	1	0.55
1	3	-4	0.727273	51	2	1	0.645161	101	3	-3	0.3	151	2	1	0.475	201	2	1	0.5625	251	2	1	0.526316	301	2	1	0.607143	361	2	1	0.586207
1	3	-3	0.470588	51	2	1	0.647059	101	3	-3	0.4	151	2	1	0.478261	201	2	1	0.5625	251	2	1	0.545455	301	2	1	0.666667	361	2	1	0.588235
1	3	-3	0.5	51	3	-4	0.2	101	3	-3	0.428571	151	2	1	0.482759	201	2	1	0.571429	251	2	1	0.5625	301	2	1	0.7	361	2	1	0.611111
1	3	-3	0.5	51	3	-4	0.454545	101	3	-3	0.5	151	2	1	0.5	201	2	1	0.592593	251	2	1	0.5625	301	3	-2	0.4	361	2	1	0.615385
1	3	-3	0.5	51	3	-4	0.473684	101	3	-3	0.5	151	2	1	0.5	201	2	1	0.592593	251	2	1	0.571429	301	3	-1	0.3125	361	2	1	0.615385
1	3	-3	0.526316	51	3	-4	0.5	101	3	-3	0.5	151	2	1	0.5625	201	2	1	0.611111	251	2	1	0.576923	301	3	-1	0.333333	361	3	-1	0.230769
1	3	-3	0.576923	51	3	-4	0.722222	101	3	-3	0.529412	151	2	1	0.566667	201	2	1	0.619048	251	2	1	0.615385	301	3	-1	0.333333	361	3	-1	0.25
1	3	-3	0.615385	51	3	-3	0.28	101	3	-3	0.615385	151	2	1	0.571429	201	2	1	0.681818	251	2	1	0.625	301	3	-1	0.333333	361	3	-1	0.3
1	3	-3	0.631579	51	3	-3	0.307692	101	3	-3	0.636364	151	2	1	0.575758	201	2	1	0.761905	251	2	1	0.631579	301	3	-1	0.357143	361	3	-1	0.307692
1	3	-3	0.636364	51	3	-3	0.4	101	3	-2	0.1	151	2	1	0.583333	201	3	-2	0.363636	251	2	1	0.666667	301	3	-1	0.363636	361	3	-1	0.315789
1	3	-3	0.666667	51	3	-3	0.526316	101	3	-2	0.166667	151	2	1	0.583333	201	3	-2	0.636364	251	2	1	0.666667	301	3	-1	0.384615	361	3	-1	0.333333
1	3	-3	0.692308	51	3	-3	0.545455	101	3	-2	0.363636	151	2	1	0.6	201	3	-1	0.1	251	3	-1	0.0909091	301	3	-1	0.384615	361	3	-1	0.333333
1	3	-3	0.769231	51	3	-3	0.545455	101	3	-2	0.363636	151	2	1	0.633333	201	3	-1	0.25	251	3	-1	0.307692	301	3	-1	0.384615	361	3	-1	0.357143
1	3	-3	0.8	51	3	-3	0.583333	101	3	-2	0.380952	151	2	1	0.64	201	3	-1	0.257143	251	3	-1	0.307692	301	3	-1	0.384615	361	3	-1	0.363636
1	3	-2	0.2	51	3	-3	0.583333	101	3	-2	0.384615	151	2	1	0.666667	201	3	-1	0.333333	251	3	-1	0.333333	301	3	-1	0.384615	361	3	-1	0.368421
1	3	-2	0.294118	51	3	-3	0.6	101	3	-2	0.434783	151	3	-2	0.25	201	3	-1	0.333333	251	3	-1	0.333333	301	3	-1	0.4	361	3	-1	0.37037
1	3	-2	0.3	51	3	-3	0.636364	101	3	-2	0.454545	151	3	-2	0.3	201	3	-1	0.333333	251	3	-1	0.35	301	3	-1	0.407407	361	3	-1	0.4
1	3	-2	0.363636	51	3	-3	0.714286	101	3	-2	0.454545	151	3	-2	0.352941	201	3	-1	0.357143	251	3	-1	0.375	301	3	-1	0.411765	361	3	-1	0.4
1	3	-2	0.384615	51	3	-3	0.714286	101	3	-2	0.458333	151	3	-2	0.583333	201	3	-1	0.357143	251	3	-1	0.375	301	3	-1	0.416667	361	3	-1	0.454545
1	3	-2	0.4	51	3	-3	0.727273	101	3	-2	0.461538	151	3	-2	0.6	201	3	-1	0.357143	251	3	-1	0.384615	301	3	-1	0.416667	361	3	-1	0.461538
1	3	-2	0.419355	51	3	-2	0.307692	101	3	-2	0.466667	151	3	-2	0.6	201	3	-1	0.36	251	3	-1	0.428571	301	3	-1	0.416667	361	3	-1	0.461538
1	3	-2	0.421053	51	3	-2	0.307692	101	3	-2	0.5	151	3	-2	0.714286	201	3	-1	0.375	251	3	-1	0.428571	301	3	-1	0.444444	361	3	-1	0.466667
1	3	-2	0.428571	51	3	-2	0.384615	101	3	-2	0.5	151	3	-2	0.818182	201	3	-1	0.384615	251	3	-1	0.433333	301	3	-1	0.454545	361	3	-1	0.5
1	3	-2	0.4375	51	3	-2	0.411765	101	3	-2	0.526316	151	3	-1	0.181818	201	3	-1	0.384615	251	3	-1	0.454545	301	3	-1	0.454545	361	3	-1	0.5
1	3	-2	0.44	51	3	-2	0.423077	101	3	-2	0.545455	151	3	-1	0.2	201	3	-1	0.384615	251	3	-1	0.466667	301	3	-1	0.454545	361	3	-1	0.5
1	3	-2	0.454545	51	3	-2	0.444444	101	3	-2	0.555556	151	3	-1	0.266667	201	3	-1	0.388889	251	3	-1	0.466667	301	3	-1	0.466667	361	3	-1	0.5
1	3	-2	0.48	51	3	-2	0.451613	101	3	-2	0.583333	151	3	-1	0.285714	201	3	-1	0.428571	251	3	-1	0.466667	301	3	-1	0.470588	361	3	-1	0.5
1	3	-2	0.5	51	3	-2	0.454545	101	3	-2	0.583333	151	3	-1	0.333333	201	3	-1	0.4375	251	3	-1	0.46875	301	3	-1	0.5	361	3	-1	0.5
1	3	-2	0.5	51	3	-2	0.461538	101	3	-2	0.6	151	3	-1	0.333333	201	3	-1	0.444444	251	3	-1	0.5	301	3	-1	0.5	361	3	-1	0.5
1	3	-2	0.529412	51	3	-2	0.475	101	3	-2	0.607143	151	3	-1	0.342105	201	3	-1	0.454545	251	3	-1	0.5	301	3	-1	0.5	361	3	-1	0.529412
1	3	-2	0.533333	51	3	-2	0.481481	101	3	-2	0.625	151	3	-1	0.363636	201	3	-1	0.461538	251	3	-1	0.5	301	3	-1	0.5	361	3	-1	0.533333
1	3	-2	0.55	51	3	-2	0.482759	101	3	-2	0.65	151	3	-1	0.368421	201	3	-1	0.461538	251	3	-1	0.5	301	3	-1	0.5	361	3	-1	0.533333
1	3	-2	0.56	51	3	-2	0.5	101	3	-2	0.666667	151	3	-1	0.4	201	3	-1	0.461538	251	3	-1	0.5	301	3	-1	0.535714	361	3	-1	0.545455
1	3	-2	0.5625	51	3	-2	0.5	101	3	-2	0.684211	151	3	-1	0.4	201	3	-1	0.466667	251	3	-1	0.5	301	3	-1	0.545455	361	3	-1	0.571429
1	3	-2	0.565217	51	3	-2	0.5	101	3	-2	0.692308	151	3	-1	0.416667	201	3	-1	0.473684	251	3	-1	0.5	301	3	-1	0.545455	361	3	-1	0.625
1	3	-2	0.571429	51	3	-2	0.5	101	3	-2	0.692308	151	3	-1	0.421053	201	3	-1	0.5	251	3	-1	0.526316	301	3	-1	0.551724	361	3	-1	0.631579
1	3	-2	0.583333	51	3	-2	0.52	101	3	-2	0.8	151	3	-1	0.421053	201	3	-1	0.5	251	3	-1	0.529412	301	3	-1	0.555556	361	3	-1	0.631579
1	3	-2	0.636364	51	3	-2	0.538462	101	3	-1	0.25	151	3	-1	0.428571	201	3	-1	0.5	251	3	-1	0.529412	301	3	-1	0.6	361	3	-1	0.636364
1	3	-2	0.642857	51	3	-2	0.545455	101	3	-1	0.285714	151	3	-1	0.433333	201	3	-1	0.518519	251	3	-1	0.533333	301	3	-1	0.6	361	3	-1	0.64
1	3	-2	0.692308	51	3	-2	0.5625	101	3	-1	0.289474	151	3	-1	0.444444	201	3	-1	0.529412	251	3	-1	0.533333	301	3	-1	0.6	361	3	-1	0.647059
1	3	-2	0.7	51	3	-2	0.565217	101	3	-1	0.3125	151	3	-1	0.454545	201	3	-1	0.533333	251	3	-1	0.538462	301	3	-1	0.6	361	3	-1	0.7
1	3	-2	0.75	51	3	-2	0.566667	101	3	-1	0.333333	151	3	-1	0.454545	201	3	-1	0.533333	251	3	-1	0.538462	301	3	-1	0.615385	361	3	-1	0.7
1	3	-2	0.818182	51	3	-2	0.571429	101	3	-1	0.352941	151	3	-1	0.463415	201	3	-1	0.545455	251	3	-1	0.555556	301	3	-1	0.615385	361	3	-1	0.714286
1	3	-1	0.285714	51	3	-2	0.583333	101	3	-1	0.363636	151	3	-1	0.466667	201	3	-1	0.545455	251	3	-1	0.5625	301	3	-1	0.631579	361	3	-1	0.75
1	3	-1	0.3125	51	3	-2	0.583333	101	3	-1	0.368421	151	3	-1	0.466667	201	3	-1	0.55	251	3	-1	0.571429	301	3	-1	0.636364	361	3	-1	0.769231
1	3	-1	0.352941	51	3	-2	0.6	101	3	-1	0.375	151	3	-1	0.466667	201	3	-1	0.5625	251	3	-1	0.583333	301	3	-1	0.636364	361	3	-1	0.769231
1	3	-1	0.38	51	3	-2	0.615385	101	3	-1	0.37931	151	3	-1	0.470588	201	3	-1	0.5625	251	3	-1	0.588235	301	3	-1	0.642857	361	3	-1	0.8
1	3	-1	0.4	51	3	-2	0.666667	101	3	-1	0.380952	151	3	-1	0.473684	201	3	-1	0.565217	251	3	-1	0.6	301	3	-1	0.642857	361	3	0	0.333333
1	3	-1	0.4	51	3	-2	0.714286	101	3	-1	0.388889	151	3	-1	0.47619	201	3	-1	0.566667	251	3	-1	0.6	301	3	-1	0.714286	361	3	0	0.368421
1	3	-1	0.4	51	3	-2	0.733333	101	3	-1	0.405405	151	3	-1	0.478261	201	3	-1	0.571429	251	3	-1	0.611111	301	3	-1	0.714286	361	3	0	0.384615
1	3	-1	0.411765	51	3	-2	0.833333	101	3	-1	0.409091	151	3	-1	0.5	201	3	-1	0.583333	251	3	-1	0.636364	301	3	-1	0.866667	361	3	0	0.392857
1	3	-1	0.416667	51	3	-1	0.3125	101	3	-1	0.44	151	3	-1	0.5	201	3	-1	0.583333	251	3	-1	0.642857	301	3	0	0.227273	361	3	0	0.416667
1	3	-1	0.421053	51	3	-1	0.318182	101	3	-1	0.454545	151	3	-1	0.5	201	3	-1	0.588235	251	3	-1	0.653846	301	3	0	0.269231	361	3	0	0.422222
1	3	-1	0.433333	51	3	-1	0.333333	101	3	-1	0.47619	151	3	-1	0.512195	201	3	-1	0.6	251	3	-1	0.666667	301	3	0	0.352941	361	3	0	0.434783
1	3	-1	0.444444	51	3	-1	0.333333	101	3	-1	0.490909	151	3	-1	0.52	201	3	-1	0.625	251	3	-1	0.666667	301	3	0	0.380952	361	3	0	0.4375
1	3	-1	0.459459	51	3	-1	0.357143	101	3	-1	0.5	151	3	-1	0.529412	201	3	-1	0.666667	251	3	-1	0.7	301	3	0	0.388889	361	3	0	0.444444
1	3	-1	0.461538	51	3	-1	0.363636	101	3	-1	0.5	151	3	-1	0.53125	201	3	-1	0.692308	251	3	-1	0.727273	301	3	0	0.4	361	3	0	0.454545
1	3	-1	0.47619	51	3	-1	0.384615	101	3	-1	0.516129	151	3	-1	0.538462	201	3	-1	0.714286	251	3	-1	0.928571	301	3	0	0.413793	361	3	0	0.461538
1	3	-1	0.478261	51	3	-1	0.413793	101	3	-1	0.52	151	3	-1	0.5625	201	3	-1	0.727273	251	3	0	0.28	301	3	0	0.416667	361	3	0	0.46875
1	3	-1	0.482759	51	3	-1	0.441176	101	3	-1	0.521739	151	3	-1	0.571429	201	3	-1	0.764706	251	3	0	0.384615	301	3	0	0.428571	361	3	0	0.46875
1	3	-1	0.5	51	3	-1	0.441176	101	3	-1	0.521739	151	3	-1	0.6	201	3	-1	0.823529	251	3	0	0.390244	301	3	0	0.434783	361	3	0	0.472222
1	3	-1	0.5	51	3	-1	0.45	101	3	-1	0.522727	151	3	-1	0.625	201	3	0	0.4	251	3	0	0.393939	301	3	0	0.439394	361	3	0	0.475806
1	3	-1	0.514286	51	3	-1	0.454545	101	3	-1	0.52381	151	3	-1	0.630435	201	3	0	0.4	251	3	0	0.404762	301	3	0	0.441176	361	3	0	0.476923
1	3	-1	0.518519	51	3	-1	0.456522	101	3	-1	0.526316	151	3	-1	0.642857	201	3	0	0.428571	251	3	0	0.411765	301	3	0	0.442308	361	3	0	0.485714
1	3	-1	0.52	51	3	-1	0.457143	101	3	-1	0.5625	151	3	-1	0.642857	201	3	0	0.434783	251	3	0	0.421053	301	3	0	0.45	361	3	0	0.486486
1	3	-1	0.526316	51	3	-1	0.463415	101	3	-1	0.565217	151	3	-1	0.65	201	3	0	0.443478	251	3	0	0.425926	301	3	0	0.461538	361	3	0	0.496296
1	3	-1	0.526316	51	3	-1	0.473684	101	3	-1	0.571429	151	3	-1	0.666667	201	3	0	0.44898	251	3	0	0.4375	301	3	0	0.465517	361	3	0	0.5
1	3	-1	0.529412	51	3	-1	0.482759	101	3	-1	0.571429	151	3	-1	0.68	201	3	0	0.45283	251	3	0	0.439024	301	3	0	0.470588	361	3	0	0.5
1	3	-1	0.547619	51	3	-1	0.488372	101	3	-1	0.571429	151	3	-1	0.727273	201	3	0	0.454545	251	3	0	0.44	301	3	0	0.473684	361	3	0	0.5
1	3	-1	0.555556	51	3	-1	0.5	101	3	-1	0.583333	151	3	-1	0.75	201	3	0	0.454545	251	3	0	0.444444	301	3	0	0.482759	361	3	0	0.5
1	3	-1	0.555556	51	3	-1	0.5	101	3	-1	0.611111	151	3	-1	0.75	201	3	0	0.458333	251	3	0	0.461538	301	3	0	0.487395	361	3	0	0.5
1	3	-1	0.568627	51	3	-1	0.508475	101	3	-1	0.634146	151	3	0	0.324324	201	3	0	0.466667	251	3	0	0.464286	301	3	0	0.5	361	3	0	0.5
1	3	-1	0.578947	51	3	-1	0.516129	101	3	-1	0.636364	151	3	0	0.384615	201	3	0	0.47619	251	3	0	0.466667	301	3	0	0.5	361	3	0	0.5
1	3	-1	0.588235	51	3	-1	0.521739	101	3	-1	0.677419	151	3	0	0.392857	201	3	0	0.482759	251	3	0	0.470588	301	3	0	0.5	361	3	0	0.5
1	3	-1	0.615385	51	3	-1	0.528302	101	3	-1	0.705882	151	3	0	0.4	201	3	0	0.486486	251	3	0	0.470588	301	3	0	0.5	361	3	0	0.506667
1	3	-1	0.625	51	3	-1	0.533333	101	3	-1	0.727273	151	3	0	0.40566	201	3	0	0.5	251	3	0	0.473684	301	3	0	0.513043	361	3	0	0.508772
1	3	-1	0.62963	51	3	-1	0.533333	101	3	-1	0.785714	151	3	0	0.40678	201	3	0	0.5	251	3	0	0.482759	301	3	0	0.517857	361	3	0	0.510204
1	3	-1	0.642857	51	3	-1	0.535714	101	3	0	0.352941	151	3	0	0.407407	201	3	0	0.5	251	3	0	0.485714	301	3	0	0.526316	361	3	0	0.514286
1	3	-1	0.666667	51	3	-1	0.568182	101	3	0	0.366667	151	3	0	0.411765	201	3	0	0.5	251	3	0	0.5	301	3	0	0.526316	361	3	0	0.517241
1	3	-1	0.666667	51	3	-1	0.571429	101	3	0	0.375	151	3	0	0.416667	201	3	0	0.5	251	3	0	0.5	301	3	0	0.528302	361	3	0	0.518519
1	3	-1	0.684211	51	3	-1	0.578947	101	3	0	0.4	151	3	0	0.423077	201	3	0	0.509434	251	3	0	0.508065	301	3	0	0.529412	361	3	0	0.52459
1	3	-1	0.714286	51	3	-1	0.583333	101	3	0	0.416667	151	3	0	0.428571	201	3	0	0.510638	251	3	0	0.510204	301	3	0	0.541667	361	3	0	0.527778
1	3	-1	0.714286	51	3	-1	0.583333	101	3	0	0.432692	151	3	0	0.433333	201	3	0	0.515152	251	3	0	0.517241	301	3	0	0.545455	361	3	0	0.529412
1	3	0	0.346154	51	3	-1	0.588235	101	3	0	0.4375	151	3	0	0.441176	201	3	0	0.516129	251	3	0	0.521368	301	3	0	0.545455	361	3	0	0.533333
1	3	0	0.368421	51	3	-1	0.6	101	3	0	0.453333	151	3	0	0.444444	201	3	0	0.518519	251	3	0	0.529412	301	3	0	0.552632	361	3	0	0.538462
1	3	0	0.392857	51	3	-1	0.608696	101	3	0	0.454545	151	3	0	0.448276	201	3	0	0.52381	251	3	0	0.531915	301	3	0	0.555556	361	3	0	0.538462
1	3	0	0.392857	51	3	-1	0.611111	101	3	0	0.457143	151	3	0	0.461538	201	3	0	0.526316	251	3	0	0.533333	301	3	0	0.5625	361	3	0	0.54717
1	3	0	0.4	51	3	-1	0.666667	101	3	0	0.461538	151	3	0	0.466667	201	3	0	0.530612	251	3	0	0.542857	301	3	0	0.566667	361	3	0	0.551724
1	3	0	0.416667	51	3	-1	0.666667	101	3	0	0.466667	151	3	0	0.467532	201	3	0	0.538462	251	3	0	0.545455	301	3	0	0.567568	361	3	0	0.555556
1	3	0	0.44	51	3	-1	0.681818	101	3	0	0.470588	151	3	0	0.46875	201	3	0	0.55102	251	3	0	0.55	301	3	0	0.571429	361	3	0	0.555556
1	3	0	0.458333	51	3	-1	0.75	101	3	0	0.474747	151	3	0	0.473684	201	3	0	0.555556	251	3	0	0.558824	301	3	0	0.580645	361	3	0	0.5625
1	3	0	0.461538	51	3	0	0.3	101	3	0	0.487805	151	3	0	0.481481	201	3	0	0.555556	251	3	0	0.559322	301	3	0	0.588235	361	3	0	0.571429
1	3	0	0.46875	51	3	0	0.322581	101	3	0	0.5	151	3	0	0.5	201	3	0	0.55814	251	3	0	0.561404	301	3	0	0.6	361	3	0	0.576923
1	3	0	0.474747	51	3	0	0.369863	101	3	0	0.5	151	3	0	0.508929	201	3	0	0.558824	251	3	0	0.5625	301	3	0	0.608696	361	3	0	0.576923
1	3	0	0.478261	51	3	0	0.375	101	3	0	0.507692	151	3	0	0.519481	201	3	0	0.571429	251	3	0	0.565217	301	3	0	0.615385	361	3	0	0.6
1	3	0	0.4875	51	3	0	0.391304	101	3	0	0.514286	151	3	0	0.519608	201	3	0	0.575758	251	3	0	0.576923	301	3	0	0.633333	361	3	0	0.615385
1	3	0	0.490196	51	3	0	0.421053	101	3	0	0.523077	151	3	0	0.535088	201	3	0	0.578947	251	3	0	0.58	301	3	0	0.647059	361	3	0	0.633333
1	3	0	0.5	51	3	0	0.4375	101	3	0	0.52381	151	3	0	0.535714	201	3	0	0.584906	251	3	0	0.580645	301	3	0	0.692308	361	3	1	0.333333
1	3	0	0.5	51	3	0	0.474359	101	3	0	0.533333	151	3	0	0.542857	201	3	0	0.6	251	3	0	0.588235	301	3	0	0.714286	361	3	1	0.333333
1	3	0	0.513514	51	3	0	0.486486	101	3	0	0.535714	151	3	0	0.545455	201	3	0	0.6	251	3	0	0.588235	301	3	0	0.833333	361	3	1	0.363636
1	3	0	0.515625	51	3	0	0.494505	101	3	0	0.535714	151	3	0	0.56	201	3	0	0.608696	251	3	0	0.590909	301	3	1	0.210526	361	3	1	0.382353
1	3	0	0.516129	51	3	0	0.5	101	3	0	0.538462	151	3	0	0.566667	201	3	0	0.615385	251	3	0	0.6	301	3	1	0.333333	361	3	1	0.4
1	3	0	0.52439	51	3	0	0.5	101	3	0	0.549451	151	3	0	0.571429	201	3	0	0.619048	251	3	0	0.6	301	3	1	0.342857	361	3	1	0.409091
1	3	0	0.529412	51	3	0	0.5	101	3	0	0.5625	151	3	0	0.577778	201	3	0	0.642857	251	3	0	0.611111	301	3	1	0.357143	361	3	1	0.411765
1	3	0	0.540541	51	3	0	0.511111	101	3	0	0.5625	151	3	0	0.580645	201	3	0	0.647059	251	3	0	0.619048	301	3	1	0.357143	361	3	1	0.416667
1	3	0	0.545455	51	3	0	0.516129	101	3	0	0.588235	151	3	0	0.6	201	3	0	0.692308	251	3	0	0.6875	301	3	1	0.375	361	3	1	0.428571
1	3	0	0.545455	51	3	0	0.516854	101	3	0	0.597403	151	3	0	0.611111	201	3	0	0.692308	251	3	1	0.3	301	3	1	0.384615	361	3	1	0.428571
1	3	0	0.571429	51	3	0	0.521739	101	3	0	0.6	151	3	0	0.633333	201	3	0	0.7	251	3	1	0.32	301	3	1	0.388889	361	3	1	0.428571
1	3	0	0.590909	51	3	0	0.526316	101	3	0	0.666667	151	3	0	0.71875	201	3	0	0.714286	251	3	1	0.323529	301	3	1	0.391304	361	3	1	0.441176
1	3	0	0.6	51	3	0	0.529412	101	3	1	0.366667	151	3	0	0.727273	201	3	1	0.3125	251	3	1	0.357143	301	3	1	0.4	361	3	1	0.444444
1	3	0	0.6	51	3	0	0.536232	101	3	1	0.388889	151	3	0	0.75	201	3	1	0.333333	251	3	1	0.361111	301	3	1	0.4	361	3	1	0.45
1	3	0	0.655172	51	3	0	0.538462	101	3	1	0.4	151	3	1	0.105263	201	3	1	0.347826	251	3	1	0.363636	301	3	1	0.416667	361	3	1	0.451613
1	3	1	0.315789	51	3	0	0.538462	101	3	1	0.4	151	3	1	0.333333	201	3	1	0.358974	251	3	1	0.368421	301	3	1	0.423077	361	3	1	0.451613
1	3	1	0.352941	51	3	0	0.545455	101	3	1	0.407407	151	3	1	0.418182	201	3	1	0.368421	251	3	1	0.388889	301	3	1	0.428571	361	3	1	0.45614
1	3	1	0.352941	51	3	0	0.551724	101	3	1	0.424242	151	3	1	0.421875	201	3	1	0.373134	251	3	1	0.4	301	3	1	0.447368	361	3	1	0.457143
1	3	1	0.361111	51	3	0	0.571429	101	3	1	0.434783	151	3	1	0.422222	201	3	1	0.380952	251	3	1	0.411765	301	3	1	0.454545	361	3	1	0.461538
1	3	1	0.392857	51	3	0	0.636364	101	3	1	0.44	151	3	1	0.454545	201	3	1	0.384615	251	3	1	0.419355	301	3	1	0.457143	361	3	1	0.470588
1	3	1	0.4	51	3	0	0.642857	101	3	1	0.454545	151	3	1	0.454545	201	3	1	0.384615	251	3	1	0.424242	301	3	1	0.459459	361	3	1	0.473684
1	3	1	0.418605	51	3	0	0.642857	101	3	1	0.454545	151	3	1	0.457143	201	3	1	0.388889	251	3	1	0.428571	301	3	1	0.464789	361	3	1	0.473684
1	3	1	0.434783	51	3	0	0.645161	101	3	1	0.464286	151	3	1	0.466667	201	3	1	0.428571	251	3	1	0.432432	301	3	1	0.46875	361	3	1	0.473684
1	3	1	0.44	51	3	1	0.3	101	3	1	0.46875	151	3	1	0.466667	201	3	1	0.428571	251	3	1	0.433333	301	3	1	0.470588	361	3	1	0.481481
1	3	1	0.446809	51	3	1	0.304348	101	3	1	0.478261	151	3	1	0.469388	201	3	1	0.435897	251	3	1	0.44	301	3	1	0.473684	361	3	1	0.482759
1	3	1	0.44898	51	3	1	0.322581	101	3	1	0.478261	151	3	1	0.473684	201	3	1	0.4375	251	3	1	0.45	301	3	1	0.47619	361	3	1	0.482759
1	3	1	0.454545	51	3	1	0.354839	101	3	1	0.484375	151	3	1	0.47619	201	3	1	0.447368	251	3	1	0.470588	301	3	1	0.478261	361	3	1	0.484375
1	3	1	0.461538	51	3	1	0.363636	101	3	1	0.492308	151	3	1	0.483871	201	3	1	0.45	251	3	1	0.472222	301	3	1	0.482759	361	3	1	0.485714
1	3	1	0.461538	51	3	1	0.382353	101	3	1	0.5	151	3	1	0.5	201	3	1	0.45	251	3	1	0.475	301	3	1	0.484375	361	3	1	0.486111
1	3	1	0.473684	51	3	1	0.409091	101	3	1	0.5	151	3	1	0.5	201	3	1	0.454545	251	3	1	0.478261	301	3	1	0.484848	361	3	1	0.488889
1	3	1	0.478261	51	3	1	0.428571	101	3	1	0.512821	151	3	1	0.5	201	3	1	0.460317	251	3	1	0.484848	301	3	1	0.5	361	3	1	0.5
1	3	1	0.482759	51	3	1	0.433333	101	3	1	0.516129	151	3	1	0.5	201	3	1	0.461538	251	3	1	0.486486	301	3	1	0.5	361	3	1	0.5
1	3	1	0.487179	51	3	1	0.44186	101	3	1	0.518519	151	3	1	0.5	201	3	1	0.464286	251	3	1	0.486486	301	3	1	0.5	361	3	1	0.5
1	3	1	0.487179	51	3	1	0.444444	101	3	1	0.52	151	3	1	0.516667	201	3	1	0.466667	251	3	1	0.488095	301	3	1	0.5	361	3	1	0.5
1	3	1	0.488889	51	3	1	0.446809	101	3	1	0.520833	151	3	1	0.521739	201	3	1	0.483871	251	3	1	0.5	301	3	1	0.5	361	3	1	0.5
1	3	1	0.5	51	3	1	0.454545	101	3	1	0.530612	151	3	1	0.52381	201	3	1	0.5	251	3	1	0.5	301	3	1	0.507692	361	3	1	0.517241
1	3	1	0.5	51	3	1	0.456522	101	3	1	0.534884	151	3	1	0.525	201	3	1	0.514286	251	3	1	0.521739	301	3	1	0.516129	361	3	1	0.521739
1	3	1	0.5	51	3	1	0.461538	101	3	1	0.538462	151	3	1	0.527778	201	3	1	0.515152	251	3	1	0.525	301	3	1	0.517857	361	3	1	0.527027
1	3	1	0.521739	51	3	1	0.478261	101	3	1	0.55	151	3	1	0.529412	201	3	1	0.517857	251	3	1	0.526316	301	3	1	0.535714	361	3	1	0.538462
1	3	1	0.541667	51	3	1	0.5	101	3	1	0.555556	151	3	1	0.535211	201	3	1	0.518519	251	3	1	0.527273	301	3	1	0.540541	361	3	1	0.538462
1	3	1	0.553191	51	3	1	0.5	101	3	1	0.56	151	3	1	0.535714	201	3	1	0.521739	251	3	1	0.527273	301	3	1	0.545455	361	3	1	0.545455
1	3	1	0.565217	51	3	1	0.517241	101	3	1	0.5625	151	3	1	0.542857	201	3	1	0.521739	251	3	1	0.529412	301	3	1	0.548387	361	3	1	0.548387
1	3	1	0.571429	51	3	1	0.518519	101	3	1	0.583333	151	3	1	0.551724	201	3	1	0.52381	251	3	1	0.548387	301	3	1	0.55	361	3	1	0.561404
1	3	1	0.58	51	3	1	0.518519	101	3	1	0.6	151	3	1	0.56	201	3	1	0.527778	251	3	1	0.54902	301	3	1	0.555556	361	3	1	0.5625
1	3	1	0.592593	51	3	1	0.52	101	3	1	0.647059	151	3	1	0.564103	201	3	1	0.529412	251	3	1	0.55	301	3	1	0.555556	361	3	1	0.578947
1	3	1	0.596154	51	3	1	0.52	101	3	1	0.75	151	3	1	0.583333	201	3	1	0.53125	251	3	1	0.5625	301	3	1	0.5625	361	3	1	0.588235
1	3	1	0.611111	51	3	1	0.52	101	3	2	0.318182	151	3	1	0.6	201	3	1	0.533333	251	3	1	0.566667	301	3	1	0.5625	361	3	1	0.6
1	3	2	0.294118	51	3	1	0.529412	101	3	2	0.384615	151	3	1	0.607143	201	3	1	0.538462	251	3	1	0.576923	301	3	1	0.565217	361	3	1	0.608696
1	3	2	0.40625	51	3	1	0.543478	101	3	2	0.384615	151	3	1	0.608696	201	3	1	0.548387	251	3	1	0.583333	301	3	1	0.571429	361	3	1	0.611111
1	3	2	0.433333	51	3	1	0.583333	101	3	2	0.384615	151	3	1	0.611111	201	3	1	0.552632	251	3	1	0.592593	301	3	1	0.594203	361	3	1	0.6875
1	3	2	0.444444	51	3	1	0.589286	101	3	2	0.388889	151	3	1	0.62963	201	3	1	0.55814	251	3	1	0.608696	301	3	1	0.6	361	3	1	0.6875
1	3	2	0.444444	51	3	1	0.591837	101	3	2	0.444444	151	3	1	0.62963	201	3	1	0.564103	251	3	1	0.611111	301	3	1	0.6	361	3	1	0.69697
1	3	2	0.48	51	3	1	0.608696	101	3	2	0.448276	151	3	1	0.631579	201	3	1	0.571429	251	3	1	0.617021	301	3	1	0.603774	361	3	1	0.8
1	3	2	0.48	51	3	1	0.636364	101	3	2	0.466667	151	3	1	0.634146	201	3	1	0.57377	251	3	1	0.617647	301	3	1	0.655172	361	3	2	0.272727
1	3	2	0.483871	51	3	1	0.642857	101	3	2	0.478261	151	3	1	0.7	201	3	1	0.576923	251	3	1	0.62069	301	3	1	0.677419	361	3	2	0.333333
1	3	2	0.5	51	3	1	0.75	101	3	2	0.483871	151	3	2	0.318182	201	3	1	0.58209	251	3	1	0.666667	301	3	1	0.727273	361	3	2	0.4
1	3	2	0.5	51	3	2	0.275862	101	3	2	0.521739	151	3	2	0.357143	201	3	1	0.588235	251	3	1	0.714286	301	3	1	0.833333	361	3	2	0.4
1	3	2	0.5	51	3	2	0.277778	101	3	2	0.52381	151	3	2	0.363636	201	3	1	0.588235	251	3	1	0.714286	301	3	2	0.333333	361	3	2	0.409091
1	3	2	0.583333	51	3	2	0.3125	101	3	2	0.545455	151	3	2	0.37931	201	3	1	0.615385	251	3	1	0.8	301	3	2	0.352941	361	3	2	0.411765
1	3	2	0.6	51	3	2	0.461538	101	3	2	0.583333	151	3	2	0.384615	201	3	1	0.625	251	3	2	0.35	301	3	2	0.368421	361	3	2	0.416667
1	3	2	0.6	51	3	2	0.47619	101	3	2	0.6	151	3	2	0.391304	201	3	2	0.3	251	3	2	0.375	301	3	2	0.4	361	3	2	0.416667
1	3	2	0.608696	51	3	2	0.478261	101	3	2	0.65	151	3	2	0.4	201	3	2	0.333333	251	3	2	0.384615	301	3	2	0.416667	361	3	2	0.428571
1	3	2	0.695652	51	3	2	0.5	101	4	-3	0.4	151	3	2	0.428571	201	3	2	0.333333	251	3	2	0.413793	301	3	2	0.432432	361	3	2	0.4375
1	4	-3	0.272727	51	3	2	0.521739	101	4	-3	0.454545	151	3	2	0.461538	201	3	2	0.357143	251	3	2	0.44	301	3	2	0.444444	361	3	2	0.4375
1	4	-3	0.315789	51	3	2	0.533333	101	4	-3	0.5	151	3	2	0.484848	201	3	2	0.375	251	3	2	0.461538	301	3	2	0.448276	361	3	2	0.483871
1	4	-3	0.352941	51	3	2	0.571429	101	4	-3	0.5	151	3	2	0.5	201	3	2	0.388889	251	3	2	0.478261	301	3	2	0.454545	361	3	2	0.5
1	4	-3	0.4	51	3	2	0.583333	101	4	-3	0.583333	151	3	2	0.5	201	3	2	0.392857	251	3	2	0.48	301	3	2	0.481481	361	3	2	0.5
1	4	-3	0.4	51	3	2	0.588235	101	4	-3	0.666667	151	3	2	0.5	201	3	2	0.4	251	3	2	0.481481	301	3	2	0.5	361	3	2	0.5
1	4	-3	0.470588	51	3	2	0.615385	101	4	-3	0.75	151	3	2	0.533333	201	3	2	0.448276	251	3	2	0.5	301	3	2	0.533333	361	3	2	0.5
1	4	-3	0.5	51	3	2	0.636364	101	4	-3	0.882353	151	3	2	0.545455	201	3	2	0.45	251	3	2	0.5	301	3	2	0.538462	361	3	2	0.6
1	4	-3	0.5	51	3	2	0.64	101	4	-2	0.324324	151	3	2	0.545455	201	3	2	0.454545	251	3	2	0.517241	301	3	2	0.538462	361	3	2	0.642857
1	4	-3	0.538462	51	3	2	0.681818	101	4	-2	0.375	151	3	2	0.548387	201	3	2	0.5	251	3	2	0.52	301	3	2	0.56	361	3	2	0.648649
1	4	-3	0.545455	51	4	-3	0.2	101	4	-2	0.424242	151	3	2	0.571429	201	3	2	0.52381	251	3	2	0.541667	301	3	2	0.571429	361	3	2	0.657143
1	4	-3	0.5625	51	4	-3	0.3125	101	4	-2	0.428571	151	3	2	0.586207	201	3	2	0.545455	251	3	2	0.545455	301	3	2	0.6	361	3	2	0.684211
1	4	-3	0.611111	51	4	-3	0.368421	101	4	-2	0.428571	151	3	2	0.590909	201	3	2	0.583333	251	3	2	0.545455	301	3	2	0.625	361	3	2	0.7
1	4	-3	0.666667	51	4	-3	0.416667	101	4	-2	0.451613	151	3	2	0.631579	201	3	2	0.588235	251	3	2	0.566667	301	3	2	0.642857	361	3	2	0.7
1	4	-3	0.733333	51	4	-3	0.45	101	4	-2	0.454545	151	3	2	0.7	201	3	2	0.588235	251	3	2	0.6	301	3	2	0.647059	361	3	2	0.75
1	4	-2	0.272727	51	4	-3	0.454545	101	4	-2	0.466667	151	4	-2	0.4	201	3	2	0.611111	251	3	2	0.625	301	3	2	0.75	361	4	-2	0.3
1	4	-2	0.333333	51	4	-3	0.461538	101	4	-2	0.470588	151	4	-2	0.428571	201	3	2	0.611111	251	3	2	0.692308	301	3	2	0.75	361	4	-1	0.214286
1	4	-2	0.357143	51	4	-3	0.5	101	4	-2	0.5	151	4	-2	0.526316	201	3	2	0.625	251	3	2	0.733333	301	4	-1	0.0909091	361	4	-1	0.230769
1	4	-2	0.357143	51	4	-3	0.545455	101	4	-2	0.5	151	4	-2	0.583333	201	3	2	0.653846	251	3	2	0.75	301	4	-1	0.2	361	4	-1	0.3
1	4	-2	0.380952	51	4	-3	0.55	101	4	-2	0.5	151	4	-2	0.636364	201	3	2	0.666667	251	4	-2	0.5	301	4	-1	0.285714	361	4	-1	0.35
1	4	-2	0.382353	51	4	-3	0.55	101	4	-2	0.5	151	4	-1	0.272727	201	3	2	0.714286	251	4	-1	0.3	301	4	-1	0.307692	361	4	-1	0.357143
1	4	-2	0.384615	51	4	-3	0.578947	101	4	-2	0.541667	151	4	-1	0.35	201	3	2	0.727273	251	4	-1	0.315789	301	4	-1	0.333333	361	4	-1	0.363636
1	4	-2	0.421053	51	4	-3	0.631579	101	4	-2	0.548387	151	4	-1	0.357143	201	4	-1	0.25	251	4	-1	0.333333	301	4	-1	0.357143	361	4	-1	0.4
1	4	-2	0.4375	51	4	-3	0.642857	101	4	-2	0.576923	151	4	-1	0.357143	201	4	-1	0.307692	251	4	-1	0.333333	301	4	-1	0.36	361	4	-1	0.4
1	4	-2	0.448276	51	4	-3	0.666667	101	4	-2	0.588235	151	4	-1	0.363636	201	4	-1	0.3125	251	4	-1	0.357143	301	4	-1	0.363636	361	4	-1	0.416667
1	4	-2	0.451613	51	4	-2	0.230769	101	4	-2	0.6	151	4	-1	0.363636	201	4	-1	0.333333	251	4	-1	0.363636	301	4	-1	0.384615	361	4	-1	0.454545
1	4	-2	0.466667	51	4	-2	0.272727	101	4	-2	0.6	151	4	-1	0.384615	201	4	-1	0.357143	251	4	-1	0.4	301	4	-1	0.4	361	4	-1	0.5
1	4	-2	0.5	51	4	-2	0.333333	101	4	-2	0.615385	151	4	-1	0.384615	201	4	-1	0.363636	251	4	-1	0.4	301	4	-1	0.4	361	4	-1	0.5
1	4	-2	0.529412	51	4	-2	0.384615	101	4	-2	0.6875	151	4	-1	0.413793	201	4	-1	0.384615	251	4	-1	0.416667	301	4	-1	0.416667	361	4	-1	0.5
1	4	-2	0.53125	51	4	-2	0.451613	101	4	-2	0.705882	151	4	-1	0.416667	201	4	-1	0.388889	251	4	-1	0.444444	301	4	-1	0.4375	361	4	-1	0.5
1	4	-2	0.545455	51	4	-2	0.454545	101	4	-2	0.8	151	4	-1	0.425	201	4	-1	0.4	251	4	-1	0.454545	301	4	-1	0.454545	361	4	-1	0.5
1	4	-2	0.555556	51	4	-2	0.461538	101	4	-2	0.818182	151	4	-1	0.433333	201	4	-1	0.4	251	4	-1	0.461538	301	4	-1	0.478261	361	4	-1	0.541667
1	4	-2	0.565217	51	4	-2	0.461538	101	4	-1	0.3	151	4	-1	0.4375	201	4	-1	0.4	251	4	-1	0.461538	301	4	-1	0.483871	361	4	-1	0.551724
1	4	-2	0.585366	51	4	-2	0.461538	101	4	-1	0.307692	151	4	-1	0.4375	201	4	-1	0.413793	251	4	-1	0.470588	301	4	-1	0.485714	361	4	-1	0.578947
1	4	-2	0.588235	51	4	-2	0.464286	101	4	-1	0.323529	151	4	-1	0.454545	201	4	-1	0.416667	251	4	-1	0.470588	301	4	-1	0.538462	361	4	-1	0.636364
1	4	-2	0.588235	51	4	-2	0.473684	101	4	-1	0.346939	151	4	-1	0.458333	201	4	-1	0.416667	251	4	-1	0.481481	301	4	-1	0.545455	361	4	-1	0.652174
1	4	-2	0.6	51	4	-2	0.481481	101	4	-1	0.357143	151	4	-1	0.469388	201	4	-1	0.416667	251	4	-1	0.5	301	4	-1	0.588235	361	4	-1	0.666667
1	4	-2	0.636364	51	4	-2	0.5	101	4	-1	0.368421	151	4	-1	0.470588	201	4	-1	0.4375	251	4	-1	0.5	301	4	-1	0.6	361	4	-1	0.7
1	4	-2	0.636364	51	4	-2	0.529412	101	4	-1	0.382353	151	4	-1	0.47619	201	4	-1	0.447368	251	4	-1	0.5	301	4	-1	0.6	361	4	-1	0.7
1	4	-2	0.636364	51	4	-2	0.545455	101	4	-1	0.392857	151	4	-1	0.478261	201	4	-1	0.454545	251	4	-1	0.5	301	4	-1	0.606061	361	4	0	0.2
1	4	-2	0.666667	51	4	-2	0.545455	101	4	-1	0.397059	151	4	-1	0.5	201	4	-1	0.5	251	4	-1	0.5	301	4	-1	0.615385	361	4	0	0.352941
1	4	-2	0.666667	51	4	-2	0.5625	101	4	-1	0.454545	151	4	-1	0.5	201	4	-1	0.5	251	4	-1	0.5	301	4	-1	0.625	361	4	0	0.4
1	4	-2	0.766667	51	4	-2	0.586207	101	4	-1	0.454545	151	4	-1	0.5	201	4	-1	0.5	251	4	-1	0.529412	301	4	-1	0.631579	361	4	0	0.402597
1	4	-1	0.285714	51	4	-2	0.592593	101	4	-1	0.458333	151	4	-1	0.5	201	4	-1	0.5	251	4	-1	0.533333	301	4	-1	0.636364	361	4	0	0.411765
1	4	-1	0.351351	51	4	-2	0.607143	101	4	-1	0.46	151	4	-1	0.5	201	4	-1	0.533333	251	4	-1	0.538462	301	4	-1	0.657143	361	4	0	0.416667
1	4	-1	0.363636	51	4	-2	0.625	101	4	-1	0.461538	151	4	-1	0.518519	201	4	-1	0.533333	251	4	-1	0.565217	301	4	-1	0.666667	361	4	0	0.416667
1	4	-1	0.375	51	4	-2	0.636364	101	4	-1	0.466667	151	4	-1	0.520833	201	4	-1	0.545455	251	4	-1	0.583333	301	4	-1	0.7	361	4	0	0.434783
1	4	-1	0.4	51	4	-2	0.7	101	4	-1	0.470588	151	4	-1	0.52381	201	4	-1	0.55	251	4	-1	0.6	301	4	-1	0.7	361	4	0	0.434783
1	4	-1	0.403226	51	4	-2	0.705882	101	4	-1	0.470588	151	4	-1	0.529412	201	4	-1	0.555556	251	4	-1	0.6	301	4	-1	0.733333	361	4	0	0.444444
1	4	-1	0.416667	51	4	-2	0.727273	101	4	-1	0.470588	151	4	-1	0.537037	201	4	-1	0.555556	251	4	-1	0.6	301	4	0	0.25	361	4	0	0.447368
1	4	-1	0.428571	51	4	-1	0.272727	101	4	-1	0.472222	151	4	-1	0.538462	201	4	-1	0.571429	251	4	-1	0.615385	301	4	0	0.25	361	4	0	0.453333
1	4	-1	0.428571	51	4	-1	0.285714	101	4	-1	0.473684	151	4	-1	0.540984	201	4	-1	0.583333	251	4	-1	0.636364	301	4	0	0.272727	361	4	0	0.463768
1	4	-1	0.432432	51	4	-1	0.363636	101	4	-1	0.48	151	4	-1	0.55	201	4	-1	0.583333	251	4	-1	0.666667	301	4	0	0.357143	361	4	0	0.464789
1	4	-1	0.458333	51	4	-1	0.411765	101	4	-1	0.490566	151	4	-1	0.555556	201	4	-1	0.615385	251	4	-1	0.666667	301	4	0	0.384615	361	4	0	0.47619
1	4	-1	0.459459	51	4	-1	0.428571	101	4	-1	0.5	151	4	-1	0.578947	201	4	-1	0.625	251	4	-1	0.681818	301	4	0	0.387097	361	4	0	0.487805
1	4	-1	0.469697	51	4	-1	0.43662	101	4	-1	0.5	151	4	-1	0.583333	201	4	-1	0.631579	251	4	0	0.1	301	4	0	0.4	361	4	0	0.494118
1	4	-1	0.470588	51	4	-1	0.439394	101	4	-1	0.5	151	4	-1	0.608696	201	4	-1	0.642857	251	4	0	0.2	301	4	0	0.4	361	4	0	0.497076
1	4	-1	0.470588	51	4	-1	0.444444	101	4	-1	0.515152	151	4	-1	0.666667	201	4	-1	0.647059	251	4	0	0.3	301	4	0	0.416667	361	4	0	0.5
1	4	-1	0.482759	51	4	-1	0.447368	101	4	-1	0.526316	151	4	-1	0.705882	201	4	-1	0.666667	251	4	0	0.357143	301	4	0	0.416667	361	4	0	0.5
1	4	-1	0.487179	51	4	-1	0.452381	101	4	-1	0.526316	151	4	0	0.277778	201	4	-1	0.666667	251	4	0	0.357143	301	4	0	0.432292	361	4	0	0.5
1	4	-1	0.5	51	4	-1	0.465517	101	4	-1	0.53125	151	4	0	0.3	201	4	-1	0.7	251	4	0	0.428571	301	4	0	0.441558	361	4	0	0.506849
1	4	-1	0.5	51	4	-1	0.473684	101	4	-1	0.533333	151	4	0	0.304348	201	4	-1	0.72973	251	4	0	0.434783	301	4	0	0.444444	361	4	0	0.514706
1	4	-1	0.5	51	4	-1	0.47619	101	4	-1	0.546875	151	4	0	0.315789	201	4	-1	0.736842	251	4	0	0.455882	301	4	0	0.454545	361	4	0	0.514793
1	4	-1	0.5	51	4	-1	0.47619	101	4	-1	0.571429	151	4	0	0.333333	201	4	-1	0.8125	251	4	0	0.457831	301	4	0	0.458333	361	4	0	0.515152
1	4	-1	0.510638	51	4	-1	0.486486	101	4	-1	0.571429	151	4	0	0.36	201	4	0	0.25	251	4	0	0.458333	301	4	0	0.481013	361	4	0	0.518325
1	4	-1	0.513514	51	4	-1	0.5	101	4	-1	0.6	151	4	0	0.363636	201	4	0	0.375	251	4	0	0.466667	301	4	0	0.482759	361	4	0	0.522388
1	4	-1	0.517241	51	4	-1	0.5	101	4	-1	0.6	151	4	0	0.388889	201	4	0	0.4	251	4	0	0.470588	301	4	0	0.489583	361	4	0	0.52381
1	4	-1	0.52	51	4	-1	0.5	101	4	-1	0.615385	151	4	0	0.391304	201	4	0	0.444444	251	4	0	0.472727	301	4	0	0.5	361	4	0	0.52381
1	4	-1	0.526316	51	4	-1	0.5	101	4	-1	0.625	151	4	0	0.4	201	4	0	0.447761	251	4	0	0.47619	301	4	0	0.5	361	4	0	0.533333
1	4	-1	0.532258	51	4	-1	0.514286	101	4	-1	0.647059	151	4	0	0.418182	201	4	0	0.448276	251	4	0	0.478261	301	4	0	0.5	361	4	0	0.538462
1	4	-1	0.541667	51	4	-1	0.515152	101	4	-1	0.65625	151	4	0	0.432432	201	4	0	0.45	251	4	0	0.483333	301	4	0	0.5	361	4	0	0.541899
1	4	-1	0.545455	51	4	-1	0.516129	101	4	-1	0.695652	151	4	0	0.444444	201	4	0	0.461078	251	4	0	0.489362	301	4	0	0.506329	361	4	0	0.545455
1	4	-1	0.548387	51	4	-1	0.519231	101	4	0	0.25	151	4	0	0.452381	201	4	0	0.461538	251	4	0	0.5	301	4	0	0.513812	361	4	0	0.555556
1	4	-1	0.557692	51	4	-1	0.553846	101	4	0	0.35	151	4	0	0.464646	201	4	0	0.466667	251	4	0	0.5	301	4	0	0.513889	361	4	0	0.557895
1	4	-1	0.56	51	4	-1	0.555556	101	4	0	0.357143	151	4	0	0.473684	201	4	0	0.470588	251	4	0	0.515464	301	4	0	0.516854	361	4	0	0.571429
1	4	-1	0.560606	51	4	-1	0.555556	101	4	0	0.4	151	4	0	0.473684	201	4	0	0.472222	251	4	0	0.517241	301	4	0	0.521739	361	4	0	0.583333
1	4	-1	0.5625	51	4	-1	0.571429	101	4	0	0.4	151	4	0	0.47619	201	4	0	0.479452	251	4	0	0.526316	301	4	0	0.521739	361	4	0	0.6
1	4	-1	0.5625	51	4	-1	0.583333	101	4	0	0.416667	151	4	0	0.477707	201	4	0	0.48	251	4	0	0.533333	301	4	0	0.529412	361	4	0	0.6
1	4	-1	0.583333	51	4	-1	0.584906	101	4	0	0.434783	151	4	0	0.496124	201	4	0	0.488889	251	4	0	0.542373	301	4	0	0.540541	361	4	0	0.615385
1	4	-1	0.604651	51	4	-1	0.585366	101	4	0	0.451613	151	4	0	0.509091	201	4	0	0.489362	251	4	0	0.545455	301	4	0	0.54321	361	4	0	0.642857
1	4	-1	0.636364	51	4	-1	0.588235	101	4	0	0.454545	151	4	0	0.512821	201	4	0	0.493976	251	4	0	0.547945	301	4	0	0.555556	361	4	0	0.642857
1	4	-1	0.666667	51	4	-1	0.625	101	4	0	0.471698	151	4	0	0.519737	201	4	0	0.5	251	4	0	0.551724	301	4	0	0.555556	361	4	0	0.714286
1	4	0	0.235294	51	4	-1	0.636364	101	4	0	0.472868	151	4	0	0.52	201	4	0	0.5	251	4	0	0.561798	301	4	0	0.558824	361	4	0	0.75
1	4	0	0.263158	51	4	-1	0.636364	101	4	0	0.473684	151	4	0	0.529412	201	4	0	0.5	251	4	0	0.568421	301	4	0	0.561644	361	4	1	0.333333
1	4	0	0.285714	51	4	-1	0.642857	101	4	0	0.478261	151	4	0	0.538462	201	4	0	0.505376	251	4	0	0.576923	301	4	0	0.5625	361	4	1	0.347826
1	4	0	0.357143	51	4	-1	0.666667	101	4	0	0.481013	151	4	0	0.545455	201	4	0	0.513514	251	4	0	0.583333	301	4	0	0.625	361	4	1	0.354839
1	4	0	0.357143	51	4	-1	0.666667	101	4	0	0.481752	151	4	0	0.555556	201	4	0	0.526946	251	4	0	0.59375	301	4	0	0.625	361	4	1	0.384615
1	4	0	0.368421	51	4	-1	0.714286	101	4	0	0.486239	151	4	0	0.555556	201	4	0	0.529412	251	4	0	0.631579	301	4	0	0.666667	361	4	1	0.392857
1	4	0	0.375	51	4	-1	0.727273	101	4	0	0.5	151	4	0	0.561151	201	4	0	0.54321	251	4	0	0.637681	301	4	0	0.684211	361	4	1	0.4
1	4	0	0.421053	51	4	0	0.333333	101	4	0	0.5	151	4	0	0.576923	201	4	0	0.544444	251	4	0	0.642857	301	4	0	0.7	361	4	1	0.405405
1	4	0	0.421053	51	4	0	0.388889	101	4	0	0.5	151	4	0	0.590909	201	4	0	0.5625	251	4	0	0.642857	301	4	1	0.272727	361	4	1	0.411765
1	4	0	0.45	51	4	0	0.4	101	4	0	0.5	151	4	0	0.615385	201	4	0	0.576271	251	4	0	0.666667	301	4	1	0.333333	361	4	1	0.421053
1	4	0	0.45	51	4	0	0.411765	101	4	0	0.513514	151	4	1	0.25	201	4	0	0.585034	251	4	0	0.684211	301	4	1	0.363636	361	4	1	0.421053
1	4	0	0.459677	51	4	0	0.423077	101	4	0	0.520325	151	4	1	0.304348	201	4	0	0.588235	251	4	0	0.7	301	4	1	0.388889	361	4	1	0.428571
1	4	0	0.5	51	4	0	0.444444	101	4	0	0.545455	151	4	1	0.347826	201	4	0	0.6	251	4	0	0.733333	301	4	1	0.393443	361	4	1	0.434783
1	4	0	0.5	51	4	0	0.448276	101	4	0	0.545455	151	4	1	0.352941	201	4	0	0.609195	251	4	1	0.307692	301	4	1	0.4	361	4	1	0.439024
1	4	0	0.5	51	4	0	0.45	101	4	0	0.566372	151	4	1	0.37931	201	4	0	0.65	251	4	1	0.333333	301	4	1	0.411765	361	4	1	0.448276
1	4	0	0.505155	51	4	0	0.459677	101	4	0	0.576923	151	4	1	0.414141	201	4	0	0.666667	251	4	1	0.35	301	4	1	0.411765	361	4	1	0.449275
1	4	0	0.508621	51	4	0	0.470588	101	4	0	0.578947	151	4	1	0.421053	201	4	0	0.681818	251	4	1	0.375	301	4	1	0.422018	361	4	1	0.449275
1	4	0	0.517857	51	4	0	0.47619	101	4	0	0.580645	151	4	1	0.444444	201	4	1	0.304348	251	4	1	0.380952	301	4	1	0.422222	361	4	1	0.454545
1	4	0	0.521739	51	4	0	0.48	101	4	0	0.613861	151	4	1	0.448276	201	4	1	0.32	251	4	1	0.388889	301	4	1	0.434783	361	4	1	0.454545
1	4	0	0.538462	51	4	0	0.482269	101	4	0	0.615385	151	4	1	0.458333	201	4	1	0.346154	251	4	1	0.4	301	4	1	0.444444	361	4	1	0.473684
1	4	0	0.538462	51	4	0	0.484536	101	4	0	0.642857	151	4	1	0.465909	201	4	1	0.36	251	4	1	0.419355	301	4	1	0.444444	361	4	1	0.478723
1	4	0	0.538462	51	4	0	0.5	101	4	0	0.666667	151	4	1	0.47619	201	4	1	0.363636	251	4	1	0.428571	301	4	1	0.461538	361	4	1	0.489796
1	4	0	0.542253	51	4	0	0.511628	101	4	1	0.26087	151	4	1	0.478261	201	4	1	0.375	251	4	1	0.439394	301	4	1	0.463158	361	4	1	0.495935
1	4	0	0.545455	51	4	0	0.517986	101	4	1	0.3	151	4	1	0.493151	201	4	1	0.387097	251	4	1	0.45	301	4	1	0.464286	361	4	1	0.5
1	4	0	0.55	51	4	0	0.519084	101	4	1	0.385714	151	4	1	0.494737	201	4	1	0.40625	251	4	1	0.450549	301	4	1	0.464286	361	4	1	0.5
1	4	0	0.576923	51	4	0	0.519685	101	4	1	0.392857	151	4	1	0.5	201	4	1	0.407407	251	4	1	0.451613	301	4	1	0.466667	361	4	1	0.5
1	4	0	0.588235	51	4	0	0.521739	101	4	1	0.393443	151	4	1	0.5	201	4	1	0.428571	251	4	1	0.461538	301	4	1	0.470588	361	4	1	0.508197
1	4	0	0.588235	51	4	0	0.52381	101	4	1	0.405405	151	4	1	0.5	201	4	1	0.4375	251	4	1	0.464286	301	4	1	0.471698	361	4	1	0.517241
1	4	0	0.591241	51	4	0	0.533333	101	4	1	0.411765	151	4	1	0.522124	201	4	1	0.449153	251	4	1	0.467742	301	4	1	0.472222	361	4	1	0.518519
1	4	0	0.6	51	4	0	0.538462	101	4	1	0.423077	151	4	1	0.523256	201	4	1	0.454545	251	4	1	0.47	301	4	1	0.473684	361	4	1	0.522727
1	4	0	0.625	51	4	0	0.555556	101	4	1	0.425	151	4	1	0.52381	201	4	1	0.461538	251	4	1	0.473684	301	4	1	0.490741	361	4	1	0.52381
1	4	0	0.652174	51	4	0	0.571429	101	4	1	0.428571	151	4	1	0.526316	201	4	1	0.462185	251	4	1	0.478261	301	4	1	0.491525	361	4	1	0.52381
1	4	1	0.181818	51	4	0	0.588235	101	4	1	0.428571	151	4	1	0.532468	201	4	1	0.464286	251	4	1	0.482759	301	4	1	0.5	361	4	1	0.529412
1	4	1	0.35	51	4	0	0.590909	101	4	1	0.428571	151	4	1	0.534247	201	4	1	0.465116	251	4	1	0.49	301	4	1	0.5	361	4	1	0.533333
1	4	1	0.354839	51	4	0	0.6	101	4	1	0.44	151	4	1	0.535211	201	4	1	0.465517	251	4	1	0.5	301	4	1	0.514563	361	4	1	0.545455
1	4	1	0.363636	51	4	0	0.625	101	4	1	0.458333	151	4	1	0.538462	201	4	1	0.468085	251	4	1	0.5	301	4	1	0.521739	361	4	1	0.545455
1	4	1	0.368421	51	4	0	0.666667	101	4	1	0.461538	151	4	1	0.54717	201	4	1	0.468085	251	4	1	0.514286	301	4	1	0.52381	361	4	1	0.55
1	4	1	0.369231	51	4	0	0.666667	101	4	1	0.466667	151	4	1	0.55	201	4	1	0.473684	251	4	1	0.516667	301	4	1	0.52459	361	4	1	0.565657
1	4	1	0.4	51	4	0	0.764706	101	4	1	0.470588	151	4	1	0.568965	201	4	1	0.47619	251	4	1	0.518519	301	4	1	0.534483	361	4	1	0.567568
1	4	1	0.4	51	4	1	0.266667	101	4	1	0.470588	151	4	1	0.569444	201	4	1	0.476923	251	4	1	0.52	301	4	1	0.535354	361	4	1	0.567568
1	4	1	0.4375	51	4	1	0.3	101	4	1	0.47619	151	4	1	0.571429	201	4	1	0.480769	251	4	1	0.52	301	4	1	0.545455	361	4	1	0.571429
1	4	1	0.448276	51	4	1	0.411765	101	4	1	0.47619	151	4	1	0.575758	201	4	1	0.488372	251	4	1	0.52381	301	4	1	0.55	361	4	1	0.578947
1	4	1	0.454545	51	4	1	0.423077	101	4	1	0.477273	151	4	1	0.59375	201	4	1	0.5	251	4	1	0.52381	301	4	1	0.550725	361	4	1	0.59
1	4	1	0.454545	51	4	1	0.428571	101	4	1	0.481481	151	4	1	0.6	201	4	1	0.5	251	4	1	0.526882	301	4	1	0.55102	361	4	1	0.606061
1	4	1	0.47619	51	4	1	0.428571	101	4	1	0.488636	151	4	1	0.607143	201	4	1	0.5	251	4	1	0.528	301	4	1	0.551724	361	4	1	0.714286
1	4	1	0.483146	51	4	1	0.428571	101	4	1	0.507692	151	4	1	0.607843	201	4	1	0.5	251	4	1	0.533333	301	4	1	0.553571	361	4	1	0.733333
1	4	1	0.484536	51	4	1	0.43617	101	4	1	0.515625	151	4	1	0.625	201	4	1	0.5	251	4	1	0.542056	301	4	1	0.559322	361	4	2	0.3
1	4	1	0.5	51	4	1	0.4375	101	4	1	0.516484	151	4	1	0.631579	201	4	1	0.5	251	4	1	0.545455	301	4	1	0.570175	361	4	2	0.307692
1	4	1	0.5	51	4	1	0.458333	101	4	1	0.533333	151	4	1	0.64	201	4	1	0.513043	251	4	1	0.545455	301	4	1	0.571429	361	4	2	0.318182
1	4	1	0.505376	51	4	1	0.461538	101	4	1	0.533333	151	4	1	0.666667	201	4	1	0.52381	251	4	1	0.568965	301	4	1	0.586207	361	4	2	0.357143
1	4	1	0.506024	51	4	1	0.465909	101	4	1	0.541667	151	4	1	0.68	201	4	1	0.527473	251	4	1	0.575758	301	4	1	0.595238	361	4	2	0.357143
1	4	1	0.506849	51	4	1	0.466667	101	4	1	0.576923	151	4	1	0.695652	201	4	1	0.541667	251	4	1	0.576923	301	4	1	0.6	361	4	2	0.375
1	4	1	0.514286	51	4	1	0.472222	101	4	1	0.578947	151	4	1	0.714286	201	4	1	0.551724	251	4	1	0.594595	301	4	1	0.642857	361	4	2	0.382353
1	4	1	0.521739	51	4	1	0.473684	101	4	1	0.589744	151	4	2	0.3	201	4	1	0.551724	251	4	1	0.615385	301	4	1	0.789474	361	4	2	0.421053
1	4	1	0.52381	51	4	1	0.478873	101	4	1	0.595238	151	4	2	0.315789	201	4	1	0.563107	251	4	1	0.640625	301	4	1	0.846154	361	4	2	0.428571
1	4	1	0.526882	51	4	1	0.484375	101	4	1	0.607143	151	4	2	0.352941	201	4	1	0.590909	251	4	1	0.647059	301	4	2	0.307692	361	4	2	0.435897
1	4	1	0.529412	51	4	1	0.488636	101	4	1	0.611765	151	4	2	0.384615	201	4	1	0.592593	251	4	1	0.652174	301	4	2	0.333333	361	4	2	0.444444
1	4	1	0.542373	51	4	1	0.493333	101	4	1	0.62069	151	4	2	0.4	201	4	1	0.628571	251	4	1	0.714286	301	4	2	0.357143	361	4	2	0.444444
1	4	1	0.547945	51	4	1	0.493827	101	4	1	0.625	151	4	2	0.411765	201	4	1	0.64	251	4	2	0.210526	301	4	2	0.368421	361	4	2	0.45283
1	4	1	0.555556	51	4	1	0.5	101	4	1	0.648148	151	4	2	0.415094	201	4	1	0.666667	251	4	2	0.294118	301	4	2	0.37037	361	4	2	0.454545
1	4	1	0.56044	51	4	1	0.5	101	4	1	0.733333	151	4	2	0.428571	201	4	1	0.689655	251	4	2	0.3	301	4	2	0.391304	361	4	2	0.464286
1	4	1	0.565217	51	4	1	0.5	101	4	2	0.0909091	151	4	2	0.428571	201	4	1	0.727273	251	4	2	0.322581	301	4	2	0.394737	361	4	2	0.466667
1	4	1	0.590909	51	4	1	0.505882	101	4	2	0.35	151	4	2	0.444444	201	4	2	0.2	251	4	2	0.333333	301	4	2	0.4	361	4	2	0.470588
1	4	1	0.608696	51	4	1	0.508475	101	4	2	0.363636	151	4	2	0.45614	201	4	2	0.230769	251	4	2	0.333333	301	4	2	0.4	361	4	2	0.470588
1	4	1	0.617284	51	4	1	0.515464	101	4	2	0.4	151	4	2	0.470588	201	4	2	0.266667	251	4	2	0.35	301	4	2	0.4	361	4	2	0.470588
1	4	1	0.631579	51	4	1	0.52	101	4	2	0.435897	151	4	2	0.470588	201	4	2	0.352941	251	4	2	0.375	301	4	2	0.419355	361	4	2	0.472222
1	4	1	0.666667	51	4	1	0.52	101	4	2	0.448276	151	4	2	0.472222	201	4	2	0.352941	251	4	2	0.384615	301	4	2	0.431818	361	4	2	0.472727
1	4	1	0.6875	51	4	1	0.529412	101	4	2	0.452381	151	4	2	0.478261	201	4	2	0.368421	251	4	2	0.416667	301	4	2	0.44186	361	4	2	0.478261
1	4	2	0.289474	51	4	1	0.545455	101	4	2	0.454545	151	4	2	0.48	201	4	2	0.378378	251	4	2	0.416667	301	4	2	0.444444	361	4	2	0.5
1	4	2	0.340909	51	4	1	0.555556	101	4	2	0.457143	151	4	2	0.5	201	4	2	0.384615	251	4	2	0.428571	301	4	2	0.448276	361	4	2	0.5
1	4	2	0.35	51	4	1	0.555556	101	4	2	0.458333	151	4	2	0.5	201	4	2	0.4	251	4	2	0.444444	301	4	2	0.451613	361	4	2	0.5
1	4	2	0.355556	51	4	1	0.5625	101	4	2	0.475	151	4	2	0.53125	201	4	2	0.407407	251	4	2	0.447368	301	4	2	0.454545	361	4	2	0.516129
1	4	2	0.358974	51	4	1	0.567568	101	4	2	0.483871	151	4	2	0.541667	201	4	2	0.421053	251	4	2	0.448276	301	4	2	0.454545	361	4	2	0.527778
1	4	2	0.363636	51	4	1	0.6	101	4	2	0.5	151	4	2	0.541667	201	4	2	0.434783	251	4	2	0.45	301	4	2	0.464286	361	4	2	0.529412
1	4	2	0.375	51	4	1	0.615385	101	4	2	0.5	151	4	2	0.548387	201	4	2	0.4375	251	4	2	0.462963	301	4	2	0.47541	361	4	2	0.535714
1	4	2	0.37931	51	4	1	0.619048	101	4	2	0.5	151	4	2	0.54902	201	4	2	0.441176	251	4	2	0.466667	301	4	2	0.481481	361	4	2	0.545455
1	4	2	0.380952	51	4	1	0.647059	101	4	2	0.5	151	4	2	0.555556	201	4	2	0.444444	251	4	2	0.470588	301	4	2	0.484848	361	4	2	0.545455
1	4	2	0.386364	51	4	1	0.846154	101	4	2	0.510638	151	4	2	0.555556	201	4	2	0.451613	251	4	2	0.470588	301	4	2	0.488372	361	4	2	0.555556
1	4	2	0.391304	51	4	2	0.315789	101	4	2	0.519231	151	4	2	0.560976	201	4	2	0.454545	251	4	2	0.470588	301	4	2	0.5	361	4	2	0.56
1	4	2	0.428571	51	4	2	0.318182	101	4	2	0.526316	151	4	2	0.5625	201	4	2	0.463415	251	4	2	0.478261	301	4	2	0.5	361	4	2	0.583333
1	4	2	0.4375	51	4	2	0.37931	101	4	2	0.53125	151	4	2	0.571429	201	4	2	0.466667	251	4	2	0.491228	301	4	2	0.5	361	4	2	0.588235
1	4	2	0.45	51	4	2	0.388889	101	4	2	0.545455	151	4	2	0.575758	201	4	2	0.470588	251	4	2	0.5	301	4	2	0.514286	361	4	2	0.592593
1	4	2	0.473684	51	4	2	0.4	101	4	2	0.551724	151	4	2	0.578947	201	4	2	0.47619	251	4	2	0.5	301	4	2	0.517241	361	4	2	0.6
1	4	2	0.47619	51	4	2	0.421053	101	4	2	0.5625	151	4	2	0.583333	201	4	2	0.484848	251	4	2	0.5	301	4	2	0.518519	361	4	2	0.6
1	4	2	0.48	51	4	2	0.423077	101	4	2	0.565217	151	4	2	0.583333	201	4	2	0.5	251	4	2	0.5	301	4	2	0.529412	361	4	2	0.6
1	4	2	0.5	51	4	2	0.424242	101	4	2	0.580645	151	4	2	0.586207	201	4	2	0.5	251	4	2	0.5	301	4	2	0.533333	361	4	2	0.612245
1	4	2	0.510638	51	4	2	0.432432	101	4	2	0.6	151	4	2	0.588235	201	4	2	0.517241	251	4	2	0.521739	301	4	2	0.555556	361	4	2	0.62069
1	4	2	0.52	51	4	2	0.44	101	4	2	0.614035	151	4	2	0.591837	201	4	2	0.523077	251	4	2	0.541667	301	4	2	0.566667	361	4	2	0.625
1	4	2	0.521739	51	4	2	0.454545	101	4	2	0.615385	151	4	2	0.6	201	4	2	0.52381	251	4	2	0.545455	301	4	2	0.571429	361	4	2	0.666667
1	4	2	0.52381	51	4	2	0.457143	101	4	2	0.625	151	4	2	0.6	201	4	2	0.533333	251	4	2	0.552632	301	4	2	0.575758	361	4	2	0.6875
1	4	2	0.545455	51	4	2	0.459459	101	4	2	0.625	151	4	2	0.615385	201	4	2	0.54	251	4	2	0.555556	301	4	2	0.583333	361	4	2	0.72
1	4	2	0.560976	51	4	2	0.463415	101	4	2	0.645161	151	4	2	0.633333	201	4	2	0.541667	251	4	2	0.568182	301	4	2	0.586957	361	4	3	0.307692
1	4	2	0.588235	51	4	2	0.465116	101	4	2	0.666667	151	4	3	0.36	201	4	2	0.545455	251	4	2	0.571429	301	4	2	0.615385	361	4	3	0.3125
1	4	2	0.590909	51	4	2	0.470588	101	4	2	0.6875	151	4	3	0.409091	201	4	2	0.545455	251	4	2	0.571429	301	4	2	0.615385	361	4	3	0.375
1	4	2	0.6	51	4	2	0.470588	101	4	2	0.72	151	4	3	0.444444	201	4	2	0.545455	251	4	2	0.585366	301	4	2	0.627907	361	4	3	0.384615
1	4	2	0.613636	51	4	2	0.470588	101	4	3	0.357143	151	4	3	0.466667	201	4	2	0.545455	251	4	2	0.592593	301	4	2	0.65	361	4	3	0.384615
1	4	2	0.65	51	4	2	0.47619	101	4	3	0.363636	151	4	3	0.473684	201	4	2	0.545455	251	4	2	0.6	301	4	2	0.714286	361	4	3	0.4
1	4	2	0.705882	51	4	2	0.478261	101	4	3	0.368421	151	4	3	0.5	201	4	2	0.555556	251	4	2	0.645161	301	4	2	0.736842	361	4	3	0.4
1	4	2	0.705882	51	4	2	0.48	101	4	3	0.388889	151	4	3	0.5	201	4	2	0.555556	251	4	2	0.65625	301	4	2	0.769231	361	4	3	0.454545
1	4	2	0.833333	51	4	2	0.5	101	4	3	0.444444	151	4	3	0.5	201	4	2	0.555556	251	4	2	0.666667	301	4	2	0.8	361	4	3	0.461538
1	4	3	0.277778	51	4	2	0.509434	101	4	3	0.466667	151	4	3	0.541667	201	4	2	0.578947	251	4	2	0.678571	301	4	3	0.277778	361	4	3	0.466667
1	4	3	0.375	51	4	2	0.513514	101	4	3	0.473684	151	4	3	0.541667	201	4	2	0.588235	251	4	2	0.7	301	4	3	0.357143	361	4	3	0.5
1	4	3	0.411765	51	4	2	0.541667	101	4	3	0.5	151	4	3	0.545455	201	4	2	0.62069	251	4	2	0.708333	301	4	3	0.357143	361	4	3	0.5
1	4	3	0.413793	51	4	2	0.545455	101	4	3	0.5	151	4	3	0.631579	201	4	2	0.632653	251	4	3	0.2	301	4	3	0.4	361	4	3	0.5
1	4	3	0.428571	51	4	2	0.545455	101	4	3	0.538462	151	4	3	0.65	201	4	2	0.636364	251	4	3	0.272727	301	4	3	0.4	361	4	3	0.52
1	4	3	0.466667	51	4	2	0.555556	101	4	3	0.555556	151	4	3	0.653846	201	4	2	0.636364	251	4	3	0.285714	301	4	3	0.416667	361	4	3	0.529412
1	4	3	0.47619	51	4	2	0.5625	101	4	3	0.588235	151	4	3	0.666667	201	4	3	0.28	251	4	3	0.30303	301	4	3	0.428571	361	4	3	0.529412
1	4	3	0.481481	51	4	2	0.571429	101	4	3	0.6	151	4	3	0.666667	201	4	3	0.285714	251	4	3	0.304348	301	4	3	0.428571	361	4	3	0.533333
1	4	3	0.5	51	4	2	0.644444	101	4	3	0.631579	151	5	-2	0.333333	201	4	3	0.409091	251	4	3	0.352941	301	4	3	0.444444	361	4	3	0.538462
1	4	3	0.5	51	4	2	0.666667	101	4	3	0.642857	151	5	-2	0.428571	201	4	3	0.423077	251	4	3	0.4	301	4	3	0.454545	361	4	3	0.545455
1	4	3	0.529412	51	4	3	0.4375	101	4	3	0.7	151	5	-2	0.428571	201	4	3	0.433333	251	4	3	0.4375	301	4	3	0.464286	361	4	3	0.576923
1	4	3	0.538462	51	4	3	0.44	101	5	-2	0.333333	151	5	-2	0.428571	201	4	3	0.444444	251	4	3	0.454545	301	4	3	0.5	361	4	3	0.6
1	4	3	0.625	51	4	3	0.444444	101	5	-2	0.384615	151	5	-1	0.277778	201	4	3	0.466667	251	4	3	0.481481	301	4	3	0.5	361	4	3	0.636364
1	4	3	0.653846	51	4	3	0.461538	101	5	-2	0.4	151	5	-1	0.3	201	4	3	0.466667	251	4	3	0.5	301	4	3	0.529412	361	5	-1	0.357143
1	4	3	0.769231	51	4	3	0.470588	101	5	-2	0.444444	151	5	-1	0.3	201	4	3	0.470588	251	4	3	0.52	301	4	3	0.571429	361	5	-1	0.357143
1	5	-2	0.294118	51	4	3	0.5	101	5	-2	0.461538	151	5	-1	0.363636	201	4	3	0.5	251	4	3	0.538462	301	4	3	0.588235	361	5	-1	0.384615
1	5	-2	0.352941	51	4	3	0.5	101	5	-2	0.466667	151	5	-1	0.40625	201	4	3	0.5	251	4	3	0.538462	301	4	3	0.631579	361	5	-1	0.391304
1	5	-2	0.384615	51	4	3	0.5	101	5	-2	0.487179	151	5	-1	0.409091	201	4	3	0.545455	251	4	3	0.541667	301	4	3	0.666667	361	5	-1	0.4
1	5	-2	0.384615	51	4	3	0.529412	101	5	-2	0.5	151	5	-1	0.433962	201	4	3	0.555556	251	4	3	0.56	301	4	3	0.75	361	5	-1	0.428571
1	5	-2	0.411765	51	4	3	0.5625	101	5	-2	0.5	151	5	-1	0.46875	201	4	3	0.571429	251	4	3	0.583333	301	4	3	0.8	361	5	-1	0.461538
1	5	-2	0.428571	51	4	3	0.565217	101	5	-2	0.516129	151	5	-1	0.470588	201	4	3	0.571429	251	4	3	0.583333	301	5	-1	0.3125	361	5	-1	0.48
1	5	-2	0.4375	51	4	3	0.571429	101	5	-2	0.533333	151	5	-1	0.470588	201	4	3	0.578947	251	4	3	0.590909	301	5	-1	0.357143	361	5	-1	0.48
1	5	-2	0.444444	51	4	3	0.583333	101	5	-2	0.535714	151	5	-1	0.47619	201	4	3	0.583333	251	4	3	0.611111	301	5	-1	0.368421	361	5	-1	0.481481
1	5	-2	0.454545	51	4	3	0.615385	101	5	-2	0.538462	151	5	-1	0.48	201	4	3	0.6	251	4	3	0.636364	301	5	-1	0.384615	361	5	-1	0.5
1	5	-2	0.466667	51	4	3	0.647059	101	5	-2	0.55	151	5	-1	0.482759	201	4	3	0.6	251	4	3	0.681818	301	5	-1	0.4375	361	5	-1	0.538462
1	5	-2	0.472222	51	5	-2	0.230769	101	5	-2	0.5625	151	5	-1	0.5	201	4	3	0.619048	251	4	3	0.818182	301	5	-1	0.444444	361	5	-1	0.545455
1	5	-2	0.481481	51	5	-2	0.34375	101	5	-2	0.565217	151	5	-1	0.5	201	4	3	0.636364	251	5	-2	0.416667	301	5	-1	0.5	361	5	-1	0.545455
1	5	-2	0.5	51	5	-2	0.416667	101	5	-2	0.6	151	5	-1	0.512821	201	4	3	0.64	251	5	-1	0.272727	301	5	-1	0.5	361	5	-1	0.666667
1	5	-2	0.513514	51	5	-2	0.466667	101	5	-2	0.6	151	5	-1	0.521739	201	5	-1	0.272727	251	5	-1	0.272727	301	5	-1	0.5	361	5	-1	0.666667
1	5	-2	0.521739	51	5	-2	0.472222	101	5	-2	0.625	151	5	-1	0.527778	201	5	-1	0.272727	251	5	-1	0.363636	301	5	-1	0.5	361	5	0	0.285714
1	5	-2	0.533333	51	5	-2	0.483871	101	5	-2	0.636364	151	5	-1	0.528302	201	5	-1	0.290323	251	5	-1	0.366667	301	5	-1	0.52	361	5	0	0.368421
1	5	-2	0.545455	51	5	-2	0.5	101	5	-2	0.7	151	5	-1	0.53125	201	5	-1	0.294118	251	5	-1	0.387097	301	5	-1	0.521739	361	5	0	0.4
1	5	-2	0.55	51	5	-2	0.5	101	5	-1	0.25	151	5	-1	0.54	201	5	-1	0.307692	251	5	-1	0.4	301	5	-1	0.521739	361	5	0	0.429825
1	5	-2	0.588235	51	5	-2	0.529412	101	5	-1	0.25	151	5	-1	0.551724	201	5	-1	0.333333	251	5	-1	0.4	301	5	-1	0.538462	361	5	0	0.440678
1	5	-2	0.666667	51	5	-2	0.538462	101	5	-1	0.269231	151	5	-1	0.56	201	5	-1	0.357143	251	5	-1	0.423077	301	5	-1	0.583333	361	5	0	0.454545
1	5	-2	0.714286	51	5	-2	0.538462	101	5	-1	0.3	151	5	-1	0.5625	201	5	-1	0.363636	251	5	-1	0.441176	301	5	-1	0.590909	361	5	0	0.456522
1	5	-2	0.727273	51	5	-2	0.571429	101	5	-1	0.321429	151	5	-1	0.574074	201	5	-1	0.4	251	5	-1	0.454545	301	5	-1	0.6	361	5	0	0.479339
1	5	-1	0.368421	51	5	-2	0.571429	101	5	-1	0.344828	151	5	-1	0.588235	201	5	-1	0.4	251	5	-1	0.454545	301	5	-1	0.6	361	5	0	0.481781
1	5	-1	0.416667	51	5	-2	0.592593	101	5	-1	0.384615	151	5	-1	0.592593	201	5	-1	0.407407	251	5	-1	0.478261	301	5	-1	0.636364	361	5	0	0.483193
1	5	-1	0.424242	51	5	-2	0.6	101	5	-1	0.415385	151	5	-1	0.636364	201	5	-1	0.419355	251	5	-1	0.5	301	5	-1	0.666667	361	5	0	0.489627
1	5	-1	0.438356	51	5	-2	0.6	101	5	-1	0.443038	151	5	-1	0.68	201	5	-1	0.423077	251	5	-1	0.5	301	5	-1	0.7	361	5	0	0.49
1	5	-1	0.444444	51	5	-2	0.615385	101	5	-1	0.464286	151	5	0	0.272727	201	5	-1	0.4375	251	5	-1	0.5	301	5	-1	0.7	361	5	0	0.490909
1	5	-1	0.454545	51	5	-2	0.625	101	5	-1	0.464286	151	5	0	0.285714	201	5	-1	0.470588	251	5	-1	0.5	301	5	-1	0.714286	361	5	0	0.494624
1	5	-1	0.459459	51	5	-2	0.62963	101	5	-1	0.47561	151	5	0	0.3	201	5	-1	0.473684	251	5	-1	0.5	301	5	0	0.307692	361	5	0	0.494949
1	5	-1	0.460526	51	5	-2	0.666667	101	5	-1	0.48	151	5	0	0.3125	201	5	-1	0.518519	251	5	-1	0.5	301	5	0	0.333333	361	5	0	0.5
1	5	-1	0.469697	51	5	-2	0.714286	101	5	-1	0.486486	151	5	0	0.423469	201	5	-1	0.526316	251	5	-1	0.533333	301	5	0	0.40404	361	5	0	0.515982
1	5	-1	0.469697	51	5	-1	0.4	101	5	-1	0.486842	151	5	0	0.4375	201	5	-1	0.555556	251	5	-1	0.545455	301	5	0	0.431507	361	5	0	0.521739
1	5	-1	0.470588	51	5	-1	0.4	101	5	-1	0.511111	151	5	0	0.444444	201	5	-1	0.5625	251	5	-1	0.5625	301	5	0	0.442623	361	5	0	0.532847
1	5	-1	0.478261	51	5	-1	0.4	101	5	-1	0.53125	151	5	0	0.461538	201	5	-1	0.567568	251	5	-1	0.6	301	5	0	0.444444	361	5	0	0.5625
1	5	-1	0.483871	51	5	-1	0.4	101	5	-1	0.540541	151	5	0	0.481481	201	5	-1	0.571429	251	5	-1	0.666667	301	5	0	0.461538	361	5	0	0.584416
1	5	-1	0.484848	51	5	-1	0.4	101	5	-1	0.542169	151	5	0	0.482233	201	5	-1	0.583333	251	5	-1	0.7	301	5	0	0.485944	361	5	0	0.615385
1	5	-1	0.5	51	5	-1	0.407895	101	5	-1	0.545455	151	5	0	0.5	201	5	-1	0.6	251	5	-1	0.75	301	5	0	0.5	361	5	0	0.625
1	5	-1	0.5	51	5	-1	0.409091	101	5	-1	0.545455	151	5	0	0.5	201	5	-1	0.6	251	5	0	0.357143	301	5	0	0.5	361	5	0	0.692308
1	5	-1	0.5	51	5	-1	0.432432	101	5	-1	0.552632	151	5	0	0.5	201	5	-1	0.636364	251	5	0	0.388889	301	5	0	0.5	361	5	0	0.7
1	5	-1	0.5	51	5	-1	0.454545	101	5	-1	0.56	151	5	0	0.5	201	5	-1	0.666667	251	5	0	0.408602	301	5	0	0.5	361	5	0	0.727273
1	5	-1	0.5	51	5	-1	0.461538	101	5	-1	0.561644	151	5	0	0.5	201	5	-1	0.7	251	5	0	0.411765	301	5	0	0.502164	361	5	1	0.181818
1	5	-1	0.507692	51	5	-1	0.461538	101	5	-1	0.571429	151	5	0	0.5	201	5	0	0.1	251	5	0	0.421687	301	5	0	0.50431	361	5	1	0.235294
1	5	-1	0.512821	51	5	-1	0.464286	101	5	-1	0.577778	151	5	0	0.506579	201	5	0	0.307692	251	5	0	0.422414	301	5	0	0.505376	361	5	1	0.3
1	5	-1	0.529412	51	5	-1	0.48	101	5	-1	0.6	151	5	0	0.506579	201	5	0	0.425743	251	5	0	0.4375	301	5	0	0.528	361	5	1	0.333333
1	5	-1	0.529412	51	5	-1	0.482759	101	5	-1	0.666667	151	5	0	0.506608	201	5	0	0.4375	251	5	0	0.454545	301	5	0	0.542056	361	5	1	0.380952
1	5	-1	0.533333	51	5	-1	0.486111	101	5	-1	0.725	151	5	0	0.508621	201	5	0	0.454545	251	5	0	0.454545	301	5	0	0.542553	361	5	1	0.416667
1	5	-1	0.545455	51	5	-1	0.5	101	5	-1	0.761905	151	5	0	0.52459	201	5	0	0.46729	251	5	0	0.454545	301	5	0	0.547511	361	5	1	0.466667
1	5	-1	0.571429	51	5	-1	0.509434	101	5	-1	0.785714	151	5	0	0.525424	201	5	0	0.470588	251	5	0	0.462882	301	5	0	0.548387	361	5	1	0.470588
1	5	-1	0.592593	51	5	-1	0.513514	101	5	0	0.371429	151	5	0	0.538462	201	5	0	0.481481	251	5	0	0.464286	301	5	0	0.5625	361	5	1	0.47619
1	5	-1	0.6	51	5	-1	0.520548	101	5	0	0.4	151	5	0	0.545455	201	5	0	0.486364	251	5	0	0.471774	301	5	0	0.5625	361	5	1	0.481752
1	5	-1	0.6	51	5	-1	0.521739	101	5	0	0.434783	151	5	0	0.555556	201	5	0	0.488	251	5	0	0.485232	301	5	0	0.564815	361	5	1	0.483444
1	5	-1	0.62963	51	5	-1	0.534247	101	5	0	0.44	151	5	0	0.571429	201	5	0	0.489583	251	5	0	0.492537	301	5	0	0.583333	361	5	1	0.486842
1	5	-1	0.636364	51	5	-1	0.542857	101	5	0	0.446602	151	5	0	0.59322	201	5	0	0.491453	251	5	0	0.5	301	5	0	0.583333	361	5	1	0.488372
1	5	-1	0.65	51	5	-1	0.542857	101	5	0	0.454545	151	5	0	0.642857	201	5	0	0.493976	251	5	0	0.5	301	5	0	0.615385	361	5	1	0.488889
1	5	-1	0.677419	51	5	-1	0.5625	101	5	0	0.458065	151	5	0	0.857143	201	5	0	0.496124	251	5	0	0.504274	301	5	0	0.615385	361	5	1	0.489362
1	5	0	0.333333	51	5	-1	0.565217	101	5	0	0.461538	151	5	1	0.351351	201	5	0	0.510121	251	5	0	0.504587	301	5	0	0.642857	361	5	1	0.494949
1	5	0	0.377778	51	5	-1	0.607843	101	5	0	0.464286	151	5	1	0.352941	201	5	0	0.52381	251	5	0	0.511111	301	5	1	0.294118	361	5	1	0.5
1	5	0	0.4	51	5	-1	0.666667	101	5	0	0.465116	151	5	1	0.375	201	5	0	0.534091	251	5	0	0.519231	301	5	1	0.35	361	5	1	0.5
1	5	0	0.416667	51	5	-1	0.68	101	5	0	0.472527	151	5	1	0.430233	201	5	0	0.537815	251	5	0	0.524752	301	5	1	0.357143	361	5	1	0.5
1	5	0	0.4375	51	5	-1	0.68	101	5	0	0.474026	151	5	1	0.435897	201	5	0	0.54023	251	5	0	0.526316	301	5	1	0.4	361	5	1	0.5
1	5	0	0.4375	51	5	-1	0.727273	101	5	0	0.497006	151	5	1	0.4375	201	5	0	0.542735	251	5	0	0.538462	301	5	1	0.4	361	5	1	0.5
1	5	0	0.443609	51	5	-1	0.75	101	5	0	0.5	151	5	1	0.456376	201	5	0	0.545455	251	5	0	0.545455	301	5	1	0.416667	361	5	1	0.503356
1	5	0	0.454545	51	5	0	0.25	101	5	0	0.512195	151	5	1	0.461538	201	5	0	0.545455	251	5	0	0.56044	301	5	1	0.4375	361	5	1	0.503497
1	5	0	0.463415	51	5	0	0.375	101	5	0	0.529412	151	5	1	0.466667	201	5	0	0.587156	251	5	0	0.571429	301	5	1	0.439024	361	5	1	0.505882
1	5	0	0.464286	51	5	0	0.380952	101	5	0	0.550898	151	5	1	0.466667	201	5	0	0.6	251	5	0	0.583333	301	5	1	0.442857	361	5	1	0.512195
1	5	0	0.466667	51	5	0	0.410256	101	5	0	0.555556	151	5	1	0.475	201	5	0	0.625	251	5	0	0.6	301	5	1	0.449275	361	5	1	0.518519
1	5	0	0.466667	51	5	0	0.42	101	5	0	0.555556	151	5	1	0.477612	201	5	0	0.666667	251	5	0	0.647059	301	5	1	0.453608	361	5	1	0.518519
1	5	0	0.483444	51	5	0	0.428571	101	5	0	0.560976	151	5	1	0.493333	201	5	1	0.230769	251	5	0	0.714286	301	5	1	0.462025	361	5	1	0.52027
1	5	0	0.491525	51	5	0	0.443662	101	5	0	0.590909	151	5	1	0.494624	201	5	1	0.307692	251	5	0	0.727273	301	5	1	0.467532	361	5	1	0.520833
1	5	0	0.5	51	5	0	0.461538	101	5	0	0.6	151	5	1	0.496599	201	5	1	0.333333	251	5	0	0.727273	301	5	1	0.47619	361	5	1	0.520833
1	5	0	0.5	51	5	0	0.461538	101	5	0	0.615385	151	5	1	0.5	201	5	1	0.363636	251	5	1	0.277778	301	5	1	0.481013	361	5	1	0.526316
1	5	0	0.5	51	5	0	0.493056	101	5	0	0.636364	151	5	1	0.5	201	5	1	0.388889	251	5	1	0.307692	301	5	1	0.486111	361	5	1	0.52809
1	5	0	0.509804	51	5	0	0.5	101	5	0	0.642857	151	5	1	0.5	201	5	1	0.402299	251	5	1	0.333333	301	5	1	0.490909	361	5	1	0.528302
1	5	0	0.514852	51	5	0	0.5	101	5	0	0.647059	151	5	1	0.5	201	5	1	0.418605	251	5	1	0.363636	301	5	1	0.49359	361	5	1	0.534247
1	5	0	0.523316	51	5	0	0.5	101	5	0	0.666667	151	5	1	0.5	201	5	1	0.4375	251	5	1	0.363636	301	5	1	0.5	361	5	1	0.538462
1	5	0	0.525	51	5	0	0.503311	101	5	0	0.727273	151	5	1	0.504065	201	5	1	0.444444	251	5	1	0.37931	301	5	1	0.5	361	5	1	0.540146
1	5	0	0.545455	51	5	0	0.516484	101	5	1	0.3	151	5	1	0.521739	201	5	1	0.46	251	5	1	0.38	301	5	1	0.5	361	5	1	0.545455
1	5	0	0.559748	51	5	0	0.517766	101	5	1	0.363636	151	5	1	0.522727	201	5	1	0.46	251	5	1	0.4	301	5	1	0.5	361	5	1	0.545455
1	5	0	0.583333	51	5	0	0.520833	101	5	1	0.366667	151	5	1	0.52381	201	5	1	0.466667	251	5	1	0.4	301	5	1	0.5	361	5	1	0.55814
1	5	0	0.588235	51	5	0	0.527523	101	5	1	0.388889	151	5	1	0.529851	201	5	1	0.467153	251	5	1	0.4	301	5	1	0.503448	361	5	1	0.559322
1	5	0	0.595745	51	5	0	0.533333	101	5	1	0.44	151	5	1	0.53125	201	5	1	0.470199	251	5	1	0.407407	301	5	1	0.512821	361	5	1	0.571429
1	5	0	0.621622	51	5	0	0.534884	101	5	1	0.448276	151	5	1	0.533835	201	5	1	0.482759	251	5	1	0.428571	301	5	1	0.520548	361	5	1	0.583333
1	5	1	0.333333	51	5	0	0.558824	101	5	1	0.45082	151	5	1	0.538462	201	5	1	0.484663	251	5	1	0.458333	301	5	1	0.53012	361	5	1	0.6
1	5	1	0.388889	51	5	0	0.571429	101	5	1	0.457627	151	5	1	0.538462	201	5	1	0.490196	251	5	1	0.4625	301	5	1	0.538462	361	5	2	0.307692
1	5	1	0.40146	51	5	0	0.583333	101	5	1	0.473684	151	5	1	0.545455	201	5	1	0.5	251	5	1	0.468085	301	5	1	0.545455	361	5	2	0.333333
1	5	1	0.419753	51	5	0	0.615385	101	5	1	0.473684	151	5	1	0.545455	201	5	1	0.506173	251	5	1	0.468966	301	5	1	0.54717	361	5	2	0.34375
1	5	1	0.4375	51	5	1	0.277778	101	5	1	0.473684	151	5	1	0.552083	201	5	1	0.510638	251	5	1	0.470588	301	5	1	0.555556	361	5	2	0.354839
1	5	1	0.4375	51	5	1	0.333333	101	5	1	0.482759	151	5	1	0.558824	201	5	1	0.51634	251	5	1	0.486486	301	5	1	0.555556	361	5	2	0.37037
1	5	1	0.444444	51	5	1	0.352941	101	5	1	0.484536	151	5	1	0.564103	201	5	1	0.52459	251	5	1	0.488372	301	5	1	0.555556	361	5	2	0.409091
1	5	1	0.444444	51	5	1	0.363636	101	5	1	0.5	151	5	1	0.608333	201	5	1	0.537037	251	5	1	0.496504	301	5	1	0.578947	361	5	2	0.418605
1	5	1	0.459259	51	5	1	0.363636	101	5	1	0.5	151	5	1	0.631579	201	5	1	0.538462	251	5	1	0.496599	301	5	1	0.581818	361	5	2	0.4375
1	5	1	0.465347	51	5	1	0.416667	101	5	1	0.5	151	5	1	0.7	201	5	1	0.544872	251	5	1	0.496894	301	5	1	0.613636	361	5	2	0.44
1	5	1	0.478261	51	5	1	0.423358	101	5	1	0.5	151	5	2	0.3	201	5	1	0.547619	251	5	1	0.5	301	5	1	0.627451	361	5	2	0.445652
1	5	1	0.483051	51	5	1	0.461538	101	5	1	0.503817	151	5	2	0.333333	201	5	1	0.550725	251	5	1	0.5	301	5	1	0.636364	361	5	2	0.453333
1	5	1	0.484615	51	5	1	0.461538	101	5	1	0.509804	151	5	2	0.384615	201	5	1	0.56	251	5	1	0.517647	301	5	1	0.684211	361	5	2	0.457143
1	5	1	0.495146	51	5	1	0.462121	101	5	1	0.51	151	5	2	0.4	201	5	1	0.565217	251	5	1	0.520833	301	5	1	0.8	361	5	2	0.458333
1	5	1	0.5	51	5	1	0.464286	101	5	1	0.512195	151	5	2	0.410714	201	5	1	0.575	251	5	1	0.526316	301	5	2	0.2	361	5	2	0.461538
1	5	1	0.5	51	5	1	0.46789	101	5	1	0.515152	151	5	2	0.438356	201	5	1	0.576087	251	5	1	0.530612	301	5	2	0.263158	361	5	2	0.461538
1	5	1	0.5	51	5	1	0.470588	101	5	1	0.517986	151	5	2	0.441558	201	5	1	0.590164	251	5	1	0.531915	301	5	2	0.3	361	5	2	0.465347
1	5	1	0.5	51	5	1	0.473684	101	5	1	0.521277	151	5	2	0.444444	201	5	1	0.596154	251	5	1	0.533333	301	5	2	0.347826	361	5	2	0.466667
1	5	1	0.504132	51	5	1	0.474576	101	5	1	0.522523	151	5	2	0.459016	201	5	1	0.604167	251	5	1	0.533333	301	5	2	0.36	361	5	2	0.472222
1	5	1	0.514286	51	5	1	0.476636	101	5	1	0.52381	151	5	2	0.461538	201	5	1	0.666667	251	5	1	0.535714	301	5	2	0.363636	361	5	2	0.473684
1	5	1	0.52381	51	5	1	0.482517	101	5	1	0.529412	151	5	2	0.461538	201	5	1	0.75	251	5	1	0.54717	301	5	2	0.4	361	5	2	0.475
1	5	1	0.525926	51	5	1	0.491379	101	5	1	0.555556	151	5	2	0.466667	201	5	2	0.235294	251	5	1	0.55	301	5	2	0.405405	361	5	2	0.48
1	5	1	0.526718	51	5	1	0.491803	101	5	1	0.570248	151	5	2	0.46988	201	5	2	0.25	251	5	1	0.55814	301	5	2	0.416667	361	5	2	0.482759
1	5	1	0.531915	51	5	1	0.495798	101	5	1	0.571429	151	5	2	0.474576	201	5	2	0.321429	251	5	1	0.567901	301	5	2	0.428571	361	5	2	0.488889
1	5	1	0.533333	51	5	1	0.5	101	5	1	0.583333	151	5	2	0.475	201	5	2	0.352941	251	5	1	0.577778	301	5	2	0.432432	361	5	2	0.5
1	5	1	0.545455	51	5	1	0.5	101	5	1	0.583333	151	5	2	0.47619	201	5	2	0.377778	251	5	1	0.583333	301	5	2	0.44	361	5	2	0.5
1	5	1	0.553571	51	5	1	0.505155	101	5	1	0.6	151	5	2	0.490909	201	5	2	0.380952	251	5	1	0.589041	301	5	2	0.454545	361	5	2	0.5
1	5	1	0.560976	51	5	1	0.518182	101	5	1	0.6	151	5	2	0.492308	201	5	2	0.391304	251	5	1	0.666667	301	5	2	0.456522	361	5	2	0.518519
1	5	1	0.565217	51	5	1	0.52	101	5	1	0.612903	151	5	2	0.5	201	5	2	0.405405	251	5	1	0.761905	301	5	2	0.464286	361	5	2	0.519481
1	5	1	0.571429	51	5	1	0.526316	101	5	1	0.684211	151	5	2	0.5	201	5	2	0.411765	251	5	1	0.833333	301	5	2	0.467532	361	5	2	0.522727
1	5	1	0.583333	51	5	1	0.533333	101	5	1	0.714286	151	5	2	0.52	201	5	2	0.421053	251	5	2	0.181818	301	5	2	0.474359	361	5	2	0.55
1	5	1	0.6	51	5	1	0.533333	101	5	1	0.75	151	5	2	0.538462	201	5	2	0.434783	251	5	2	0.214286	301	5	2	0.475	361	5	2	0.567568
1	5	1	0.636364	51	5	1	0.550847	101	5	2	0.142857	151	5	2	0.538462	201	5	2	0.442308	251	5	2	0.266667	301	5	2	0.486111	361	5	2	0.571429
1	5	1	0.636364	51	5	1	0.5625	101	5	2	0.166667	151	5	2	0.555556	201	5	2	0.446809	251	5	2	0.333333	301	5	2	0.493976	361	5	2	0.583333
1	5	1	0.666667	51	5	1	0.579439	101	5	2	0.166667	151	5	2	0.5625	201	5	2	0.451219	251	5	2	0.333333	301	5	2	0.5	361	5	2	0.6
1	5	1	0.714286	51	5	1	0.586207	101	5	2	0.3	151	5	2	0.571429	201	5	2	0.461538	251	5	2	0.363636	301	5	2	0.5	361	5	2	0.6
1	5	1	0.736842	51	5	1	0.6	101	5	2	0.307692	151	5	2	0.571429	201	5	2	0.462963	251	5	2	0.369565	301	5	2	0.5	361	5	2	0.615385
1	5	1	0.75	51	5	1	0.619048	101	5	2	0.38	151	5	2	0.578947	201	5	2	0.464286	251	5	2	0.395833	301	5	2	0.5	361	5	2	0.628571
1	5	2	0.25	51	5	1	0.636364	101	5	2	0.39726	151	5	2	0.583333	201	5	2	0.466667	251	5	2	0.4	301	5	2	0.510638	361	5	2	0.636364
1	5	2	0.309091	51	5	1	0.636364	101	5	2	0.4	151	5	2	0.584615	201	5	2	0.5	251	5	2	0.421053	301	5	2	0.511905	361	5	2	0.7
1	5	2	0.333333	51	5	1	0.653846	101	5	2	0.409091	151	5	2	0.588235	201	5	2	0.5	251	5	2	0.421053	301	5	2	0.521739	361	5	2	0.73913
1	5	2	0.333333	51	5	1	0.666667	101	5	2	0.409836	151	5	2	0.588235	201	5	2	0.5	251	5	2	0.435294	301	5	2	0.533333	361	5	2	0.818182
1	5	2	0.4	51	5	1	0.736842	101	5	2	0.411765	151	5	2	0.589041	201	5	2	0.5	251	5	2	0.444444	301	5	2	0.533333	361	5	3	0.3
1	5	2	0.416667	51	5	2	0.333333	101	5	2	0.416667	151	5	2	0.6	201	5	2	0.506494	251	5	2	0.446809	301	5	2	0.541667	361	5	3	0.307692
1	5	2	0.416667	51	5	2	0.333333	101	5	2	0.42	151	5	2	0.603774	201	5	2	0.512195	251	5	2	0.461538	301	5	2	0.55	361	5	3	0.357143
1	5	2	0.421053	51	5	2	0.384615	101	5	2	0.42623	151	5	2	0.625	201	5	2	0.516484	251	5	2	0.47619	301	5	2	0.56	361	5	3	0.388889
1	5	2	0.428571	51	5	2	0.4	101	5	2	0.434783	151	5	2	0.65	201	5	2	0.52	251	5	2	0.483871	301	5	2	0.576923	361	5	3	0.4
1	5	2	0.430769	51	5	2	0.4	101	5	2	0.444444	151	5	2	0.65	201	5	2	0.522727	251	5	2	0.5	301	5	2	0.576923	361	5	3	0.414634
1	5	2	0.436364	51	5	2	0.411765	101	5	2	0.45283	151	5	2	0.653333	201	5	2	0.52381	251	5	2	0.5	301	5	2	0.6	361	5	3	0.44186
1	5	2	0.444444	51	5	2	0.42623	101	5	2	0.45679	151	5	2	0.7	201	5	2	0.538462	251	5	2	0.508772	301	5	2	0.631579	361	5	3	0.454545
1	5	2	0.455882	51	5	2	0.4375	101	5	2	0.472727	151	5	3	0.166667	201	5	2	0.538462	251	5	2	0.517241	301	5	2	0.632653	361	5	3	0.454545
1	5	2	0.458333	51	5	2	0.444444	101	5	2	0.481013	151	5	3	0.3	201	5	2	0.545455	251	5	2	0.52381	301	5	2	0.666667	361	5	3	0.454545
1	5	2	0.464286	51	5	2	0.455882	101	5	2	0.5	151	5	3	0.315789	201	5	2	0.5625	251	5	2	0.525	301	5	2	0.705882	361	5	3	0.461538
1	5	2	0.470588	51	5	2	0.45679	101	5	2	0.5	151	5	3	0.333333	201	5	2	0.574468	251	5	2	0.533333	301	5	2	0.72	361	5	3	0.461538
1	5	2	0.484848	51	5	2	0.458333	101	5	2	0.5	151	5	3	0.382353	201	5	2	0.576923	251	5	2	0.535714	301	5	2	0.857143	361	5	3	0.470588
1	5	2	0.492308	51	5	2	0.461538	101	5	2	0.530612	151	5	3	0.384615	201	5	2	0.611111	251	5	2	0.541667	301	5	3	0.2	361	5	3	0.5
1	5	2	0.5	51	5	2	0.466667	101	5	2	0.55	151	5	3	0.384615	201	5	2	0.620253	251	5	2	0.561644	301	5	3	0.3	361	5	3	0.5
1	5	2	0.5	51	5	2	0.467742	101	5	2	0.555556	151	5	3	0.4	201	5	2	0.642857	251	5	2	0.563218	301	5	3	0.321429	361	5	3	0.5
1	5	2	0.5	51	5	2	0.467742	101	5	2	0.566667	151	5	3	0.40625	201	5	2	0.666667	251	5	2	0.576471	301	5	3	0.388889	361	5	3	0.5
1	5	2	0.506173	51	5	2	0.470588	101	5	2	0.575	151	5	3	0.428571	201	5	2	0.727273	251	5	2	0.576923	301	5	3	0.388889	361	5	3	0.5
1	5	2	0.515152	51	5	2	0.473684	101	5	2	0.6	151	5	3	0.434783	201	5	3	0	251	5	2	0.578947	301	5	3	0.4	361	5	3	0.513514
1	5	2	0.525424	51	5	2	0.5	101	5	2	0.6	151	5	3	0.444444	201	5	3	0.294118	251	5	2	0.592593	301	5	3	0.434783	361	5	3	0.52
1	5	2	0.533333	51	5	2	0.5	101	5	2	0.6	151	5	3	0.446429	201	5	3	0.352941	251	5	2	0.608696	301	5	3	0.434783	361	5	3	0.529412
1	5	2	0.545455	51	5	2	0.5	101	5	2	0.615385	151	5	3	0.464286	201	5	3	0.368421	251	5	2	0.609375	301	5	3	0.447368	361	5	3	0.529412
1	5	2	0.578947	51	5	2	0.5	101	5	2	0.625	151	5	3	0.466667	201	5	3	0.391304	251	5	2	0.615385	301	5	3	0.459459	361	5	3	0.533333
1	5	2	0.588235	51	5	2	0.508197	101	5	2	0.636364	151	5	3	0.466667	201	5	3	0.411765	251	5	2	0.666667	301	5	3	0.465116	361	5	3	0.538462
1	5	2	0.588235	51	5	2	0.510204	101	5	2	0.642857	151	5	3	0.470588	201	5	3	0.416667	251	5	2	0.692308	301	5	3	0.478261	361	5	3	0.538462
1	5	2	0.591837	51	5	2	0.52	101	5	2	0.714286	151	5	3	0.5	201	5	3	0.421053	251	5	2	0.714286	301	5	3	0.48	361	5	3	0.541667
1	5	2	0.611111	51	5	2	0.526316	101	5	2	0.772727	151	5	3	0.52	201	5	3	0.44	251	5	2	0.714286	301	5	3	0.481481	361	5	3	0.543478
1	5	2	0.615385	51	5	2	0.533333	101	5	3	0.290323	151	5	3	0.52381	201	5	3	0.45	251	5	2	0.761905	301	5	3	0.486486	361	5	3	0.55814
1	5	2	0.631579	51	5	2	0.5625	101	5	3	0.357143	151	5	3	0.545455	201	5	3	0.458333	251	5	2	0.8	301	5	3	0.5	361	5	3	0.565217
1	5	2	0.631579	51	5	2	0.566667	101	5	3	0.388889	151	5	3	0.545455	201	5	3	0.461538	251	5	2	0.8125	301	5	3	0.5	361	5	3	0.589744
1	5	2	0.636364	51	5	2	0.567164	101	5	3	0.391304	151	5	3	0.571429	201	5	3	0.466667	251	5	3	0.227273	301	5	3	0.5	361	5	3	0.6
1	5	2	0.642857	51	5	2	0.591837	101	5	3	0.395349	151	5	3	0.581395	201	5	3	0.472222	251	5	3	0.333333	301	5	3	0.5	361	5	3	0.6
1	5	2	0.775	51	5	2	0.6	101	5	3	0.407407	151	5	3	0.6	201	5	3	0.473684	251	5	3	0.333333	301	5	3	0.5	361	5	3	0.6
1	5	3	0.15	51	5	2	0.615385	101	5	3	0.421053	151	5	3	0.608696	201	5	3	0.473684	251	5	3	0.384615	301	5	3	0.5	361	5	3	0.625
1	5	3	0.333333	51	5	2	0.619048	101	5	3	0.454545	151	5	3	0.615385	201	5	3	0.5	251	5	3	0.388889	301	5	3	0.515152	361	5	3	0.625
1	5	3	0.352941	51	5	2	0.642857	101	5	3	0.454545	151	5	3	0.625	201	5	3	0.5	251	5	3	0.4	301	5	3	0.526316	361	5	3	0.642857
1	5	3	0.368421	51	5	2	0.66	101	5	3	0.46875	151	5	3	0.636364	201	5	3	0.5	251	5	3	0.407407	301	5	3	0.545455	361	5	3	0.652174
1	5	3	0.37931	51	5	2	0.666667	101	5	3	0.46875	151	5	3	0.652174	201	5	3	0.5	251	5	3	0.409091	301	5	3	0.545455	361	5	3	0.666667
1	5	3	0.382353	51	5	3	0.125	101	5	3	0.472222	151	5	3	0.714286	201	5	3	0.5	251	5	3	0.409091	301	5	3	0.55	361	5	3	0.68
1	5	3	0.384615	51	5	3	0.3125	101	5	3	0.488372	151	5	3	0.722222	201	5	3	0.52381	251	5	3	0.409091	301	5	3	0.55	361	5	3	0.727273
1	5	3	0.4	51	5	3	0.333333	101	5	3	0.5	151	5	3	0.821429	201	5	3	0.525	251	5	3	0.411765	301	5	3	0.56	361	5	3	0.75
1	5	3	0.4	51	5	3	0.366667	101	5	3	0.52381	151	5	4	0.266667	201	5	3	0.529412	251	5	3	0.434783	301	5	3	0.5625	361	5	3	0.764706
1	5	3	0.45	51	5	3	0.375	101	5	3	0.533333	151	5	4	0.307692	201	5	3	0.538462	251	5	3	0.45	301	5	3	0.565217	361	5	3	0.769231
1	5	3	0.454545	51	5	3	0.388889	101	5	3	0.545455	151	5	4	0.333333	201	5	3	0.541667	251	5	3	0.454545	301	5	3	0.580645	361	5	4	0.272727
1	5	3	0.454545	51	5	3	0.4	101	5	3	0.545455	151	5	4	0.333333	201	5	3	0.564103	251	5	3	0.461538	301	5	3	0.615385	361	5	4	0.294118
1	5	3	0.466667	51	5	3	0.411765	101	5	3	0.5625	151	5	4	0.40625	201	5	3	0.571429	251	5	3	0.461538	301	5	3	0.619048	361	5	4	0.3125
1	5	3	0.466667	51	5	3	0.416667	101	5	3	0.566667	151	5	4	0.4375	201	5	3	0.571429	251	5	3	0.478261	301	5	3	0.627907	361	5	4	0.363636
1	5	3	0.473684	51	5	3	0.416667	101	5	3	0.571429	151	5	4	0.5	201	5	3	0.583333	251	5	3	0.5	301	5	3	0.642857	361	5	4	0.384615
1	5	3	0.475	51	5	3	0.423077	101	5	3	0.571429	151	5	4	0.5	201	5	3	0.583333	251	5	3	0.5	301	5	3	0.666667	361	5	4	0.4
1	5	3	0.5	51	5	3	0.444444	101	5	3	0.578947	151	5	4	0.529412	201	5	3	0.636364	251	5	3	0.5	301	5	3	0.666667	361	5	4	0.4
1	5	3	0.5	51	5	3	0.444444	101	5	3	0.578947	151	5	4	0.533333	201	5	3	0.642857	251	5	3	0.529412	301	5	3	0.666667	361	5	4	0.411765
1	5	3	0.5	51	5	3	0.451613	101	5	3	0.6	151	5	4	0.583333	201	5	3	0.666667	251	5	3	0.538462	301	5	3	0.695652	361	5	4	0.454545
1	5	3	0.5	51	5	3	0.451613	101	5	3	0.615385	151	5	4	0.583333	201	5	3	0.7	251	5	3	0.538462	301	5	4	0.333333	361	5	4	0.470588
1	5	3	0.521739	51	5	3	0.454545	101	5	3	0.64	151	5	4	0.6	201	5	3	0.705882	251	5	3	0.552632	301	5	4	0.352941	361	5	4	0.47619
1	5	3	0.529412	51	5	3	0.454545	101	5	3	0.657143	151	6	-1	0.26087	201	5	3	0.785714	251	5	3	0.565217	301	5	4	0.409091	361	5	4	0.5
1	5	3	0.533333	51	5	3	0.458333	101	5	3	0.675676	151	6	-1	0.36	201	5	4	0.272727	251	5	3	0.571429	301	5	4	0.454545	361	5	4	0.5
1	5	3	0.538462	51	5	3	0.461538	101	5	3	0.7	151	6	-1	0.368421	201	5	4	0.307692	251	5	3	0.578947	301	5	4	0.454545	361	5	4	0.55
1	5	3	0.540541	51	5	3	0.466667	101	5	3	0.7	151	6	-1	0.421053	201	5	4	0.4	251	5	3	0.583333	301	5	4	0.461538	361	5	4	0.666667
1	5	3	0.541667	51	5	3	0.514286	101	5	3	0.703704	151	6	-1	0.423077	201	5	4	0.4	251	5	3	0.583333	301	5	4	0.461538	361	5	4	0.727273
1	5	3	0.56	51	5	3	0.521739	101	5	3	0.8	151	6	-1	0.444444	201	5	4	0.4	251	5	3	0.6	301	5	4	0.5	361	6	-1	0.3
1	5	3	0.5625	51	5	3	0.533333	101	5	4	0.384615	151	6	-1	0.444444	201	5	4	0.461538	251	5	3	0.604651	301	5	4	0.5	361	6	-1	0.37931
1	5	3	0.575758	51	5	3	0.545455	101	5	4	0.407407	151	6	-1	0.45	201	5	4	0.470588	251	5	3	0.608696	301	5	4	0.526316	361	6	-1	0.391304
1	5	3	0.580645	51	5	3	0.552632	101	5	4	0.461538	151	6	-1	0.478261	201	5	4	0.481481	251	5	3	0.609756	301	5	4	0.625	361	6	-1	0.5
1	5	3	0.586207	51	5	3	0.567568	101	5	4	0.466667	151	6	-1	0.5	201	5	4	0.5	251	5	3	0.62	301	5	4	0.636364	361	6	-1	0.5
1	5	3	0.636364	51	5	3	0.588235	101	5	4	0.47619	151	6	-1	0.507692	201	5	4	0.545455	251	5	3	0.625	301	5	4	0.727273	361	6	-1	0.517241
1	5	3	0.666667	51	5	3	0.588235	101	5	4	0.5	151	6	-1	0.515625	201	5	4	0.56	251	5	3	0.678571	301	5	4	0.75	361	6	-1	0.571429
1	5	3	0.722222	51	5	3	0.6	101	5	4	0.5	151	6	-1	0.545455	201	5	4	0.5625	251	5	3	0.7	301	6	-1	0.3	361	6	-1	0.625
1	5	4	0.25	51	5	3	0.6	101	5	4	0.526316	151	6	-1	0.552632	201	5	4	0.5625	251	5	3	0.733333	301	6	-1	0.347826	361	6	-1	0.695652
1	5	4	0.272727	51	5	3	0.6	101	5	4	0.538462	151	6	-1	0.555556	201	5	4	0.588235	251	5	3	0.818182	301	6	-1	0.37931	361	6	0	0.416667
1	5	4	0.3	51	5	3	0.642857	101	5	4	0.545455	151	6	-1	0.560606	201	6	-1	0.166667	251	5	4	0.210526	301	6	-1	0.416667	361	6	0	0.444444
1	5	4	0.333333	51	5	3	0.65	101	5	4	0.545455	151	6	-1	0.566667	201	6	-1	0.272727	251	5	4	0.4	301	6	-1	0.444444	361	6	0	0.458333
1	5	4	0.333333	51	5	3	0.653846	101	5	4	0.571429	151	6	-1	0.571429	201	6	-1	0.363636	251	5	4	0.4	301	6	-1	0.466667	361	6	0	0.463636
1	5	4	0.454545	51	5	3	0.666667	101	5	4	0.588235	151	6	-1	0.585366	201	6	-1	0.428571	251	5	4	0.411765	301	6	-1	0.5	361	6	0	0.468254
1	5	4	0.473684	51	5	4	0.2	101	5	4	0.625	151	6	-1	0.586207	201	6	-1	0.444444	251	5	4	0.416667	301	6	-1	0.5	361	6	0	0.475177
1	5	4	0.5	51	5	4	0.3125	101	5	4	0.631579	151	6	-1	0.594595	201	6	-1	0.444444	251	5	4	0.444444	301	6	-1	0.545455	361	6	0	0.47619
1	5	4	0.5	51	5	4	0.363636	101	6	-1	0.363636	151	6	-1	0.607143	201	6	-1	0.444444	251	5	4	0.454545	301	6	-1	0.59375	361	6	0	0.478689
1	5	4	0.529412	51	5	4	0.4	101	6	-1	0.363636	151	6	-1	0.62069	201	6	-1	0.459459	251	5	4	0.461538	301	6	-1	0.666667	361	6	0	0.492857
1	5	4	0.533333	51	5	4	0.4	101	6	-1	0.382353	151	6	-1	0.642857	201	6	-1	0.459459	251	5	4	0.538462	301	6	0	0.458065	361	6	0	0.498233
1	5	4	0.545455	51	5	4	0.416667	101	6	-1	0.44	151	6	0	0.42236	201	6	-1	0.461538	251	5	4	0.538462	301	6	0	0.470085	361	6	0	0.506757
1	5	4	0.55	51	5	4	0.416667	101	6	-1	0.44	151	6	0	0.444444	201	6	-1	0.472222	251	5	4	0.541667	301	6	0	0.488372	361	6	0	0.518519
1	5	4	0.6875	51	5	4	0.428571	101	6	-1	0.466667	151	6	0	0.454545	201	6	-1	0.5	251	5	4	0.545455	301	6	0	0.489051	361	6	0	0.52
1	5	4	0.7	51	5	4	0.428571	101	6	-1	0.46875	151	6	0	0.468864	201	6	-1	0.5	251	5	4	0.545455	301	6	0	0.495327	361	6	0	0.520446
1	5	4	0.857143	51	5	4	0.5	101	6	-1	0.474576	151	6	0	0.468927	201	6	-1	0.5	251	5	4	0.5625	301	6	0	0.495726	361	6	0	0.525253
1	6	-1	0.310345	51	5	4	0.529412	101	6	-1	0.5	151	6	0	0.470588	201	6	-1	0.515152	251	5	4	0.714286	301	6	0	0.507812	361	6	0	0.54386
1	6	-1	0.346154	51	5	4	0.555556	101	6	-1	0.5	151	6	0	0.475904	201	6	-1	0.545455	251	6	-1	0.3	301	6	0	0.518868	361	6	0	0.592593
1	6	-1	0.368421	51	5	4	0.6	101	6	-1	0.518519	151	6	0	0.490348	201	6	-1	0.545455	251	6	-1	0.4	301	6	0	0.525	361	6	1	0.416667
1	6	-1	0.388889	51	5	4	0.625	101	6	-1	0.526316	151	6	0	0.510791	201	6	-1	0.558824	251	6	-1	0.419355	301	6	0	0.527607	361	6	1	0.428571
1	6	-1	0.38983	51	5	4	0.789474	101	6	-1	0.53125	151	6	0	0.511962	201	6	-1	0.692308	251	6	-1	0.434783	301	6	0	0.530686	361	6	1	0.434343
1	6	-1	0.4	51	6	-1	0.222222	101	6	-1	0.545455	151	6	0	0.516981	201	6	-1	0.714286	251	6	-1	0.461538	301	6	0	0.533113	361	6	1	0.448087
1	6	-1	0.40625	51	6	-1	0.35	101	6	-1	0.555556	151	6	0	0.52439	201	6	0	0.438017	251	6	-1	0.481481	301	6	0	0.535433	361	6	1	0.45098
1	6	-1	0.416667	51	6	-1	0.352941	101	6	-1	0.578947	151	6	0	0.531646	201	6	0	0.461538	251	6	-1	0.5	301	6	0	0.555556	361	6	1	0.470588
1	6	-1	0.416667	51	6	-1	0.380952	101	6	-1	0.6	151	6	0	0.548781	201	6	0	0.46875	251	6	-1	0.5	301	6	0	0.55814	361	6	1	0.473684
1	6	-1	0.45	51	6	-1	0.418182	101	6	-1	0.611111	151	6	0	0.556962	201	6	0	0.475862	251	6	-1	0.5	301	6	0	0.580645	361	6	1	0.479592
1	6	-1	0.452055	51	6	-1	0.44	101	6	-1	0.615385	151	6	0	0.578125	201	6	0	0.493007	251	6	-1	0.541667	301	6	1	0.412844	361	6	1	0.480519
1	6	-1	0.466667	51	6	-1	0.44	101	6	-1	0.619048	151	6	0	0.597015	201	6	0	0.496855	251	6	-1	0.565217	301	6	1	0.419355	361	6	1	0.481707
1	6	-1	0.481481	51	6	-1	0.447761	101	6	-1	0.631579	151	6	1	0.432432	201	6	0	0.5	251	6	-1	0.583333	301	6	1	0.428571	361	6	1	0.482143
1	6	-1	0.486842	51	6	-1	0.461538	101	6	-1	0.656716	151	6	1	0.44186	201	6	0	0.509804	251	6	-1	0.592593	301	6	1	0.44186	361	6	1	0.5
1	6	-1	0.5	51	6	-1	0.466667	101	6	-1	0.666667	151	6	1	0.454545	201	6	0	0.513274	251	6	-1	0.6	301	6	1	0.446429	361	6	1	0.5
1	6	-1	0.52	51	6	-1	0.466667	101	6	-1	0.6875	151	6	1	0.459459	201	6	0	0.516393	251	6	-1	0.628571	301	6	1	0.448864	361	6	1	0.5
1	6	-1	0.529412	51	6	-1	0.473684	101	6	-1	0.772727	151	6	1	0.460606	201	6	0	0.5189	251	6	-1	0.666667	301	6	1	0.461538	361	6	1	0.502618
1	6	-1	0.535714	51	6	-1	0.473684	101	6	0	0.426829	151	6	1	0.462121	201	6	0	0.520548	251	6	0	0.4	301	6	1	0.462366	361	6	1	0.502618
1	6	-1	0.557692	51	6	-1	0.5	101	6	0	0.428571	151	6	1	0.465116	201	6	0	0.539394	251	6	0	0.441441	301	6	1	0.476744	361	6	1	0.505263
1	6	-1	0.575	51	6	-1	0.5	101	6	0	0.45	151	6	1	0.467836	201	6	0	0.543103	251	6	0	0.450704	301	6	1	0.478947	361	6	1	0.507389
1	6	-1	0.580645	51	6	-1	0.515152	101	6	0	0.452055	151	6	1	0.469136	201	6	0	0.564815	251	6	0	0.468468	301	6	1	0.485149	361	6	1	0.509434
1	6	-1	0.586207	51	6	-1	0.516129	101	6	0	0.454545	151	6	1	0.472222	201	6	0	0.59434	251	6	0	0.486301	301	6	1	0.487562	361	6	1	0.509434
1	6	-1	0.606061	51	6	-1	0.516129	101	6	0	0.456835	151	6	1	0.472868	201	6	1	0.357143	251	6	0	0.503247	301	6	1	0.489796	361	6	1	0.520408
1	6	-1	0.642857	51	6	-1	0.52	101	6	0	0.46875	151	6	1	0.473214	201	6	1	0.40678	251	6	0	0.508621	301	6	1	0.492228	361	6	1	0.521368
1	6	0	0.2	51	6	-1	0.538462	101	6	0	0.477528	151	6	1	0.491018	201	6	1	0.454545	251	6	0	0.509434	301	6	1	0.5	361	6	1	0.532258
1	6	0	0.410256	51	6	-1	0.545455	101	6	0	0.5	151	6	1	0.495798	201	6	1	0.454545	251	6	0	0.512	301	6	1	0.5	361	6	1	0.540984
1	6	0	0.425287	51	6	-1	0.548387	101	6	0	0.502674	151	6	1	0.497326	201	6	1	0.454545	251	6	0	0.516129	301	6	1	0.505155	361	6	1	0.55914
1	6	0	0.45679	51	6	-1	0.607143	101	6	0	0.506849	151	6	1	0.497409	201	6	1	0.46087	251	6	0	0.517685	301	6	1	0.516304	361	6	1	0.565934
1	6	0	0.481013	51	6	-1	0.618182	101	6	0	0.507576	151	6	1	0.5	201	6	1	0.473684	251	6	0	0.518797	301	6	1	0.516667	361	6	1	0.59375
1	6	0	0.48913	51	6	0	0.441558	101	6	0	0.527076	151	6	1	0.503401	201	6	1	0.475728	251	6	0	0.518987	301	6	1	0.533333	361	6	1	0.621212
1	6	0	0.492754	51	6	0	0.450704	101	6	0	0.53125	151	6	1	0.512195	201	6	1	0.482759	251	6	0	0.526667	301	6	1	0.537634	361	6	2	0.285714
1	6	0	0.493827	51	6	0	0.460526	101	6	0	0.533333	151	6	1	0.513812	201	6	1	0.5	251	6	0	0.527972	301	6	1	0.540541	361	6	2	0.3
1	6	0	0.5	51	6	0	0.468254	101	6	0	0.534884	151	6	1	0.518519	201	6	1	0.504425	251	6	0	0.576577	301	6	1	0.546875	361	6	2	0.3
1	6	0	0.505882	51	6	0	0.470588	101	6	0	0.545455	151	6	1	0.528926	201	6	1	0.505556	251	6	0	0.583333	301	6	1	0.547771	361	6	2	0.333333
1	6	0	0.514286	51	6	0	0.47619	101	6	0	0.592105	151	6	1	0.529412	201	6	1	0.508197	251	6	0	0.727273	301	6	1	0.555556	361	6	2	0.375
1	6	0	0.518072	51	6	0	0.484043	101	6	0	0.6	151	6	1	0.55814	201	6	1	0.509091	251	6	1	0.363636	301	6	1	0.576271	361	6	2	0.4
1	6	0	0.519084	51	6	0	0.5	101	6	1	0.366667	151	6	1	0.558824	201	6	1	0.511494	251	6	1	0.409091	301	6	1	0.615385	361	6	2	0.416667
1	6	0	0.523013	51	6	0	0.5	101	6	1	0.428571	151	6	1	0.583333	201	6	1	0.511494	251	6	1	0.413793	301	6	1	0.7	361	6	2	0.434783
1	6	0	0.52381	51	6	0	0.5	101	6	1	0.428571	151	6	1	0.591304	201	6	1	0.514706	251	6	1	0.432749	301	6	2	0.2	361	6	2	0.43617
1	6	0	0.52381	51	6	0	0.513889	101	6	1	0.438017	151	6	1	0.6	201	6	1	0.518519	251	6	1	0.447761	301	6	2	0.364583	361	6	2	0.441176
1	6	0	0.526316	51	6	0	0.520548	101	6	1	0.454545	151	6	1	0.818182	201	6	1	0.52514	251	6	1	0.45045	301	6	2	0.365854	361	6	2	0.446809
1	6	0	0.666667	51	6	0	0.526882	101	6	1	0.459677	151	6	2	0.2	201	6	1	0.529412	251	6	1	0.454545	301	6	2	0.37037	361	6	2	0.459184
1	6	1	0.410256	51	6	0	0.544304	101	6	1	0.467391	151	6	2	0.363636	201	6	1	0.535135	251	6	1	0.465909	301	6	2	0.375	361	6	2	0.478261
1	6	1	0.416667	51	6	0	0.546392	101	6	1	0.478261	151	6	2	0.4	201	6	1	0.542373	251	6	1	0.472826	301	6	2	0.416667	361	6	2	0.482759
1	6	1	0.428571	51	6	0	0.551282	101	6	1	0.483871	151	6	2	0.4	201	6	1	0.555556	251	6	1	0.475248	301	6	2	0.418182	361	6	2	0.483516
1	6	1	0.441176	51	6	0	0.559055	101	6	1	0.485294	151	6	2	0.430556	201	6	1	0.558442	251	6	1	0.47619	301	6	2	0.425532	361	6	2	0.484375
1	6	1	0.446429	51	6	0	0.6	101	6	1	0.487805	151	6	2	0.434783	201	6	1	0.572727	251	6	1	0.483696	301	6	2	0.454545	361	6	2	0.488372
1	6	1	0.454545	51	6	1	0.272727	101	6	1	0.5	151	6	2	0.441176	201	6	1	0.576087	251	6	1	0.491228	301	6	2	0.460784	361	6	2	0.5
1	6	1	0.454545	51	6	1	0.345455	101	6	1	0.5	151	6	2	0.472527	201	6	1	0.578125	251	6	1	0.492537	301	6	2	0.477612	361	6	2	0.5
1	6	1	0.459119	51	6	1	0.395349	101	6	1	0.508671	151	6	2	0.477612	201	6	1	0.583333	251	6	1	0.5	301	6	2	0.483871	361	6	2	0.5
1	6	1	0.466667	51	6	1	0.402235	101	6	1	0.516854	151	6	2	0.48	201	6	1	0.625	251	6	1	0.5	301	6	2	0.484848	361	6	2	0.5
1	6	1	0.467213	51	6	1	0.434783	101	6	1	0.517544	151	6	2	0.5	201	6	2	0.2	251	6	1	0.5	301	6	2	0.489362	361	6	2	0.507692
1	6	1	0.46875	51	6	1	0.444444	101	6	1	0.525316	151	6	2	0.5	201	6	2	0.296296	251	6	1	0.502415	301	6	2	0.489583	361	6	2	0.513514
1	6	1	0.473684	51	6	1	0.454545	101	6	1	0.529412	151	6	2	0.5	201	6	2	0.388889	251	6	1	0.508772	301	6	2	0.5	361	6	2	0.531646
1	6	1	0.478022	51	6	1	0.458333	101	6	1	0.534351	151	6	2	0.5	201	6	2	0.395349	251	6	1	0.523438	301	6	2	0.509091	361	6	2	0.538462
1	6	1	0.491379	51	6	1	0.459459	101	6	1	0.546219	151	6	2	0.5	201	6	2	0.4	251	6	1	0.531915	301	6	2	0.525253	361	6	2	0.553571
1	6	1	0.494505	51	6	1	0.493827	101	6	1	0.55	151	6	2	0.504587	201	6	2	0.416667	251	6	1	0.535885	301	6	2	0.527473	361	6	2	0.569231
1	6	1	0.5	51	6	1	0.497355	101	6	1	0.552632	151	6	2	0.506667	201	6	2	0.423729	251	6	1	0.554054	301	6	2	0.533333	361	6	2	0.636364
1	6	1	0.5	51	6	1	0.5	101	6	1	0.556522	151	6	2	0.515464	201	6	2	0.428571	251	6	1	0.561404	301	6	2	0.533333	361	6	2	0.636364
1	6	1	0.5	51	6	1	0.5	101	6	1	0.5625	151	6	2	0.518519	201	6	2	0.428571	251	6	1	0.566038	301	6	2	0.538462	361	6	2	0.666667
1	6	1	0.512195	51	6	1	0.5	101	6	1	0.564103	151	6	2	0.532258	201	6	2	0.428571	251	6	1	0.571429	301	6	2	0.538462	361	6	2	0.676471
1	6	1	0.512821	51	6	1	0.508108	101	6	1	0.57732	151	6	2	0.542553	201	6	2	0.432432	251	6	1	0.666667	301	6	2	0.538462	361	6	2	0.727273
1	6	1	0.52381	51	6	1	0.508197	101	6	1	0.6	151	6	2	0.545455	201	6	2	0.433962	251	6	1	0.7	301	6	2	0.558824	361	6	2	0.736842
1	6	1	0.538462	51	6	1	0.515625	101	6	1	0.7	151	6	2	0.545455	201	6	2	0.454545	251	6	1	0.727273	301	6	2	0.560976	361	6	3	0.166667
1	6	1	0.555	51	6	1	0.521505	101	6	2	0.333333	151	6	2	0.555556	201	6	2	0.461538	251	6	2	0.25	301	6	2	0.5625	361	6	3	0.3125
1	6	1	0.555556	51	6	1	0.525	101	6	2	0.363636	151	6	2	0.56	201	6	2	0.487179	251	6	2	0.294118	301	6	2	0.589744	361	6	3	0.333333
1	6	1	0.556818	51	6	1	0.526316	101	6	2	0.368421	151	6	2	0.583333	201	6	2	0.489583	251	6	2	0.3	301	6	2	0.621622	361	6	3	0.357143
1	6	1	0.564516	51	6	1	0.528926	101	6	2	0.384615	151	6	2	0.583333	201	6	2	0.495413	251	6	2	0.387097	301	6	2	0.666667	361	6	3	0.363636
1	6	1	0.569106	51	6	1	0.536232	101	6	2	0.397059	151	6	2	0.587302	201	6	2	0.495495	251	6	2	0.392157	301	6	2	0.692308	361	6	3	0.37931
1	6	1	0.570621	51	6	1	0.539823	101	6	2	0.4	151	6	2	0.588235	201	6	2	0.5	251	6	2	0.392857	301	6	2	0.7	361	6	3	0.416667
1	6	1	0.583333	51	6	1	0.547009	101	6	2	0.428571	151	6	2	0.6	201	6	2	0.509091	251	6	2	0.4	301	6	2	0.705882	361	6	3	0.423077
1	6	1	0.587786	51	6	1	0.55102	101	6	2	0.441558	151	6	2	0.62766	201	6	2	0.509615	251	6	2	0.428571	301	6	3	0.230769	361	6	3	0.431818
1	6	1	0.6	51	6	1	0.606061	101	6	2	0.44186	151	6	2	0.636364	201	6	2	0.510417	251	6	2	0.428571	301	6	3	0.263158	361	6	3	0.435897
1	6	1	0.7	51	6	2	0.285714	101	6	2	0.444444	151	6	2	0.666667	201	6	2	0.521127	251	6	2	0.4375	301	6	3	0.390625	361	6	3	0.447368
1	6	1	0.7	51	6	2	0.333333	101	6	2	0.446154	151	6	2	0.769231	201	6	2	0.524272	251	6	2	0.444444	301	6	3	0.393939	361	6	3	0.454545
1	6	2	0.272727	51	6	2	0.352941	101	6	2	0.453333	151	6	3	0.176471	201	6	2	0.538462	251	6	2	0.45098	301	6	3	0.411765	361	6	3	0.466667
1	6	2	0.307692	51	6	2	0.363636	101	6	2	0.461538	151	6	3	0.2	201	6	2	0.54	251	6	2	0.45614	301	6	3	0.411765	361	6	3	0.466667
1	6	2	0.357143	51	6	2	0.384615	101	6	2	0.470588	151	6	3	0.3	201	6	2	0.541667	251	6	2	0.456522	301	6	3	0.416667	361	6	3	0.474576
1	6	2	0.384615	51	6	2	0.4	101	6	2	0.47619	151	6	3	0.347826	201	6	2	0.567568	251	6	2	0.464286	301	6	3	0.428571	361	6	3	0.491803
1	6	2	0.384615	51	6	2	0.411765	101	6	2	0.478261	151	6	3	0.4	201	6	2	0.615385	251	6	2	0.46875	301	6	3	0.428571	361	6	3	0.5
1	6	2	0.384615	51	6	2	0.412281	101	6	2	0.485294	151	6	3	0.416667	201	6	2	0.618182	251	6	2	0.469388	301	6	3	0.447368	361	6	3	0.5
1	6	2	0.411765	51	6	2	0.416667	101	6	2	0.505376	151	6	3	0.44	201	6	2	0.645161	251	6	2	0.47619	301	6	3	0.461538	361	6	3	0.5
1	6	2	0.43617	51	6	2	0.416667	101	6	2	0.506494	151	6	3	0.461538	201	6	2	0.75	251	6	2	0.477778	301	6	3	0.466667	361	6	3	0.5
1	6	2	0.441176	51	6	2	0.421053	101	6	2	0.506667	151	6	3	0.463415	201	6	3	0.322581	251	6	2	0.482143	301	6	3	0.470588	361	6	3	0.509091
1	6	2	0.466667	51	6	2	0.45	101	6	2	0.51	151	6	3	0.466667	201	6	3	0.333333	251	6	2	0.484848	301	6	3	0.470588	361	6	3	0.518519
1	6	2	0.476744	51	6	2	0.464286	101	6	2	0.516129	151	6	3	0.473684	201	6	3	0.363636	251	6	2	0.486486	301	6	3	0.482759	361	6	3	0.52381
1	6	2	0.478723	51	6	2	0.473684	101	6	2	0.52	151	6	3	0.478261	201	6	3	0.363636	251	6	2	0.488636	301	6	3	0.484848	361	6	3	0.538462
1	6	2	0.489583	51	6	2	0.476923	101	6	2	0.538462	151	6	3	0.486486	201	6	3	0.363636	251	6	2	0.5	301	6	3	0.518519	361	6	3	0.538462
1	6	2	0.492754	51	6	2	0.477612	101	6	2	0.538462	151	6	3	0.486486	201	6	3	0.37931	251	6	2	0.504762	301	6	3	0.52	361	6	3	0.548387
1	6	2	0.493151	51	6	2	0.491525	101	6	2	0.545455	151	6	3	0.488372	201	6	3	0.384615	251	6	2	0.515152	301	6	3	0.52	361	6	3	0.5625
1	6	2	0.493151	51	6	2	0.494737	101	6	2	0.559322	151	6	3	0.491228	201	6	3	0.391304	251	6	2	0.548387	301	6	3	0.52381	361	6	3	0.568965
1	6	2	0.5	51	6	2	0.494949	101	6	2	0.56	151	6	3	0.5	201	6	3	0.403509	251	6	2	0.558559	301	6	3	0.525	361	6	3	0.571429
1	6	2	0.5	51	6	2	0.495495	101	6	2	0.571429	151	6	3	0.5	201	6	3	0.421053	251	6	2	0.5625	301	6	3	0.526316	361	6	3	0.583333
1	6	2	0.5	51	6	2	0.5	101	6	2	0.571429	151	6	3	0.5	201	6	3	0.428571	251	6	2	0.578947	301	6	3	0.53125	361	6	3	0.588235
1	6	2	0.506329	51	6	2	0.505747	101	6	2	0.574468	151	6	3	0.53125	201	6	3	0.45	251	6	2	0.59375	301	6	3	0.534884	361	6	3	0.592593
1	6	2	0.506494	51	6	2	0.516667	101	6	2	0.580645	151	6	3	0.538462	201	6	3	0.454545	251	6	2	0.619048	301	6	3	0.538462	361	6	3	0.610169
1	6	2	0.514286	51	6	2	0.539683	101	6	2	0.590164	151	6	3	0.5625	201	6	3	0.47619	251	6	2	0.7	301	6	3	0.54321	361	6	3	0.62069
1	6	2	0.52	51	6	2	0.543478	101	6	2	0.727273	151	6	3	0.6	201	6	3	0.482143	251	6	3	0.347826	301	6	3	0.55	361	6	3	0.636364
1	6	2	0.527027	51	6	2	0.555556	101	6	3	0.181818	151	6	3	0.631579	201	6	3	0.489796	251	6	3	0.368421	301	6	3	0.552632	361	6	3	0.722222
1	6	2	0.530612	51	6	2	0.56	101	6	3	0.3	151	6	3	0.636364	201	6	3	0.5	251	6	3	0.4	301	6	3	0.555556	361	6	3	0.761905
1	6	2	0.538462	51	6	2	0.590909	101	6	3	0.333333	151	6	3	0.64	201	6	3	0.5	251	6	3	0.409091	301	6	3	0.5625	361	6	3	0.8
1	6	2	0.555556	51	6	2	0.6	101	6	3	0.333333	151	6	3	0.642857	201	6	3	0.518519	251	6	3	0.422222	301	6	3	0.611111	361	6	4	0.263158
1	6	2	0.569892	51	6	2	0.611111	101	6	3	0.378378	151	6	3	0.647059	201	6	3	0.538462	251	6	3	0.428571	301	6	3	0.695652	361	6	4	0.272727
1	6	2	0.576923	51	6	2	0.705882	101	6	3	0.380952	151	6	3	0.666667	201	6	3	0.54386	251	6	3	0.442308	301	6	3	0.727273	361	6	4	0.3
1	6	2	0.583333	51	6	2	0.727273	101	6	3	0.416667	151	6	3	0.681818	201	6	3	0.54386	251	6	3	0.444444	301	6	4	0.3125	361	6	4	0.363636
1	6	2	0.586207	51	6	2	0.727273	101	6	3	0.425532	151	6	3	0.714286	201	6	3	0.545455	251	6	3	0.454545	301	6	4	0.333333	361	6	4	0.391304
1	6	2	0.608696	51	6	2	0.75	101	6	3	0.457627	151	6	3	0.733333	201	6	3	0.55	251	6	3	0.454545	301	6	4	0.333333	361	6	4	0.4
1	6	2	0.818182	51	6	3	0.2	101	6	3	0.463415	151	6	3	0.8125	201	6	3	0.5625	251	6	3	0.458333	301	6	4	0.347826	361	6	4	0.4
1	6	3	0.3	51	6	3	0.3	101	6	3	0.465116	151	6	4	0.208333	201	6	3	0.576923	251	6	3	0.466667	301	6	4	0.352941	361	6	4	0.4
1	6	3	0.384615	51	6	3	0.4	101	6	3	0.466667	151	6	4	0.25	201	6	3	0.595238	251	6	3	0.466667	301	6	4	0.368421	361	6	4	0.4
1	6	3	0.4	51	6	3	0.4	101	6	3	0.470588	151	6	4	0.263158	201	6	3	0.625	251	6	3	0.484848	301	6	4	0.384615	361	6	4	0.416667
1	6	3	0.4	51	6	3	0.416667	101	6	3	0.477273	151	6	4	0.3	201	6	3	0.636364	251	6	3	0.490196	301	6	4	0.388889	361	6	4	0.421053
1	6	3	0.4	51	6	3	0.433962	101	6	3	0.480769	151	6	4	0.307692	201	6	3	0.636364	251	6	3	0.5	301	6	4	0.4	361	6	4	0.428571
1	6	3	0.423077	51	6	3	0.44	101	6	3	0.490196	151	6	4	0.363636	201	6	3	0.653846	251	6	3	0.5	301	6	4	0.4	361	6	4	0.461538
1	6	3	0.454545	51	6	3	0.44186	101	6	3	0.5	151	6	4	0.4	201	6	3	0.666667	251	6	3	0.5	301	6	4	0.428571	361	6	4	0.461538
1	6	3	0.458333	51	6	3	0.465116	101	6	3	0.5	151	6	4	0.4	201	6	3	0.681818	251	6	3	0.5	301	6	4	0.434783	361	6	4	0.466667
1	6	3	0.466667	51	6	3	0.466667	101	6	3	0.5	151	6	4	0.407407	201	6	3	0.7	251	6	3	0.5	301	6	4	0.459459	361	6	4	0.482759
1	6	3	0.482759	51	6	3	0.486486	101	6	3	0.5	151	6	4	0.411765	201	6	3	0.8	251	6	3	0.517241	301	6	4	0.461538	361	6	4	0.5
1	6	3	0.482759	51	6	3	0.5	101	6	3	0.5	151	6	4	0.411765	201	6	4	0.2	251	6	3	0.52459	301	6	4	0.466667	361	6	4	0.5
1	6	3	0.484375	51	6	3	0.509804	101	6	3	0.528302	151	6	4	0.411765	201	6	4	0.25	251	6	3	0.527273	301	6	4	0.466667	361	6	4	0.5
1	6	3	0.492063	51	6	3	0.514286	101	6	3	0.55	151	6	4	0.423077	201	6	4	0.25	251	6	3	0.533333	301	6	4	0.470588	361	6	4	0.521739
1	6	3	0.512821	51	6	3	0.519231	101	6	3	0.555556	151	6	4	0.4375	201	6	4	0.25	251	6	3	0.535714	301	6	4	0.472222	361	6	4	0.538462
1	6	3	0.520833	51	6	3	0.525	101	6	3	0.59375	151	6	4	0.461538	201	6	4	0.34375	251	6	3	0.55814	301	6	4	0.5	361	6	4	0.55
1	6	3	0.53125	51	6	3	0.526316	101	6	3	0.6	151	6	4	0.466667	201	6	4	0.357143	251	6	3	0.583333	301	6	4	0.5	361	6	4	0.5625
1	6	3	0.538462	51	6	3	0.543478	101	6	3	0.625	151	6	4	0.478261	201	6	4	0.363636	251	6	3	0.583333	301	6	4	0.5	361	6	4	0.5625
1	6	3	0.538462	51	6	3	0.545455	101	6	3	0.666667	151	6	4	0.5	201	6	4	0.366667	251	6	3	0.6	301	6	4	0.533333	361	6	4	0.565217
1	6	3	0.547619	51	6	3	0.545455	101	6	3	0.676471	151	6	4	0.538462	201	6	4	0.375	251	6	3	0.6	301	6	4	0.533333	361	6	4	0.571429
1	6	3	0.564103	51	6	3	0.560976	101	6	3	0.692308	151	6	4	0.538462	201	6	4	0.37931	251	6	3	0.605263	301	6	4	0.571429	361	6	4	0.592593
1	6	3	0.576923	51	6	3	0.561404	101	6	3	0.916667	151	6	4	0.545455	201	6	4	0.4	251	6	3	0.611111	301	6	4	0.578947	361	6	4	0.625
1	6	3	0.583333	51	6	3	0.564516	101	6	4	0.344828	151	6	4	0.571429	201	6	4	0.416667	251	6	3	0.615385	301	6	4	0.580645	361	6	4	0.625
1	6	3	0.583333	51	6	3	0.591837	101	6	4	0.352941	151	6	4	0.6	201	6	4	0.416667	251	6	3	0.619048	301	6	4	0.583333	361	6	4	0.636364
1	6	3	0.590909	51	6	3	0.6	101	6	4	0.363636	151	6	4	0.6	201	6	4	0.421053	251	6	3	0.636364	301	6	4	0.6	361	6	4	0.636364
1	6	3	0.6	51	6	3	0.6	101	6	4	0.375	151	6	4	0.608696	201	6	4	0.428571	251	6	3	0.647059	301	6	4	0.615385	361	6	4	0.642857
1	6	3	0.6	51	6	3	0.6	101	6	4	0.384615	151	6	4	0.636364	201	6	4	0.4375	251	6	3	0.7	301	6	4	0.666667	361	6	4	0.65625
1	6	3	0.615385	51	6	3	0.611111	101	6	4	0.388889	151	6	4	0.666667	201	6	4	0.454545	251	6	3	0.736842	301	6	4	0.666667	361	6	4	0.818182
1	6	3	0.615385	51	6	3	0.642857	101	6	4	0.4	151	6	4	0.666667	201	6	4	0.454545	251	6	4	0.333333	301	6	5	0.272727	361	6	5	0.272727
1	6	3	0.622222	51	6	3	0.666667	101	6	4	0.4	151	6	4	0.684211	201	6	4	0.470588	251	6	4	0.333333	301	6	5	0.352941	361	6	5	0.307692
1	6	3	0.636364	51	6	3	0.714286	101	6	4	0.409091	151	6	4	0.705882	201	6	4	0.481481	251	6	4	0.333333	301	6	5	0.4	361	6	5	0.357143
1	6	3	0.642857	51	6	3	0.727273	101	6	4	0.409091	151	6	5	0.333333	201	6	4	0.5	251	6	4	0.347826	301	6	5	0.470588	361	6	5	0.454545
1	6	3	0.65	51	6	3	0.833333	101	6	4	0.421053	151	6	5	0.352941	201	6	4	0.529412	251	6	4	0.416667	301	6	5	0.5	361	6	5	0.5
1	6	3	0.8	51	6	4	0.285714	101	6	4	0.428571	151	6	5	0.363636	201	6	4	0.545455	251	6	4	0.416667	301	6	5	0.545455	361	6	5	0.5
1	6	4	0.181818	51	6	4	0.363636	101	6	4	0.428571	151	6	5	0.4	201	6	4	0.583333	251	6	4	0.466667	301	6	5	0.545455	361	6	5	0.571429
1	6	4	0.217391	51	6	4	0.368421	101	6	4	0.428571	151	6	5	0.583333	201	6	4	0.606061	251	6	4	0.5	301	6	5	0.555556	361	6	5	0.65
1	6	4	0.25	51	6	4	0.375	101	6	4	0.454545	151	6	5	0.666667	201	6	4	0.615385	251	6	4	0.5	301	6	5	0.625	361	6	5	0.666667
1	6	4	0.266667	51	6	4	0.37931	101	6	4	0.454545	151	6	5	0.666667	201	6	4	0.636364	251	6	4	0.5	301	7	0	0.4573	361	7	0	0.477273
1	6	4	0.294118	51	6	4	0.380952	101	6	4	0.454545	151	6	5	0.666667	201	6	4	0.6875	251	6	4	0.5	301	7	0	0.459184	361	7	0	0.486111
1	6	4	0.363636	51	6	4	0.388889	101	6	4	0.454545	151	7	0	0.429487	201	6	4	0.785714	251	6	4	0.518519	301	7	0	0.460993	361	7	0	0.486911
1	6	4	0.363636	51	6	4	0.4	101	6	4	0.461538	151	7	0	0.434211	201	6	5	0.357143	251	6	4	0.521739	301	7	0	0.464052	361	7	0	0.490066
1	6	4	0.37931	51	6	4	0.428571	101	6	4	0.473684	151	7	0	0.445087	201	6	5	0.357143	251	6	4	0.545455	301	7	0	0.474026	361	7	0	0.509934
1	6	4	0.384615	51	6	4	0.428571	101	6	4	0.5	151	7	0	0.455172	201	6	5	0.4	251	6	4	0.545455	301	7	0	0.481481	361	7	0	0.516043
1	6	4	0.384615	51	6	4	0.428571	101	6	4	0.5	151	7	0	0.467105	201	6	5	0.4	251	6	4	0.55	301	7	0	0.485714	361	7	0	0.51752
1	6	4	0.416667	51	6	4	0.4375	101	6	4	0.521739	151	7	0	0.473373	201	6	5	0.4	251	6	4	0.555556	301	7	0	0.487179	361	7	0	0.518135
1	6	4	0.428571	51	6	4	0.444444	101	6	4	0.529412	151	7	0	0.487923	201	6	5	0.411765	251	6	4	0.5625	301	7	0	0.493438	361	7	0	0.51938
1	6	4	0.428571	51	6	4	0.448276	101	6	4	0.533333	151	7	0	0.488235	201	6	5	0.461538	251	6	4	0.5625	301	7	0	0.494681	361	7	0	0.528571
1	6	4	0.454545	51	6	4	0.448276	101	6	4	0.538462	151	7	0	0.494681	201	6	5	0.5	251	6	4	0.571429	301	7	0	0.503311	361	7	0	0.528796
1	6	4	0.466667	51	6	4	0.454545	101	6	4	0.56	151	7	0	0.501424	201	6	5	0.555556	251	6	4	0.583333	301	7	0	0.507353	361	7	0	0.535211
1	6	4	0.5	51	6	4	0.5	101	6	4	0.608696	151	7	0	0.507123	201	6	5	0.588235	251	6	4	0.6	301	7	0	0.513158	361	7	0	0.537688
1	6	4	0.5	51	6	4	0.5	101	6	4	0.615385	151	7	0	0.507143	201	6	5	0.615385	251	6	4	0.611111	301	7	0	0.524823	361	7	0	0.541353
1	6	4	0.5	51	6	4	0.5	101	6	4	0.636364	151	7	0	0.52381	201	6	5	0.631579	251	6	4	0.615385	301	7	0	0.538071	361	7	0	0.551724
1	6	4	0.5	51	6	4	0.5	101	6	4	0.705882	151	7	0	0.545977	201	6	5	0.666667	251	6	4	0.666667	301	7	0	0.597122	361	7	0	0.556291
1	6	4	0.5	51	6	4	0.538462	101	6	5	0.461538	151	7	0	0.559702	201	7	0	0.42069	251	6	4	0.676471	301	7	1	0.385185	361	7	1	0.417722
1	6	4	0.5	51	6	4	0.555556	101	6	5	0.5	151	7	0	0.561224	201	7	0	0.445255	251	6	4	0.714286	301	7	1	0.416667	361	7	1	0.42623
1	6	4	0.521739	51	6	4	0.5625	101	6	5	0.533333	151	7	1	0.447368	201	7	0	0.472222	251	6	4	0.727273	301	7	1	0.440559	361	7	1	0.439394
1	6	4	0.576923	51	6	4	0.565217	101	6	5	0.538462	151	7	1	0.454545	201	7	0	0.483871	251	6	5	0.25	301	7	1	0.446281	361	7	1	0.447059
1	6	4	0.588235	51	6	4	0.571429	101	6	5	0.571429	151	7	1	0.458333	201	7	0	0.487179	251	6	5	0.307692	301	7	1	0.447368	361	7	1	0.455645
1	6	4	0.6	51	6	4	0.6	101	6	5	0.7	151	7	1	0.458333	201	7	0	0.489691	251	6	5	0.4	301	7	1	0.452991	361	7	1	0.464789
1	6	4	0.625	51	6	4	0.625	101	7	0	0.429577	151	7	1	0.468619	201	7	0	0.496021	251	6	5	0.428571	301	7	1	0.454545	361	7	1	0.475177
1	6	4	0.636364	51	6	4	0.636364	101	7	0	0.457364	151	7	1	0.469136	201	7	0	0.506329	251	6	5	0.444444	301	7	1	0.475771	361	7	1	0.477733
1	6	4	0.695652	51	6	4	0.647059	101	7	0	0.488372	151	7	1	0.472973	201	7	0	0.507042	251	6	5	0.454545	301	7	1	0.482759	361	7	1	0.483607
1	6	4	0.833333	51	6	4	0.652174	101	7	0	0.48951	151	7	1	0.475	201	7	0	0.51087	251	6	5	0.611111	301	7	1	0.493506	361	7	1	0.489083
1	6	5	0	51	6	4	0.705882	101	7	0	0.502732	151	7	1	0.477612	201	7	0	0.514286	251	6	5	0.636364	301	7	1	0.5	361	7	1	0.491525
1	6	5	0.3	51	6	5	0.363636	101	7	0	0.507143	151	7	1	0.48	201	7	0	0.518519	251	6	5	0.636364	301	7	1	0.5	361	7	1	0.5
1	6	5	0.4	51	6	5	0.4	101	7	0	0.516854	151	7	1	0.485106	201	7	0	0.522581	251	7	0	0.431818	301	7	1	0.50237	361	7	1	0.504
1	6	5	0.4	51	6	5	0.416667	101	7	0	0.520408	151	7	1	0.502222	201	7	0	0.525974	251	7	0	0.445312	301	7	1	0.504	361	7	1	0.50641
1	6	5	0.4375	51	6	5	0.466667	101	7	0	0.522388	151	7	1	0.503876	201	7	0	0.534653	251	7	0	0.465374	301	7	1	0.514563	361	7	1	0.507812
1	6	5	0.454545	51	6	5	0.5	101	7	0	0.523684	151	7	1	0.508021	201	7	0	0.538462	251	7	0	0.474453	301	7	1	0.516	361	7	1	0.510373
1	6	5	0.5	51	6	5	0.533333	101	7	0	0.528497	151	7	1	0.511111	201	7	1	0.419355	251	7	0	0.474747	301	7	1	0.516129	361	7	1	0.511628
1	6	5	0.545455	51	6	5	0.538462	101	7	0	0.528986	151	7	1	0.513514	201	7	1	0.43609	251	7	0	0.478022	301	7	1	0.527027	361	7	1	0.52
1	6	5	0.615385	51	6	5	0.583333	101	7	0	0.530612	151	7	1	0.517857	201	7	1	0.445455	251	7	0	0.493243	301	7	1	0.53125	361	7	1	0.521531
1	6	5	0.636364	51	6	5	0.6	101	7	0	0.535065	151	7	1	0.518072	201	7	1	0.454545	251	7	0	0.493421	301	7	1	0.535714	361	7	1	0.521739
1	6	5	0.6875	51	7	0	0.43038	101	7	0	0.535948	151	7	1	0.52459	201	7	1	0.46988	251	7	0	0.504202	301	7	1	0.5375	361	7	1	0.541667
1	6	5	0.714286	51	7	0	0.45	101	7	0	0.563187	151	7	1	0.535433	201	7	1	0.473251	251	7	0	0.506527	301	7	1	0.539535	361	7	1	0.559524
1	7	0	0.408163	51	7	0	0.461111	101	7	1	0.430769	151	7	1	0.550388	201	7	1	0.47619	251	7	0	0.515625	301	7	1	0.553719	361	7	1	0.571429
1	7	0	0.464968	51	7	0	0.477573	101	7	1	0.434211	151	7	1	0.557252	201	7	1	0.478873	251	7	0	0.516129	301	7	1	0.564103	361	7	1	0.573427
1	7	0	0.471698	51	7	0	0.478495	101	7	1	0.444444	151	7	1	0.569231	201	7	1	0.479452	251	7	0	0.524823	301	7	2	0.272727	361	7	2	0.333333
1	7	0	0.478261	51	7	0	0.480519	101	7	1	0.45	151	7	1	0.582278	201	7	1	0.480315	251	7	0	0.534146	301	7	2	0.371429	361	7	2	0.373134
1	7	0	0.479893	51	7	0	0.483871	101	7	1	0.453488	151	7	2	0.432836	201	7	1	0.482301	251	7	0	0.543624	301	7	2	0.378378	361	7	2	0.388889
1	7	0	0.480916	51	7	0	0.492308	101	7	1	0.468085	151	7	2	0.447154	201	7	1	0.486486	251	7	0	0.546763	301	7	2	0.412281	361	7	2	0.4
1	7	0	0.486339	51	7	0	0.510949	101	7	1	0.474138	151	7	2	0.452055	201	7	1	0.505747	251	7	1	0.25	301	7	2	0.425532	361	7	2	0.404762
1	7	0	0.491935	51	7	0	0.516556	101	7	1	0.48	151	7	2	0.48	201	7	1	0.508929	251	7	1	0.402299	301	7	2	0.428571	361	7	2	0.422535
1	7	0	0.503356	51	7	0	0.523077	101	7	1	0.484848	151	7	2	0.486486	201	7	1	0.514286	251	7	1	0.403509	301	7	2	0.440298	361	7	2	0.423077
1	7	0	0.507353	51	7	0	0.529851	101	7	1	0.490196	151	7	2	0.488372	201	7	1	0.516129	251	7	1	0.43038	301	7	2	0.459459	361	7	2	0.43662
1	7	0	0.512953	51	7	0	0.530612	101	7	1	0.496454	151	7	2	0.493976	201	7	1	0.52459	251	7	1	0.443182	301	7	2	0.464286	361	7	2	0.440945
1	7	0	0.514925	51	7	0	0.531486	101	7	1	0.5	151	7	2	0.5	201	7	1	0.52518	251	7	1	0.447059	301	7	2	0.466667	361	7	2	0.453125
1	7	0	0.518072	51	7	0	0.54321	101	7	1	0.5	151	7	2	0.503704	201	7	1	0.52521	251	7	1	0.45815	301	7	2	0.471014	361	7	2	0.454545
1	7	0	0.521978	51	7	0	0.592814	101	7	1	0.505747	151	7	2	0.503704	201	7	1	0.526316	251	7	1	0.460251	301	7	2	0.478873	361	7	2	0.466667
1	7	0	0.522613	51	7	1	0.397059	101	7	1	0.505976	151	7	2	0.511628	201	7	1	0.527273	251	7	1	0.461538	301	7	2	0.486486	361	7	2	0.466667
1	7	0	0.541237	51	7	1	0.413534	101	7	1	0.506329	151	7	2	0.515152	201	7	1	0.543307	251	7	1	0.468085	301	7	2	0.490741	361	7	2	0.473684
1	7	1	0.444444	51	7	1	0.439024	101	7	1	0.509728	151	7	2	0.518797	201	7	1	0.548673	251	7	1	0.482412	301	7	2	0.49635	361	7	2	0.481132
1	7	1	0.447368	51	7	1	0.43956	101	7	1	0.51049	151	7	2	0.521127	201	7	1	0.5625	251	7	1	0.484848	301	7	2	0.5	361	7	2	0.487179
1	7	1	0.450704	51	7	1	0.446154	101	7	1	0.514644	151	7	2	0.524194	201	7	1	0.583333	251	7	1	0.487805	301	7	2	0.512821	361	7	2	0.492958
1	7	1	0.455882	51	7	1	0.464789	101	7	1	0.527027	151	7	2	0.539474	201	7	2	0.181818	251	7	1	0.488281	301	7	2	0.513158	361	7	2	0.5
1	7	1	0.471366	51	7	1	0.466165	101	7	1	0.528384	151	7	2	0.542857	201	7	2	0.365854	251	7	1	0.494253	301	7	2	0.521008	361	7	2	0.5
1	7	1	0.477273	51	7	1	0.470852	101	7	1	0.5625	151	7	2	0.544643	201	7	2	0.4	251	7	1	0.506494	301	7	2	0.528571	361	7	2	0.503597
1	7	1	0.486301	51	7	1	0.481481	101	7	1	0.567797	151	7	2	0.545455	201	7	2	0.432432	251	7	1	0.513158	301	7	2	0.529412	361	7	2	0.521368
1	7	1	0.488095	51	7	1	0.488722	101	7	1	0.623188	151	7	2	0.546875	201	7	2	0.447761	251	7	1	0.514493	301	7	2	0.544304	361	7	2	0.552
1	7	1	0.496063	51	7	1	0.491453	101	7	2	0.333333	151	7	2	0.552632	201	7	2	0.454545	251	7	1	0.514523	301	7	2	0.55	361	7	2	0.555556
1	7	1	0.497942	51	7	1	0.495726	101	7	2	0.358974	151	7	2	0.561644	201	7	2	0.454545	251	7	1	0.536585	301	7	2	0.560606	361	7	2	0.56
1	7	1	0.503704	51	7	1	0.508403	101	7	2	0.4	151	7	2	0.57	201	7	2	0.454545	251	7	1	0.542636	301	7	2	0.561404	361	7	2	0.567568
1	7	1	0.505747	51	7	1	0.519313	101	7	2	0.413333	151	7	2	0.571429	201	7	2	0.470085	251	7	1	0.546763	301	7	3	0.318182	361	7	2	0.594595
1	7	1	0.511628	51	7	1	0.521212	101	7	2	0.418919	151	7	2	0.6	201	7	2	0.474453	251	7	1	0.54955	301	7	3	0.4	361	7	2	0.617647
1	7	1	0.5125	51	7	1	0.525424	101	7	2	0.432432	151	7	2	0.630435	201	7	2	0.479675	251	7	1	0.554455	301	7	3	0.41791	361	7	3	0.25
1	7	1	0.515837	51	7	1	0.527778	101	7	2	0.454545	151	7	3	0.4	201	7	2	0.485714	251	7	1	0.581081	301	7	3	0.4375	361	7	3	0.272727
1	7	1	0.518987	51	7	1	0.529412	101	7	2	0.459016	151	7	3	0.4	201	7	2	0.487805	251	7	2	0.38983	301	7	3	0.454545	361	7	3	0.4
1	7	1	0.518987	51	7	1	0.535714	101	7	2	0.473684	151	7	3	0.413333	201	7	2	0.5	251	7	2	0.433071	301	7	3	0.456522	361	7	3	0.409091
1	7	1	0.520548	51	7	1	0.53913	101	7	2	0.47482	151	7	3	0.416667	201	7	2	0.513889	251	7	2	0.452381	301	7	3	0.461538	361	7	3	0.439394
1	7	1	0.522449	51	7	1	0.55	101	7	2	0.481818	151	7	3	0.421053	201	7	2	0.514852	251	7	2	0.457143	301	7	3	0.46875	361	7	3	0.467742
1	7	1	0.524793	51	7	1	0.552239	101	7	2	0.483607	151	7	3	0.434783	201	7	2	0.517483	251	7	2	0.461538	301	7	3	0.47541	361	7	3	0.472222
1	7	1	0.524823	51	7	1	0.554054	101	7	2	0.486111	151	7	3	0.444444	201	7	2	0.523077	251	7	2	0.473684	301	7	3	0.5	361	7	3	0.478261
1	7	1	0.540541	51	7	1	0.558824	101	7	2	0.489362	151	7	3	0.452055	201	7	2	0.526316	251	7	2	0.490909	301	7	3	0.5	361	7	3	0.5
1	7	1	0.541936	51	7	2	0.384615	101	7	2	0.490566	151	7	3	0.454545	201	7	2	0.533333	251	7	2	0.492063	301	7	3	0.5	361	7	3	0.5
1	7	1	0.554839	51	7	2	0.4	101	7	2	0.5	151	7	3	0.454545	201	7	2	0.537879	251	7	2	0.495868	301	7	3	0.508197	361	7	3	0.5
1	7	2	0.405405	51	7	2	0.426357	101	7	2	0.503704	151	7	3	0.463768	201	7	2	0.540541	251	7	2	0.5	301	7	3	0.529412	361	7	3	0.513514
1	7	2	0.42029	51	7	2	0.44186	101	7	2	0.512821	151	7	3	0.466667	201	7	2	0.541667	251	7	2	0.5	301	7	3	0.544118	361	7	3	0.514286
1	7	2	0.461538	51	7	2	0.44186	101	7	2	0.52381	151	7	3	0.472222	201	7	2	0.543478	251	7	2	0.5	301	7	3	0.560976	361	7	3	0.532258
1	7	2	0.4625	51	7	2	0.45	101	7	2	0.545455	151	7	3	0.486486	201	7	2	0.57971	251	7	2	0.523077	301	7	3	0.578947	361	7	3	0.534884
1	7	2	0.463415	51	7	2	0.453125	101	7	2	0.581818	151	7	3	0.487805	201	7	2	0.589744	251	7	2	0.526316	301	7	3	0.588235	361	7	3	0.535211
1	7	2	0.478261	51	7	2	0.453782	101	7	2	0.588235	151	7	3	0.5	201	7	3	0.133333	251	7	2	0.533898	301	7	3	0.6	361	7	3	0.540984
1	7	2	0.485294	51	7	2	0.466667	101	7	2	0.589744	151	7	3	0.5	201	7	3	0.227273	251	7	2	0.534884	301	7	3	0.60274	361	7	3	0.545455
1	7	2	0.5	51	7	2	0.478261	101	7	2	0.650794	151	7	3	0.5	201	7	3	0.346154	251	7	2	0.534884	301	7	3	0.608696	361	7	3	0.56
1	7	2	0.5	51	7	2	0.479167	101	7	2	0.677966	151	7	3	0.512195	201	7	3	0.384615	251	7	2	0.539062	301	7	3	0.609375	361	7	3	0.58
1	7	2	0.512397	51	7	2	0.479452	101	7	3	0.295455	151	7	3	0.513158	201	7	3	0.4	251	7	2	0.543478	301	7	3	0.634615	361	7	3	0.581818
1	7	2	0.512821	51	7	2	0.48062	101	7	3	0.393939	151	7	3	0.521739	201	7	3	0.4	251	7	2	0.545455	301	7	3	0.653846	361	7	3	0.584615
1	7	2	0.516393	51	7	2	0.484127	101	7	3	0.411765	151	7	3	0.527778	201	7	3	0.434783	251	7	2	0.557143	301	7	3	0.714286	361	7	3	0.6
1	7	2	0.522388	51	7	2	0.489796	101	7	3	0.424242	151	7	3	0.568182	201	7	3	0.448276	251	7	2	0.565217	301	7	4	0.285714	361	7	3	0.6
1	7	2	0.526316	51	7	2	0.491228	101	7	3	0.435897	151	7	3	0.576923	201	7	3	0.465116	251	7	2	0.565517	301	7	4	0.363636	361	7	3	0.6
1	7	2	0.532374	51	7	2	0.5	101	7	3	0.44	151	7	3	0.580645	201	7	3	0.470588	251	7	2	0.8	301	7	4	0.413793	361	7	4	0.2
1	7	2	0.534247	51	7	2	0.5	101	7	3	0.454545	151	7	3	0.6	201	7	3	0.470588	251	7	3	0.210526	301	7	4	0.416667	361	7	4	0.405405
1	7	2	0.534483	51	7	2	0.513514	101	7	3	0.478261	151	7	3	0.705882	201	7	3	0.483871	251	7	3	0.3	301	7	4	0.454545	361	7	4	0.424242
1	7	2	0.538462	51	7	2	0.513514	101	7	3	0.481481	151	7	4	0.296296	201	7	3	0.5	251	7	3	0.36	301	7	4	0.463415	361	7	4	0.428571
1	7	2	0.540541	51	7	2	0.541985	101	7	3	0.483871	151	7	4	0.307692	201	7	3	0.514286	251	7	3	0.372093	301	7	4	0.478261	361	7	4	0.466667
1	7	2	0.546875	51	7	2	0.548387	101	7	3	0.492308	151	7	4	0.384615	201	7	3	0.514286	251	7	3	0.4	301	7	4	0.5	361	7	4	0.472222
1	7	2	0.560976	51	7	2	0.548673	101	7	3	0.492958	151	7	4	0.384615	201	7	3	0.514286	251	7	3	0.438596	301	7	4	0.5	361	7	4	0.473684
1	7	2	0.561644	51	7	2	0.553846	101	7	3	0.5	151	7	4	0.391304	201	7	3	0.526316	251	7	3	0.473684	301	7	4	0.5	361	7	4	0.484848
1	7	2	0.581395	51	7	2	0.60274	101	7	3	0.513889	151	7	4	0.4	201	7	3	0.546667	251	7	3	0.478261	301	7	4	0.512821	361	7	4	0.5
1	7	2	0.590476	51	7	2	0.60274	101	7	3	0.516129	151	7	4	0.4	201	7	3	0.546875	251	7	3	0.492308	301	7	4	0.518519	361	7	4	0.5
1	7	2	0.818182	51	7	3	0.2	101	7	3	0.518519	151	7	4	0.44	201	7	3	0.567568	251	7	3	0.5	301	7	4	0.529412	361	7	4	0.5
1	7	3	0.2	51	7	3	0.304348	101	7	3	0.526316	151	7	4	0.454545	201	7	3	0.569231	251	7	3	0.521739	301	7	4	0.541667	361	7	4	0.5
1	7	3	0.272727	51	7	3	0.388889	101	7	3	0.538462	151	7	4	0.454545	201	7	3	0.583333	251	7	3	0.522727	301	7	4	0.545455	361	7	4	0.516129
1	7	3	0.352941	51	7	3	0.418919	101	7	3	0.538462	151	7	4	0.466667	201	7	3	0.615385	251	7	3	0.52381	301	7	4	0.555556	361	7	4	0.529412
1	7	3	0.363636	51	7	3	0.426471	101	7	3	0.542373	151	7	4	0.473684	201	7	3	0.615385	251	7	3	0.526316	301	7	4	0.5625	361	7	4	0.538462
1	7	3	0.363636	51	7	3	0.441176	101	7	3	0.56	151	7	4	0.485714	201	7	3	0.615385	251	7	3	0.542857	301	7	4	0.5625	361	7	4	0.545455
1	7	3	0.368421	51	7	3	0.444444	101	7	3	0.568965	151	7	4	0.5	201	7	3	0.636364	251	7	3	0.555556	301	7	4	0.575758	361	7	4	0.555556
1	7	3	0.368421	51	7	3	0.454545	101	7	3	0.58	151	7	4	0.521739	201	7	3	0.666667	251	7	3	0.571429	301	7	4	0.583333	361	7	4	0.555556
1	7	3	0.411765	51	7	3	0.460317	101	7	3	0.611111	151	7	4	0.533333	201	7	3	0.676471	251	7	3	0.575342	301	7	4	0.604651	361	7	4	0.580645
1	7	3	0.431034	51	7	3	0.465116	101	7	3	0.73913	151	7	4	0.56	201	7	4	0.3	251	7	3	0.588235	301	7	4	0.615385	361	7	4	0.583333
1	7	3	0.463415	51	7	3	0.477273	101	7	4	0.166667	151	7	4	0.567568	201	7	4	0.388889	251	7	3	0.6	301	7	4	0.62069	361	7	4	0.6
1	7	3	0.465116	51	7	3	0.5	101	7	4	0.277778	151	7	4	0.571429	201	7	4	0.388889	251	7	3	0.6	301	7	4	0.642857	361	7	4	0.636364
1	7	3	0.470588	51	7	3	0.5	101	7	4	0.277778	151	7	4	0.583333	201	7	4	0.392857	251	7	3	0.6	301	7	4	0.666667	361	7	4	0.666667
1	7	3	0.478261	51	7	3	0.516129	101	7	4	0.333333	151	7	4	0.6	201	7	4	0.4	251	7	3	0.617647	301	7	4	0.684211	361	7	4	0.7
1	7	3	0.478873	51	7	3	0.520548	101	7	4	0.333333	151	7	4	0.6	201	7	4	0.4	251	7	3	0.632353	301	7	4	0.833333	361	7	4	0.727273
1	7	3	0.486486	51	7	3	0.528571	101	7	4	0.375	151	7	4	0.636364	201	7	4	0.411765	251	7	3	0.644444	301	7	5	0.166667	361	7	5	0.153846
1	7	3	0.493151	51	7	3	0.529412	101	7	4	0.375	151	7	4	0.636364	201	7	4	0.454545	251	7	3	0.695652	301	7	5	0.3125	361	7	5	0.166667
1	7	3	0.5	51	7	3	0.539683	101	7	4	0.394737	151	7	4	0.647059	201	7	4	0.454545	251	7	3	0.727273	301	7	5	0.333333	361	7	5	0.230769
1	7	3	0.5	51	7	3	0.542857	101	7	4	0.4	151	7	4	0.6875	201	7	4	0.472222	251	7	3	0.833333	301	7	5	0.363636	361	7	5	0.3
1	7	3	0.5	51	7	3	0.54321	101	7	4	0.4	151	7	4	0.75	201	7	4	0.475	251	7	4	0.25	301	7	5	0.363636	361	7	5	0.3
1	7	3	0.52381	51	7	3	0.545455	101	7	4	0.4	151	7	5	0.266667	201	7	4	0.487179	251	7	4	0.25	301	7	5	0.416667	361	7	5	0.3125
1	7	3	0.529412	51	7	3	0.571429	101	7	4	0.411765	151	7	5	0.357143	201	7	4	0.487805	251	7	4	0.34375	301	7	5	0.44	361	7	5	0.428571
1	7	3	0.56	51	7	3	0.59375	101	7	4	0.416667	151	7	5	0.4	201	7	4	0.521739	251	7	4	0.416667	301	7	5	0.444444	361	7	5	0.4375
1	7	3	0.569231	51	7	3	0.6	101	7	4	0.428571	151	7	5	0.416667	201	7	4	0.547619	251	7	4	0.419355	301	7	5	0.458333	361	7	5	0.454545
1	7	3	0.571429	51	7	3	0.62069	101	7	4	0.454545	151	7	5	0.454545	201	7	4	0.578947	251	7	4	0.4375	301	7	5	0.478261	361	7	5	0.461538
1	7	3	0.578947	51	7	3	0.666667	101	7	4	0.47619	151	7	5	0.454545	201	7	4	0.615385	251	7	4	0.444444	301	7	5	0.5	361	7	5	0.5
1	7	3	0.619048	51	7	3	0.727273	101	7	4	0.47619	151	7	5	0.461538	201	7	4	0.636364	251	7	4	0.473684	301	7	5	0.6	361	7	5	0.5
1	7	3	0.625	51	7	3	0.764706	101	7	4	0.483871	151	7	5	0.470588	201	7	4	0.657143	251	7	4	0.47619	301	7	5	0.611111	361	7	5	0.5
1	7	3	0.666667	51	7	4	0.2	101	7	4	0.5	151	7	5	0.47619	201	7	4	0.666667	251	7	4	0.5	301	7	5	0.636364	361	7	5	0.529412
1	7	4	0.2	51	7	4	0.272727	101	7	4	0.521739	151	7	5	0.5	201	7	4	0.7	251	7	4	0.5	301	7	5	0.727273	361	7	5	0.55
1	7	4	0.3	51	7	4	0.333333	101	7	4	0.521739	151	7	5	0.521739	201	7	4	0.727273	251	7	4	0.5	301	7	6	0.333333	361	7	5	0.583333
1	7	4	0.3	51	7	4	0.4	101	7	4	0.526316	151	7	5	0.541667	201	7	4	0.866667	251	7	4	0.510204	301	7	6	0.416667	361	7	5	0.6
1	7	4	0.333333	51	7	4	0.421053	101	7	4	0.533333	151	7	5	0.5625	201	7	5	0.285714	251	7	4	0.52381	301	7	6	0.470588	361	7	5	0.6
1	7	4	0.34375	51	7	4	0.424242	101	7	4	0.538462	151	7	5	0.619048	201	7	5	0.3125	251	7	4	0.545455	301	7	6	0.6	361	7	5	0.6
1	7	4	0.352941	51	7	4	0.45	101	7	4	0.538462	151	7	5	0.705882	201	7	5	0.333333	251	7	4	0.55	301	7	6	0.928571	361	7	5	0.7
1	7	4	0.363636	51	7	4	0.454545	101	7	4	0.56	151	7	5	0.727273	201	7	5	0.333333	251	7	4	0.583333	302	1	-2	0.3	361	7	5	0.714286
1	7	4	0.4	51	7	4	0.458333	101	7	4	0.583333	151	7	5	0.75	201	7	5	0.391304	251	7	4	0.6	302	1	-1	0.25	361	7	5	0.714286
1	7	4	0.4	51	7	4	0.482759	101	7	4	0.611111	151	7	5	0.818182	201	7	5	0.4	251	7	4	0.6	302	1	-1	0.307692	361	7	6	0.4
1	7	4	0.425532	51	7	4	0.5	101	7	4	0.615385	151	7	6	0.384615	201	7	5	0.428571	251	7	4	0.615385	302	1	-1	0.352941	362	1	-2	0.4
1	7	4	0.454545	51	7	4	0.5	101	7	4	0.619048	151	7	6	0.5	201	7	5	0.428571	251	7	4	0.636364	302	1	-1	0.375	362	1	-2	0.545455
1	7	4	0.454545	51	7	4	0.5	101	7	5	0.1	152	1	-2	0.181818	201	7	5	0.470588	251	7	4	0.65	302	1	-1	0.375	362	1	-1	0.153846
1	7	4	0.459459	51	7	4	0.52381	101	7	5	0.25	152	1	-2	0.272727	201	7	5	0.47619	251	7	4	0.666667	302	1	-1	0.4375	362	1	-1	0.25
1	7	4	0.473684	51	7	4	0.545455	101	7	5	0.272727	152	1	-2	0.3	201	7	5	0.5	251	7	5	0.153846	302	1	-1	0.454545	362	1	-1	0.333333
1	7	4	0.47619	51	7	4	0.545455	101	7	5	0.315789	152	1	-2	0.5	201	7	5	0.555556	251	7	5	0.272727	302	1	-1	0.461538	362	1	-1	0.352941
1	7	4	0.5	51	7	4	0.548387	101	7	5	0.35	152	1	-2	0.5	201	7	5	0.578947	251	7	5	0.363636	302	1	-1	0.461538	362	1	-1	0.368421
1	7	4	0.5	51	7	4	0.555556	101	7	5	0.380952	152	1	-2	0.5	201	7	5	0.608696	251	7	5	0.368421	302	1	-1	0.466667	362	1	-1	0.375
1	7	4	0.5	51	7	4	0.55814	101	7	5	0.4	152	1	-2	0.705882	201	7	5	0.636364	251	7	5	0.4	302	1	-1	0.5	362	1	-1	0.384615
1	7	4	0.525	51	7	4	0.5625	101	7	5	0.4	152	1	-1	0.181818	201	7	5	0.714286	251	7	5	0.411765	302	1	-1	0.5	362	1	-1	0.384615
1	7	4	0.538462	51	7	4	0.6	101	7	5	0.428571	152	1	-1	0.307692	201	7	5	0.8	251	7	5	0.416667	302	1	-1	0.5	362	1	-1	0.4
1	7	4	0.56	51	7	4	0.6	101	7	5	0.5	152	1	-1	0.3125	201	7	5	0.8	251	7	5	0.423077	302	1	-1	0.5	362	1	-1	0.4
1	7	4	0.575	51	7	4	0.6	101	7	5	0.533333	152	1	-1	0.333333	201	7	6	0.583333	251	7	5	0.454545	302	1	-1	0.52381	362	1	-1	0.4
1	7	4	0.583333	51	7	4	0.615385	101	7	5	0.535714	152	1	-1	0.363636	202	1	-2	0.4	251	7	5	0.5	302	1	-1	0.529412	362	1	-1	0.4
1	7	4	0.6	51	7	4	0.666667	101	7	5	0.571429	152	1	-1	0.380952	202	1	-2	0.416667	251	7	5	0.5	302	1	-1	0.533333	362	1	-1	0.416667
1	7	4	0.6	51	7	4	0.8	101	7	5	0.615385	152	1	-1	0.384615	202	1	-2	0.454545	251	7	5	0.5	302	1	-1	0.538462	362	1	-1	0.416667
1	7	4	0.666667	51	7	5	0.2	101	7	5	0.636364	152	1	-1	0.388889	202	1	-2	0.538462	251	7	5	0.5	302	1	-1	0.545455	362	1	-1	0.461538
1	7	4	0.666667	51	7	5	0.3	101	7	5	0.818182	152	1	-1	0.409091	202	1	-2	0.636364	251	7	5	0.526316	302	1	-1	0.545455	362	1	-1	0.461538
1	7	4	0.676471	51	7	5	0.347826	101	7	6	0.363636	152	1	-1	0.411765	202	1	-1	0.2	251	7	5	0.538462	302	1	-1	0.571429	362	1	-1	0.5
1	7	4	0.7	51	7	5	0.352941	102	1	-3	0.4	152	1	-1	0.416667	202	1	-1	0.357143	251	7	5	0.545455	302	1	-1	0.583333	362	1	-1	0.5
1	7	5	0.272727	51	7	5	0.4	102	1	-3	0.5	152	1	-1	0.4375	202	1	-1	0.357143	251	7	5	0.548387	302	1	-1	0.583333	362	1	-1	0.5
1	7	5	0.285714	51	7	5	0.421053	102	1	-3	0.545455	152	1	-1	0.444444	202	1	-1	0.368421	251	7	5	0.583333	302	1	-1	0.615385	362	1	-1	0.526316
1	7	5	0.384615	51	7	5	0.461538	102	1	-3	0.666667	152	1	-1	0.470588	202	1	-1	0.4	251	7	5	0.636364	302	1	-1	0.666667	362	1	-1	0.571429
1	7	5	0.428571	51	7	5	0.466667	102	1	-2	0.272727	152	1	-1	0.473684	202	1	-1	0.411765	251	7	5	0.6875	302	1	-1	0.76	362	1	-1	0.6
1	7	5	0.4375	51	7	5	0.5	102	1	-2	0.363636	152	1	-1	0.47619	202	1	-1	0.421053	251	7	5	0.7	302	1	-1	0.8	362	1	-1	0.6
1	7	5	0.44	51	7	5	0.5	102	1	-2	0.363636	152	1	-1	0.5	202	1	-1	0.428571	251	7	6	0.384615	302	1	-1	0.857143	362	1	-1	0.611111
1	7	5	0.444444	51	7	5	0.5	102	1	-2	0.4	152	1	-1	0.5	202	1	-1	0.428571	251	7	6	0.571429	302	1	0	0.380952	362	1	-1	0.666667
1	7	5	0.458333	51	7	5	0.5	102	1	-2	0.5	152	1	-1	0.5	202	1	-1	0.4375	251	7	6	0.636364	302	1	0	0.390244	362	1	-1	0.692308
1	7	5	0.470588	51	7	5	0.538462	102	1	-2	0.5	152	1	-1	0.521739	202	1	-1	0.466667	251	7	6	0.666667	302	1	0	0.435897	362	1	-1	0.7
1	7	5	0.5	51	7	5	0.538462	102	1	-2	0.545455	152	1	-1	0.529412	202	1	-1	0.473684	252	1	-2	0.454545	302	1	0	0.44186	362	1	-1	0.75
1	7	5	0.5	51	7	5	0.5625	102	1	-2	0.6	152	1	-1	0.538462	202	1	-1	0.473684	252	1	-1	0.2	302	1	0	0.452381	362	1	-1	0.8
1	7	5	0.526316	51	7	5	0.583333	102	1	-2	0.615385	152	1	-1	0.55	202	1	-1	0.473684	252	1	-1	0.230769	302	1	0	0.466667	362	1	0	0.403846
1	7	5	0.571429	51	7	5	0.692308	102	1	-2	0.636364	152	1	-1	0.55	202	1	-1	0.5	252	1	-1	0.25	302	1	0	0.477273	362	1	0	0.410256
1	7	5	0.6	51	7	5	0.7	102	1	-2	0.666667	152	1	-1	0.5625	202	1	-1	0.5	252	1	-1	0.277778	302	1	0	0.5	362	1	0	0.444444
1	7	5	0.714286	51	7	6	0.4	102	1	-2	0.764706	152	1	-1	0.576923	202	1	-1	0.529412	252	1	-1	0.318182	302	1	0	0.513514	362	1	0	0.461538
1	7	6	0.428571	51	7	6	0.5	102	1	-1	0.25	152	1	-1	0.583333	202	1	-1	0.538462	252	1	-1	0.368421	302	1	0	0.55814	362	1	0	0.490196
1	7	6	0.538462	51	7	6	0.727273	102	1	-1	0.294118	152	1	-1	0.6	202	1	-1	0.538462	252	1	-1	0.375	302	1	0	0.604167	362	1	0	0.509434
1	7	6	0.583333	52	1	-5	0.636364	102	1	-1	0.315789	152	1	-1	0.6	202	1	-1	0.571429	252	1	-1	0.388889	302	1	0	0.609756	362	1	0	0.512195
1	7	6	0.6	52	1	-4	0.5	102	1	-1	0.357143	152	1	-1	0.625	202	1	-1	0.578947	252	1	-1	0.428571	302	2	-1	0.0769231	362	1	0	0.513514
1	7	6	0.727273	52	1	-4	0.5	102	1	-1	0.363636	152	1	-1	0.666667	202	1	-1	0.583333	252	1	-1	0.454545	302	2	-1	0.230769	362	1	0	0.612245
2	1	-4	0.6	52	1	-4	0.545455	102	1	-1	0.375	152	1	-1	0.705882	202	1	-1	0.6	252	1	-1	0.454545	302	2	-1	0.230769	362	1	0	0.62
2	1	-4	0.625	52	1	-4	0.583333	102	1	-1	0.4	152	1	0	0.4	202	1	-1	0.6	252	1	-1	0.458333	302	2	-1	0.294118	362	1	0	0.633333
2	1	-3	0.357143	52	1	-4	0.727273	102	1	-1	0.409091	152	1	0	0.411765	202	1	-1	0.611111	252	1	-1	0.5	302	2	-1	0.307692	362	1	0	0.638889
2	1	-3	0.5	52	1	-3	0.4	102	1	-1	0.416667	152	1	0	0.473684	202	1	-1	0.631579	252	1	-1	0.5	302	2	-1	0.3125	362	2	-2	0.6
2	1	-3	0.533333	52	1	-3	0.4	102	1	-1	0.416667	152	1	0	0.473684	202	1	-1	0.642857	252	1	-1	0.5	302	2	-1	0.333333	362	2	-1	0.272727
2	1	-3	0.545455	52	1	-3	0.416667	102	1	-1	0.48	152	1	0	0.5	202	1	-1	0.647059	252	1	-1	0.533333	302	2	-1	0.35	362	2	-1	0.272727
2	1	-3	0.636364	52	1	-3	0.5	102	1	-1	0.5	152	1	0	0.526316	202	1	-1	0.7	252	1	-1	0.533333	302	2	-1	0.357143	362	2	-1	0.3
2	1	-2	0.3	52	1	-3	0.529412	102	1	-1	0.5	152	1	0	0.529412	202	1	0	0.3125	252	1	-1	0.533333	302	2	-1	0.363636	362	2	-1	0.333333
2	1	-2	0.333333	52	1	-3	0.538462	102	1	-1	0.5	152	1	0	0.586207	202	1	0	0.444444	252	1	-1	0.538462	302	2	-1	0.375	362	2	-1	0.333333
2	1	-2	0.4	52	1	-3	0.545455	102	1	-1	0.5	152	1	0	0.636364	202	1	0	0.481481	252	1	-1	0.538462	302	2	-1	0.384615	362	2	-1	0.357143
2	1	-2	0.4	52	1	-3	0.571429	102	1	-1	0.5	152	1	0	0.652174	202	1	0	0.486486	252	1	-1	0.565217	302	2	-1	0.384615	362	2	-1	0.363636
2	1	-2	0.5	52	1	-3	0.636364	102	1	-1	0.533333	152	1	0	0.666667	202	1	0	0.487179	252	1	-1	0.583333	302	2	-1	0.4	362	2	-1	0.363636
2	1	-2	0.533333	52	1	-3	0.636364	102	1	-1	0.538462	152	1	0	0.684211	202	1	0	0.487805	252	1	-1	0.583333	302	2	-1	0.4	362	2	-1	0.384615
2	1	-2	0.538462	52	1	-3	0.818182	102	1	-1	0.5625	152	2	-2	0.3	202	1	0	0.52381	252	1	-1	0.611111	302	2	-1	0.4	362	2	-1	0.4
2	1	-2	0.545455	52	1	-2	0.25	102	1	-1	0.565217	152	2	-2	0.416667	202	1	0	0.533333	252	1	-1	0.642857	302	2	-1	0.411765	362	2	-1	0.4
2	1	-2	0.55	52	1	-2	0.363636	102	1	-1	0.571429	152	2	-2	0.461538	202	1	0	0.548387	252	1	-1	0.666667	302	2	-1	0.411765	362	2	-1	0.444444
2	1	-2	0.6	52	1	-2	0.384615	102	1	-1	0.571429	152	2	-2	0.5	202	1	0	0.586207	252	1	-1	0.785714	302	2	-1	0.416667	362	2	-1	0.45
2	1	-2	0.866667	52	1	-2	0.4	102	1	-1	0.615385	152	2	-2	0.5	202	1	0	0.6	252	1	-1	0.8	302	2	-1	0.416667	362	2	-1	0.454545
2	1	-1	0.333333	52	1	-2	0.428571	102	1	-1	0.642857	152	2	-2	0.545455	202	1	0	0.647059	252	1	0	0.294118	302	2	-1	0.416667	362	2	-1	0.454545
2	1	-1	0.388889	52	1	-2	0.5	102	1	0	0.428571	152	2	-2	0.545455	202	2	-2	0.545455	252	1	0	0.35	302	2	-1	0.416667	362	2	-1	0.454545
2	1	-1	0.411765	52	1	-2	0.5	102	1	0	0.444444	152	2	-2	0.583333	202	2	-2	0.6	252	1	0	0.4	302	2	-1	0.428571	362	2	-1	0.454545
2	1	-1	0.421053	52	1	-2	0.5	102	1	0	0.5	152	2	-2	0.6	202	2	-1	0.153846	252	1	0	0.425	302	2	-1	0.454545	362	2	-1	0.454545
2	1	-1	0.466667	52	1	-2	0.5	102	1	0	0.583333	152	2	-2	0.6	202	2	-1	0.1875	252	1	0	0.479167	302	2	-1	0.470588	362	2	-1	0.454545
2	1	-1	0.473684	52	1	-2	0.533333	102	1	0	0.6	152	2	-2	0.6	202	2	-1	0.2	252	1	0	0.511628	302	2	-1	0.5	362	2	-1	0.461538
2	1	-1	0.47619	52	1	-2	0.625	102	1	0	0.7	152	2	-2	0.6	202	2	-1	0.214286	252	1	0	0.55814	302	2	-1	0.5	362	2	-1	0.466667
2	1	-1	0.5	52	1	-2	0.714286	102	1	0	0.772727	152	2	-2	0.727273	202	2	-1	0.307692	252	1	0	0.571429	302	2	-1	0.5	362	2	-1	0.470588
2	1	-1	0.5	52	1	-2	0.818182	102	2	-3	0.545455	152	2	-1	0.272727	202	2	-1	0.333333	252	1	0	0.595745	302	2	-1	0.526316	362	2	-1	0.470588
2	1	-1	0.5	52	1	-1	0.318182	102	2	-3	0.636364	152	2	-1	0.294118	202	2	-1	0.333333	252	1	0	0.6	302	2	-1	0.529412	362	2	-1	0.5
2	1	-1	0.5	52	1	-1	0.352941	102	2	-2	0.222222	152	2	-1	0.294118	202	2	-1	0.352941	252	1	0	0.655172	302	2	-1	0.533333	362	2	-1	0.5
2	1	-1	0.52381	52	1	-1	0.388889	102	2	-2	0.3	152	2	-1	0.318182	202	2	-1	0.363636	252	1	0	0.666667	302	2	-1	0.538462	362	2	-1	0.5
2	1	-1	0.55	52	1	-1	0.428571	102	2	-2	0.3125	152	2	-1	0.333333	202	2	-1	0.391304	252	2	-2	0.3	302	2	-1	0.545455	362	2	-1	0.5
2	1	-1	0.578947	52	1	-1	0.470588	102	2	-2	0.375	152	2	-1	0.333333	202	2	-1	0.416667	252	2	-2	0.636364	302	2	-1	0.55	362	2	-1	0.5
2	1	-1	0.615385	52	1	-1	0.5	102	2	-2	0.384615	152	2	-1	0.357143	202	2	-1	0.428571	252	2	-1	0.2	302	2	-1	0.5625	362	2	-1	0.529412
2	1	-1	0.625	52	1	-1	0.5	102	2	-2	0.416667	152	2	-1	0.36	202	2	-1	0.444444	252	2	-1	0.214286	302	2	-1	0.578947	362	2	-1	0.533333
2	1	0	0.407407	52	1	-1	0.5	102	2	-2	0.428571	152	2	-1	0.375	202	2	-1	0.454545	252	2	-1	0.272727	302	2	-1	0.583333	362	2	-1	0.538462
2	1	0	0.47619	52	1	-1	0.526316	102	2	-2	0.428571	152	2	-1	0.375	202	2	-1	0.461538	252	2	-1	0.3125	302	2	-1	0.611111	362	2	-1	0.538462
2	1	0	0.47619	52	1	-1	0.526316	102	2	-2	0.461538	152	2	-1	0.380952	202	2	-1	0.461538	252	2	-1	0.3125	302	2	-1	0.636364	362	2	-1	0.538462
2	1	0	0.5	52	1	-1	0.526316	102	2	-2	0.466667	152	2	-1	0.384615	202	2	-1	0.461538	252	2	-1	0.32	302	2	-1	0.642857	362	2	-1	0.545455
2	2	-5	0.727273	52	1	-1	0.533333	102	2	-2	0.5	152	2	-1	0.384615	202	2	-1	0.466667	252	2	-1	0.333333	302	2	-1	0.642857	362	2	-1	0.545455
2	2	-4	0.454545	52	1	-1	0.5625	102	2	-2	0.5	152	2	-1	0.384615	202	2	-1	0.470588	252	2	-1	0.333333	302	2	-1	0.652174	362	2	-1	0.545455
2	2	-4	0.5	52	1	-1	0.571429	102	2	-2	0.52381	152	2	-1	0.388889	202	2	-1	0.47619	252	2	-1	0.357143	302	2	-1	0.666667	362	2	-1	0.545455
2	2	-4	0.5	52	1	-1	0.636364	102	2	-2	0.52381	152	2	-1	0.4	202	2	-1	0.47619	252	2	-1	0.357143	302	2	-1	0.7	362	2	-1	0.571429
2	2	-4	0.538462	52	1	0	0.266667	102	2	-2	0.545455	152	2	-1	0.4	202	2	-1	0.47619	252	2	-1	0.363636	302	2	-1	0.7	362	2	-1	0.578947
2	2	-4	0.6	52	1	0	0.5	102	2	-2	0.545455	152	2	-1	0.4	202	2	-1	0.5	252	2	-1	0.363636	302	2	-1	0.833333	362	2	-1	0.578947
2	2	-4	0.8	52	1	0	0.590909	102	2	-2	0.571429	152	2	-1	0.411765	202	2	-1	0.5	252	2	-1	0.375	302	2	-1	0.9	362	2	-1	0.583333
2	2	-3	0.133333	52	1	0	0.666667	102	2	-2	0.6	152	2	-1	0.416667	202	2	-1	0.5	252	2	-1	0.4	302	2	0	0.25	362	2	-1	0.583333
2	2	-3	0.333333	52	2	-5	0.454545	102	2	-2	0.6	152	2	-1	0.416667	202	2	-1	0.5	252	2	-1	0.4	302	2	0	0.310345	362	2	-1	0.588235
2	2	-3	0.357143	52	2	-5	0.454545	102	2	-2	0.611111	152	2	-1	0.434783	202	2	-1	0.5	252	2	-1	0.4	302	2	0	0.344828	362	2	-1	0.625
2	2	-3	0.4	52	2	-5	0.636364	102	2	-2	0.615385	152	2	-1	0.45	202	2	-1	0.5	252	2	-1	0.416667	302	2	0	0.346154	362	2	-1	0.647059
2	2	-3	0.454545	52	2	-5	0.6875	102	2	-2	0.619048	152	2	-1	0.461538	202	2	-1	0.5	252	2	-1	0.416667	302	2	0	0.357143	362	2	-1	0.666667
2	2	-3	0.461538	52	2	-4	0.363636	102	2	-2	0.636364	152	2	-1	0.473684	202	2	-1	0.533333	252	2	-1	0.428571	302	2	0	0.37931	362	2	-1	0.666667
2	2	-3	0.473684	52	2	-4	0.461538	102	2	-2	0.666667	152	2	-1	0.473684	202	2	-1	0.538462	252	2	-1	0.428571	302	2	0	0.416667	362	2	-1	0.7
2	2	-3	0.473684	52	2	-4	0.466667	102	2	-2	0.692308	152	2	-1	0.478261	202	2	-1	0.538462	252	2	-1	0.428571	302	2	0	0.419355	362	2	-1	0.705882
2	2	-3	0.5	52	2	-4	0.545455	102	2	-2	0.7	152	2	-1	0.5	202	2	-1	0.555556	252	2	-1	0.428571	302	2	0	0.421053	362	2	-1	0.727273
2	2	-3	0.5	52	2	-4	0.636364	102	2	-2	0.7	152	2	-1	0.5	202	2	-1	0.565217	252	2	-1	0.428571	302	2	0	0.424242	362	2	-1	0.75
2	2	-3	0.5	52	2	-4	0.7	102	2	-2	0.833333	152	2	-1	0.5	202	2	-1	0.571429	252	2	-1	0.4375	302	2	0	0.454545	362	2	0	0.341463
2	2	-3	0.5	52	2	-4	0.8	102	2	-1	0.266667	152	2	-1	0.5	202	2	-1	0.571429	252	2	-1	0.5	302	2	0	0.458333	362	2	0	0.363636
2	2	-3	0.538462	52	2	-3	0.4	102	2	-1	0.3	152	2	-1	0.5	202	2	-1	0.578947	252	2	-1	0.5	302	2	0	0.458333	362	2	0	0.388889
2	2	-3	0.538462	52	2	-3	0.4	102	2	-1	0.333333	152	2	-1	0.5	202	2	-1	0.578947	252	2	-1	0.5	302	2	0	0.464286	362	2	0	0.392857
2	2	-3	0.6	52	2	-3	0.428571	102	2	-1	0.333333	152	2	-1	0.5	202	2	-1	0.583333	252	2	-1	0.5	302	2	0	0.470588	362	2	0	0.392857
2	2	-3	0.642857	52	2	-3	0.5	102	2	-1	0.352941	152	2	-1	0.5	202	2	-1	0.583333	252	2	-1	0.526316	302	2	0	0.470588	362	2	0	0.407407
2	2	-3	0.714286	52	2	-3	0.5	102	2	-1	0.363636	152	2	-1	0.529412	202	2	-1	0.588235	252	2	-1	0.529412	302	2	0	0.48	362	2	0	0.409091
2	2	-2	0.3	52	2	-3	0.5	102	2	-1	0.375	152	2	-1	0.533333	202	2	-1	0.588235	252	2	-1	0.533333	302	2	0	0.482759	362	2	0	0.411765
2	2	-2	0.352941	52	2	-3	0.533333	102	2	-1	0.375	152	2	-1	0.535714	202	2	-1	0.6	252	2	-1	0.538462	302	2	0	0.483871	362	2	0	0.416667
2	2	-2	0.375	52	2	-3	0.545455	102	2	-1	0.375	152	2	-1	0.538462	202	2	-1	0.611111	252	2	-1	0.571429	302	2	0	0.485714	362	2	0	0.441176
2	2	-2	0.411765	52	2	-3	0.5625	102	2	-1	0.4	152	2	-1	0.538462	202	2	-1	0.615385	252	2	-1	0.571429	302	2	0	0.486486	362	2	0	0.44186
2	2	-2	0.416667	52	2	-3	0.583333	102	2	-1	0.416667	152	2	-1	0.545455	202	2	-1	0.619048	252	2	-1	0.571429	302	2	0	0.486486	362	2	0	0.448276
2	2	-2	0.416667	52	2	-3	0.583333	102	2	-1	0.419355	152	2	-1	0.545455	202	2	-1	0.625	252	2	-1	0.571429	302	2	0	0.5	362	2	0	0.454545
2	2	-2	0.454545	52	2	-3	0.6	102	2	-1	0.421053	152	2	-1	0.571429	202	2	-1	0.636364	252	2	-1	0.571429	302	2	0	0.5	362	2	0	0.460317
2	2	-2	0.461538	52	2	-3	0.636364	102	2	-1	0.428571	152	2	-1	0.571429	202	2	-1	0.636364	252	2	-1	0.583333	302	2	0	0.5	362	2	0	0.461538
2	2	-2	0.466667	52	2	-3	0.636364	102	2	-1	0.44	152	2	-1	0.571429	202	2	-1	0.642857	252	2	-1	0.583333	302	2	0	0.5	362	2	0	0.461538
2	2	-2	0.478261	52	2	-3	0.7	102	2	-1	0.447368	152	2	-1	0.578947	202	2	-1	0.666667	252	2	-1	0.6	302	2	0	0.507692	362	2	0	0.461538
2	2	-2	0.5	52	2	-3	0.7	102	2	-1	0.45	152	2	-1	0.588235	202	2	-1	0.6875	252	2	-1	0.6	302	2	0	0.512821	362	2	0	0.463415
2	2	-2	0.5	52	2	-3	0.75	102	2	-1	0.454545	152	2	-1	0.619048	202	2	-1	0.692308	252	2	-1	0.6	302	2	0	0.512821	362	2	0	0.463415
2	2	-2	0.5	52	2	-2	0.3	102	2	-1	0.461538	152	2	-1	0.631579	202	2	-1	0.692308	252	2	-1	0.611111	302	2	0	0.513514	362	2	0	0.463415
2	2	-2	0.521739	52	2	-2	0.3	102	2	-1	0.466667	152	2	-1	0.642857	202	2	-1	0.692308	252	2	-1	0.615385	302	2	0	0.517241	362	2	0	0.464286
2	2	-2	0.529412	52	2	-2	0.357143	102	2	-1	0.5	152	2	-1	0.642857	202	2	-1	0.714286	252	2	-1	0.642857	302	2	0	0.519231	362	2	0	0.466667
2	2	-2	0.538462	52	2	-2	0.375	102	2	-1	0.5	152	2	-1	0.642857	202	2	-1	0.785714	252	2	-1	0.642857	302	2	0	0.522727	362	2	0	0.470588
2	2	-2	0.545455	52	2	-2	0.4	102	2	-1	0.5	152	2	-1	0.647059	202	2	0	0.227273	252	2	-1	0.647059	302	2	0	0.52381	362	2	0	0.475
2	2	-2	0.5625	52	2	-2	0.416667	102	2	-1	0.5	152	2	-1	0.666667	202	2	0	0.307692	252	2	-1	0.666667	302	2	0	0.529412	362	2	0	0.478261
2	2	-2	0.583333	52	2	-2	0.428571	102	2	-1	0.518519	152	2	-1	0.681818	202	2	0	0.344828	252	2	-1	0.666667	302	2	0	0.530303	362	2	0	0.484848
2	2	-2	0.586207	52	2	-2	0.428571	102	2	-1	0.521739	152	2	-1	0.7	202	2	0	0.344828	252	2	-1	0.6875	302	2	0	0.533333	362	2	0	0.487179
2	2	-2	0.607143	52	2	-2	0.428571	102	2	-1	0.52381	152	2	-1	0.8125	202	2	0	0.346154	252	2	-1	0.7	302	2	0	0.538462	362	2	0	0.5
2	2	-2	0.666667	52	2	-2	0.4375	102	2	-1	0.526316	152	2	0	0.285714	202	2	0	0.363636	252	2	-1	0.7	302	2	0	0.555556	362	2	0	0.5
2	2	-2	0.666667	52	2	-2	0.444444	102	2	-1	0.529412	152	2	0	0.307692	202	2	0	0.380952	252	2	-1	0.733333	302	2	0	0.555556	362	2	0	0.5
2	2	-2	0.6875	52	2	-2	0.444444	102	2	-1	0.533333	152	2	0	0.357143	202	2	0	0.387097	252	2	-1	0.8	302	2	0	0.56	362	2	0	0.5
2	2	-2	0.6875	52	2	-2	0.454545	102	2	-1	0.541667	152	2	0	0.36	202	2	0	0.392857	252	2	0	0.26087	302	2	0	0.566667	362	2	0	0.5
2	2	-2	0.7	52	2	-2	0.470588	102	2	-1	0.545455	152	2	0	0.368421	202	2	0	0.407407	252	2	0	0.30303	302	2	0	0.567568	362	2	0	0.5
2	2	-2	0.714286	52	2	-2	0.5	102	2	-1	0.5625	152	2	0	0.393939	202	2	0	0.433962	252	2	0	0.357143	302	2	0	0.567568	362	2	0	0.513514
2	2	-2	0.714286	52	2	-2	0.5	102	2	-1	0.566667	152	2	0	0.4	202	2	0	0.4375	252	2	0	0.37037	302	2	0	0.571429	362	2	0	0.514286
2	2	-2	0.736842	52	2	-2	0.5	102	2	-1	0.571429	152	2	0	0.403846	202	2	0	0.44	252	2	0	0.384615	302	2	0	0.578947	362	2	0	0.52381
2	2	-2	0.8	52	2	-2	0.5	102	2	-1	0.583333	152	2	0	0.409091	202	2	0	0.441176	252	2	0	0.387097	302	2	0	0.580645	362	2	0	0.529412
2	2	-1	0.333333	52	2	-2	0.55	102	2	-1	0.6	152	2	0	0.416667	202	2	0	0.444444	252	2	0	0.388889	302	2	0	0.583333	362	2	0	0.53125
2	2	-1	0.357143	52	2	-2	0.571429	102	2	-1	0.6	152	2	0	0.435897	202	2	0	0.448276	252	2	0	0.405405	302	2	0	0.586957	362	2	0	0.533333
2	2	-1	0.363636	52	2	-2	0.583333	102	2	-1	0.631579	152	2	0	0.441176	202	2	0	0.451613	252	2	0	0.409091	302	2	0	0.588235	362	2	0	0.538462
2	2	-1	0.375	52	2	-2	0.583333	102	2	-1	0.647059	152	2	0	0.45	202	2	0	0.457143	252	2	0	0.421053	302	2	0	0.588235	362	2	0	0.545455
2	2	-1	0.384615	52	2	-2	0.6	102	2	-1	0.75	152	2	0	0.454545	202	2	0	0.458333	252	2	0	0.4375	302	2	0	0.636364	362	2	0	0.55
2	2	-1	0.388889	52	2	-2	0.6	102	2	-1	0.8	152	2	0	0.454545	202	2	0	0.459459	252	2	0	0.457143	302	2	0	0.644444	362	2	0	0.55814
2	2	-1	0.4	52	2	-2	0.6	102	2	0	0.333333	152	2	0	0.466667	202	2	0	0.459459	252	2	0	0.464286	302	2	0	0.666667	362	2	0	0.558824
2	2	-1	0.4	52	2	-2	0.6	102	2	0	0.384615	152	2	0	0.466667	202	2	0	0.461538	252	2	0	0.464286	302	2	0	0.681818	362	2	0	0.575758
2	2	-1	0.409091	52	2	-2	0.615385	102	2	0	0.395349	152	2	0	0.46875	202	2	0	0.46875	252	2	0	0.473684	302	2	0	0.6875	362	2	0	0.578947
2	2	-1	0.433333	52	2	-2	0.625	102	2	0	0.4	152	2	0	0.470588	202	2	0	0.470588	252	2	0	0.47619	302	2	1	0.214286	362	2	0	0.580645
2	2	-1	0.434783	52	2	-2	0.631579	102	2	0	0.416667	152	2	0	0.473684	202	2	0	0.472222	252	2	0	0.48	302	2	1	0.266667	362	2	0	0.583333
2	2	-1	0.4375	52	2	-2	0.642857	102	2	0	0.428571	152	2	0	0.478261	202	2	0	0.48	252	2	0	0.48	302	2	1	0.285714	362	2	0	0.6
2	2	-1	0.466667	52	2	-2	0.647059	102	2	0	0.433333	152	2	0	0.48	202	2	0	0.481481	252	2	0	0.482759	302	2	1	0.333333	362	2	0	0.609756
2	2	-1	0.47619	52	2	-2	0.666667	102	2	0	0.448276	152	2	0	0.487805	202	2	0	0.483871	252	2	0	0.488372	302	2	1	0.388889	362	2	0	0.611111
2	2	-1	0.47619	52	2	-2	0.666667	102	2	0	0.459459	152	2	0	0.5	202	2	0	0.5	252	2	0	0.490566	302	2	1	0.413793	362	2	0	0.62963
2	2	-1	0.47619	52	2	-2	0.6875	102	2	0	0.461538	152	2	0	0.5	202	2	0	0.5	252	2	0	0.5	302	2	1	0.423077	362	2	0	0.636364
2	2	-1	0.481481	52	2	-2	0.7	102	2	0	0.466667	152	2	0	0.526316	202	2	0	0.5	252	2	0	0.5	302	2	1	0.44	362	2	0	0.642857
2	2	-1	0.481481	52	2	-2	0.705882	102	2	0	0.470588	152	2	0	0.533333	202	2	0	0.511628	252	2	0	0.5	302	2	1	0.458333	362	2	0	0.642857
2	2	-1	0.5	52	2	-1	0.333333	102	2	0	0.478261	152	2	0	0.535714	202	2	0	0.515152	252	2	0	0.5	302	2	1	0.470588	362	2	0	0.666667
2	2	-1	0.5	52	2	-1	0.333333	102	2	0	0.480769	152	2	0	0.538462	202	2	0	0.516667	252	2	0	0.5	302	2	1	0.478261	362	2	1	0.375
2	2	-1	0.5	52	2	-1	0.347826	102	2	0	0.486486	152	2	0	0.538462	202	2	0	0.518519	252	2	0	0.511111	302	2	1	0.5	362	2	1	0.375
2	2	-1	0.517241	52	2	-1	0.375	102	2	0	0.5	152	2	0	0.540541	202	2	0	0.529412	252	2	0	0.512195	302	2	1	0.5	362	2	1	0.375
2	2	-1	0.518519	52	2	-1	0.384615	102	2	0	0.5	152	2	0	0.540984	202	2	0	0.53125	252	2	0	0.515152	302	2	1	0.5	362	2	1	0.411765
2	2	-1	0.521739	52	2	-1	0.384615	102	2	0	0.520833	152	2	0	0.545455	202	2	0	0.533333	252	2	0	0.518519	302	2	1	0.516129	362	2	1	0.416667
2	2	-1	0.529412	52	2	-1	0.384615	102	2	0	0.521739	152	2	0	0.55102	202	2	0	0.538462	252	2	0	0.52381	302	2	1	0.52381	362	2	1	0.428571
2	2	-1	0.538462	52	2	-1	0.388889	102	2	0	0.538462	152	2	0	0.5625	202	2	0	0.548387	252	2	0	0.530612	302	2	1	0.526316	362	2	1	0.434783
2	2	-1	0.540541	52	2	-1	0.391304	102	2	0	0.542857	152	2	0	0.5625	202	2	0	0.54902	252	2	0	0.53125	302	2	1	0.533333	362	2	1	0.4375
2	2	-1	0.555556	52	2	-1	0.391304	102	2	0	0.545455	152	2	0	0.566038	202	2	0	0.555556	252	2	0	0.533333	302	2	1	0.541667	362	2	1	0.4375
2	2	-1	0.590909	52	2	-1	0.4	102	2	0	0.552632	152	2	0	0.571429	202	2	0	0.558824	252	2	0	0.538462	302	2	1	0.545455	362	2	1	0.444444
2	2	-1	0.590909	52	2	-1	0.413793	102	2	0	0.576923	152	2	0	0.576923	202	2	0	0.571429	252	2	0	0.542857	302	2	1	0.555556	362	2	1	0.444444
2	2	-1	0.592593	52	2	-1	0.428571	102	2	0	0.580645	152	2	0	0.578947	202	2	0	0.6	252	2	0	0.542857	302	2	1	0.576923	362	2	1	0.5
2	2	-1	0.6875	52	2	-1	0.434783	102	2	0	0.592593	152	2	0	0.6	202	2	0	0.608696	252	2	0	0.545455	302	2	1	0.6	362	2	1	0.5
2	2	-1	0.7	52	2	-1	0.444444	102	2	0	0.594595	152	2	0	0.6	202	2	0	0.631579	252	2	0	0.55	302	2	1	0.606061	362	2	1	0.5
2	2	-1	0.733333	52	2	-1	0.452381	102	2	0	0.607143	152	2	0	0.615385	202	2	0	0.638889	252	2	0	0.551724	302	2	1	0.615385	362	2	1	0.5
2	2	0	0.32	52	2	-1	0.461538	102	2	0	0.666667	152	2	0	0.617647	202	2	0	0.638889	252	2	0	0.552632	302	2	1	0.645161	362	2	1	0.5
2	2	0	0.333333	52	2	-1	0.478261	102	2	0	0.692308	152	2	0	0.619048	202	2	0	0.652174	252	2	0	0.552632	302	2	1	0.666667	362	2	1	0.5
2	2	0	0.357143	52	2	-1	0.48	102	2	0	0.75	152	2	0	0.666667	202	2	0	0.653846	252	2	0	0.558824	302	2	1	0.666667	362	2	1	0.5
2	2	0	0.378378	52	2	-1	0.5	102	2	1	0.285714	152	2	0	0.692308	202	2	0	0.666667	252	2	0	0.5625	302	2	1	0.714286	362	2	1	0.514286
2	2	0	0.37931	52	2	-1	0.5	102	2	1	0.333333	152	2	0	0.727273	202	2	0	0.666667	252	2	0	0.566667	302	3	-1	0.166667	362	2	1	0.515152
2	2	0	0.4	52	2	-1	0.518519	102	2	1	0.352941	152	2	0	0.76	202	2	0	0.666667	252	2	0	0.567568	302	3	-1	0.2	362	2	1	0.52
2	2	0	0.413793	52	2	-1	0.52381	102	2	1	0.409091	152	2	1	0.272727	202	2	0	0.703704	252	2	0	0.571429	302	3	-1	0.263158	362	2	1	0.538462
2	2	0	0.419355	52	2	-1	0.548387	102	2	1	0.424242	152	2	1	0.384615	202	2	1	0.25	252	2	0	0.580645	302	3	-1	0.285714	362	2	1	0.541667
2	2	0	0.435897	52	2	-1	0.5625	102	2	1	0.444444	152	2	1	0.4	202	2	1	0.272727	252	2	0	0.583333	302	3	-1	0.3	362	2	1	0.545455
2	2	0	0.44	52	2	-1	0.571429	102	2	1	0.454545	152	2	1	0.421053	202	2	1	0.3	252	2	0	0.588235	302	3	-1	0.363636	362	2	1	0.56
2	2	0	0.458333	52	2	-1	0.590909	102	2	1	0.454545	152	2	1	0.4375	202	2	1	0.333333	252	2	0	0.594595	302	3	-1	0.368421	362	2	1	0.56
2	2	0	0.464286	52	2	-1	0.6	102	2	1	0.461538	152	2	1	0.44	202	2	1	0.346154	252	2	0	0.6	302	3	-1	0.368421	362	2	1	0.571429
2	2	0	0.488889	52	2	-1	0.6	102	2	1	0.463415	152	2	1	0.441176	202	2	1	0.368421	252	2	0	0.619048	302	3	-1	0.384615	362	2	1	0.576923
2	2	0	0.515152	52	2	-1	0.612903	102	2	1	0.48	152	2	1	0.466667	202	2	1	0.4	252	2	0	0.619048	302	3	-1	0.384615	362	2	1	0.583333
2	2	0	0.516129	52	2	-1	0.62069	102	2	1	0.5	152	2	1	0.470588	202	2	1	0.421053	252	2	0	0.631579	302	3	-1	0.4	362	2	1	0.588235
2	2	0	0.517241	52	2	-1	0.666667	102	2	1	0.518519	152	2	1	0.482759	202	2	1	0.421053	252	2	0	0.631579	302	3	-1	0.411765	362	2	1	0.592593
2	2	0	0.521739	52	2	0	0.333333	102	2	1	0.533333	152	2	1	0.5	202	2	1	0.421053	252	2	1	0.263158	302	3	-1	0.416667	362	2	1	0.695652
2	2	0	0.533333	52	2	0	0.37037	102	2	1	0.551724	152	2	1	0.52	202	2	1	0.423077	252	2	1	0.318182	302	3	-1	0.416667	362	3	-1	0
2	2	0	0.534884	52	2	0	0.37931	102	2	1	0.555556	152	2	1	0.521739	202	2	1	0.428571	252	2	1	0.363636	302	3	-1	0.4375	362	3	-1	0.214286
2	2	0	0.535714	52	2	0	0.382353	102	2	1	0.607143	152	2	1	0.53125	202	2	1	0.44186	252	2	1	0.375	302	3	-1	0.444444	362	3	-1	0.3
2	2	0	0.565217	52	2	0	0.413793	102	3	-3	0.333333	152	2	1	0.538462	202	2	1	0.444444	252	2	1	0.375	302	3	-1	0.444444	362	3	-1	0.3
2	2	0	0.585366	52	2	0	0.428571	102	3	-3	0.357143	152	2	1	0.590909	202	2	1	0.444444	252	2	1	0.37931	302	3	-1	0.454545	362	3	-1	0.32
2	2	0	0.592593	52	2	0	0.428571	102	3	-3	0.357143	152	2	1	0.6	202	2	1	0.45	252	2	1	0.4	302	3	-1	0.461538	362	3	-1	0.333333
2	2	0	0.64	52	2	0	0.432432	102	3	-3	0.6	152	2	1	0.6	202	2	1	0.461538	252	2	1	0.413793	302	3	-1	0.461538	362	3	-1	0.333333
2	2	1	0.36	52	2	0	0.45	102	3	-3	0.6	152	2	1	0.631579	202	2	1	0.481481	252	2	1	0.433333	302	3	-1	0.461538	362	3	-1	0.363636
2	2	1	0.36	52	2	0	0.452381	102	3	-3	0.666667	152	2	1	0.642857	202	2	1	0.52381	252	2	1	0.461538	302	3	-1	0.466667	362	3	-1	0.368421
2	2	1	0.391304	52	2	0	0.456522	102	3	-3	0.666667	152	2	1	0.714286	202	2	1	0.526316	252	2	1	0.466667	302	3	-1	0.473684	362	3	-1	0.375
2	2	1	0.392857	52	2	0	0.457143	102	3	-3	0.818182	152	3	-2	0.307692	202	2	1	0.527778	252	2	1	0.466667	302	3	-1	0.5	362	3	-1	0.375
2	2	1	0.4	52	2	0	0.461538	102	3	-2	0.272727	152	3	-2	0.4	202	2	1	0.529412	252	2	1	0.473684	302	3	-1	0.5	362	3	-1	0.388889
2	2	1	0.458333	52	2	0	0.463415	102	3	-2	0.3	152	3	-2	0.454545	202	2	1	0.538462	252	2	1	0.5	302	3	-1	0.5	362	3	-1	0.4
2	2	1	0.48	52	2	0	0.465517	102	3	-2	0.3	152	3	-2	0.5	202	2	1	0.555556	252	2	1	0.5	302	3	-1	0.5	362	3	-1	0.4
2	2	1	0.5	52	2	0	0.473684	102	3	-2	0.3125	152	3	-2	0.583333	202	2	1	0.583333	252	2	1	0.5	302	3	-1	0.52	362	3	-1	0.4
2	2	1	0.535714	52	2	0	0.482759	102	3	-2	0.357143	152	3	-2	0.583333	202	2	1	0.583333	252	2	1	0.5	302	3	-1	0.521739	362	3	-1	0.411765
2	2	1	0.545455	52	2	0	0.515152	102	3	-2	0.363636	152	3	-2	0.6	202	2	1	0.588235	252	2	1	0.5	302	3	-1	0.5625	362	3	-1	0.411765
2	2	1	0.566667	52	2	0	0.540541	102	3	-2	0.4	152	3	-2	0.692308	202	2	1	0.6	252	2	1	0.5	302	3	-1	0.571429	362	3	-1	0.416667
2	2	1	0.592593	52	2	0	0.55814	102	3	-2	0.413793	152	3	-2	0.727273	202	2	1	0.607143	252	2	1	0.52	302	3	-1	0.578947	362	3	-1	0.461538
2	2	1	0.608696	52	2	0	0.560976	102	3	-2	0.416667	152	3	-1	0.1	202	2	1	0.642857	252	2	1	0.53125	302	3	-1	0.583333	362	3	-1	0.470588
2	2	1	0.625	52	2	0	0.586207	102	3	-2	0.416667	152	3	-1	0.2	202	2	1	0.653846	252	2	1	0.541667	302	3	-1	0.583333	362	3	-1	0.48
2	2	1	0.64	52	2	0	0.621622	102	3	-2	0.44	152	3	-1	0.25	202	3	-2	0.545455	252	2	1	0.545455	302	3	-1	0.6	362	3	-1	0.5
2	2	1	0.714286	52	2	0	0.625	102	3	-2	0.458333	152	3	-1	0.294118	202	3	-1	0.3	252	2	1	0.580645	302	3	-1	0.6	362	3	-1	0.5
2	3	-4	0.25	52	2	1	0.222222	102	3	-2	0.461538	152	3	-1	0.333333	202	3	-1	0.3125	252	2	1	0.588235	302	3	-1	0.6	362	3	-1	0.5
2	3	-4	0.285714	52	2	1	0.315789	102	3	-2	0.461538	152	3	-1	0.35	202	3	-1	0.352941	252	2	1	0.608696	302	3	-1	0.615385	362	3	-1	0.5
2	3	-4	0.333333	52	2	1	0.388889	102	3	-2	0.478261	152	3	-1	0.352941	202	3	-1	0.357143	252	2	1	0.611111	302	3	-1	0.625	362	3	-1	0.5
2	3	-4	0.384615	52	2	1	0.392857	102	3	-2	0.5	152	3	-1	0.357143	202	3	-1	0.357143	252	2	1	0.621622	302	3	-1	0.666667	362	3	-1	0.5
2	3	-4	0.461538	52	2	1	0.416667	102	3	-2	0.5	152	3	-1	0.363636	202	3	-1	0.357143	252	2	1	0.655172	302	3	-1	0.684211	362	3	-1	0.5
2	3	-4	0.727273	52	2	1	0.4375	102	3	-2	0.5	152	3	-1	0.395349	202	3	-1	0.357143	252	2	1	0.692308	302	3	-1	0.692308	362	3	-1	0.526316
2	3	-3	0.368421	52	2	1	0.444444	102	3	-2	0.5	152	3	-1	0.4	202	3	-1	0.363636	252	2	1	0.705882	302	3	-1	0.7	362	3	-1	0.545455
2	3	-3	0.388889	52	2	1	0.444444	102	3	-2	0.5	152	3	-1	0.4	202	3	-1	0.363636	252	3	-2	0.454545	302	3	-1	0.7	362	3	-1	0.545455
2	3	-3	0.416667	52	2	1	0.454545	102	3	-2	0.529412	152	3	-1	0.409091	202	3	-1	0.363636	252	3	-1	0.285714	302	3	-1	0.727273	362	3	-1	0.548387
2	3	-3	0.4375	52	2	1	0.461538	102	3	-2	0.535714	152	3	-1	0.409091	202	3	-1	0.363636	252	3	-1	0.333333	302	3	-1	0.727273	362	3	-1	0.583333
2	3	-3	0.5	52	2	1	0.481481	102	3	-2	0.545455	152	3	-1	0.421053	202	3	-1	0.4	252	3	-1	0.333333	302	3	-1	0.733333	362	3	-1	0.588235
2	3	-3	0.5	52	2	1	0.545455	102	3	-2	0.571429	152	3	-1	0.428571	202	3	-1	0.411765	252	3	-1	0.346154	302	3	0	0.26087	362	3	-1	0.6
2	3	-3	0.545455	52	2	1	0.55	102	3	-2	0.576923	152	3	-1	0.454545	202	3	-1	0.421053	252	3	-1	0.352941	302	3	0	0.277778	362	3	-1	0.615385
2	3	-3	0.55	52	2	1	0.6	102	3	-2	0.583333	152	3	-1	0.454545	202	3	-1	0.428571	252	3	-1	0.363636	302	3	0	0.3125	362	3	-1	0.615385
2	3	-3	0.625	52	2	1	0.615385	102	3	-2	0.6	152	3	-1	0.458333	202	3	-1	0.428571	252	3	-1	0.375	302	3	0	0.35	362	3	-1	0.619048
2	3	-3	0.666667	52	2	1	0.653846	102	3	-2	0.615385	152	3	-1	0.461538	202	3	-1	0.4375	252	3	-1	0.384615	302	3	0	0.3875	362	3	-1	0.636364
2	3	-3	0.692308	52	3	-4	0.2	102	3	-2	0.647059	152	3	-1	0.48	202	3	-1	0.4375	252	3	-1	0.4	302	3	0	0.391304	362	3	-1	0.636364
2	3	-3	0.7	52	3	-4	0.4	102	3	-2	0.692308	152	3	-1	0.5	202	3	-1	0.454545	252	3	-1	0.4	302	3	0	0.4	362	3	-1	0.692308
2	3	-3	0.857143	52	3	-4	0.454545	102	3	-2	0.727273	152	3	-1	0.5	202	3	-1	0.457143	252	3	-1	0.4	302	3	0	0.4	362	3	-1	0.7
2	3	-2	0.294118	52	3	-4	0.5	102	3	-1	0.266667	152	3	-1	0.5	202	3	-1	0.461538	252	3	-1	0.416667	302	3	0	0.4	362	3	-1	0.923077
2	3	-2	0.307692	52	3	-4	0.583333	102	3	-1	0.361111	152	3	-1	0.5	202	3	-1	0.470588	252	3	-1	0.416667	302	3	0	0.409091	362	3	0	0.263158
2	3	-2	0.333333	52	3	-4	0.6	102	3	-1	0.368421	152	3	-1	0.5	202	3	-1	0.482759	252	3	-1	0.416667	302	3	0	0.411765	362	3	0	0.285714
2	3	-2	0.36	52	3	-4	0.9	102	3	-1	0.368421	152	3	-1	0.52381	202	3	-1	0.5	252	3	-1	0.45	302	3	0	0.41791	362	3	0	0.363636
2	3	-2	0.391304	52	3	-3	0.357143	102	3	-1	0.388889	152	3	-1	0.52381	202	3	-1	0.5	252	3	-1	0.454545	302	3	0	0.428571	362	3	0	0.378378
2	3	-2	0.4	52	3	-3	0.4	102	3	-1	0.394737	152	3	-1	0.526316	202	3	-1	0.5	252	3	-1	0.454545	302	3	0	0.433333	362	3	0	0.37931
2	3	-2	0.409091	52	3	-3	0.473684	102	3	-1	0.4	152	3	-1	0.526316	202	3	-1	0.5	252	3	-1	0.461538	302	3	0	0.447368	362	3	0	0.423077
2	3	-2	0.421053	52	3	-3	0.5	102	3	-1	0.409091	152	3	-1	0.526316	202	3	-1	0.5	252	3	-1	0.461538	302	3	0	0.451613	362	3	0	0.425926
2	3	-2	0.428571	52	3	-3	0.5	102	3	-1	0.410714	152	3	-1	0.526316	202	3	-1	0.5	252	3	-1	0.466667	302	3	0	0.454545	362	3	0	0.428571
2	3	-2	0.428571	52	3	-3	0.5	102	3	-1	0.411765	152	3	-1	0.529412	202	3	-1	0.517241	252	3	-1	0.473684	302	3	0	0.461538	362	3	0	0.429825
2	3	-2	0.441176	52	3	-3	0.545455	102	3	-1	0.416667	152	3	-1	0.533333	202	3	-1	0.538462	252	3	-1	0.47619	302	3	0	0.462963	362	3	0	0.4375
2	3	-2	0.444444	52	3	-3	0.545455	102	3	-1	0.428571	152	3	-1	0.533333	202	3	-1	0.538462	252	3	-1	0.48	302	3	0	0.472222	362	3	0	0.448276
2	3	-2	0.461538	52	3	-3	0.555556	102	3	-1	0.428571	152	3	-1	0.538462	202	3	-1	0.545455	252	3	-1	0.5	302	3	0	0.473684	362	3	0	0.44898
2	3	-2	0.47619	52	3	-3	0.571429	102	3	-1	0.45	152	3	-1	0.545455	202	3	-1	0.5625	252	3	-1	0.5	302	3	0	0.475	362	3	0	0.451613
2	3	-2	0.5	52	3	-3	0.652174	102	3	-1	0.45	152	3	-1	0.545455	202	3	-1	0.5625	252	3	-1	0.5	302	3	0	0.47619	362	3	0	0.451613
2	3	-2	0.5	52	3	-3	0.692308	102	3	-1	0.454545	152	3	-1	0.555556	202	3	-1	0.571429	252	3	-1	0.5	302	3	0	0.48	362	3	0	0.453488
2	3	-2	0.529412	52	3	-3	0.714286	102	3	-1	0.458333	152	3	-1	0.571429	202	3	-1	0.571429	252	3	-1	0.517241	302	3	0	0.481481	362	3	0	0.481481
2	3	-2	0.538462	52	3	-3	0.833333	102	3	-1	0.478261	152	3	-1	0.571429	202	3	-1	0.578947	252	3	-1	0.533333	302	3	0	0.486486	362	3	0	0.482143
2	3	-2	0.538462	52	3	-2	0.25	102	3	-1	0.5	152	3	-1	0.583333	202	3	-1	0.583333	252	3	-1	0.533333	302	3	0	0.489796	362	3	0	0.486486
2	3	-2	0.540541	52	3	-2	0.333333	102	3	-1	0.5	152	3	-1	0.59375	202	3	-1	0.583333	252	3	-1	0.538462	302	3	0	0.491228	362	3	0	0.495652
2	3	-2	0.571429	52	3	-2	0.357143	102	3	-1	0.5	152	3	-1	0.617647	202	3	-1	0.6	252	3	-1	0.545455	302	3	0	0.5	362	3	0	0.5
2	3	-2	0.576923	52	3	-2	0.357143	102	3	-1	0.5	152	3	-1	0.636364	202	3	-1	0.6	252	3	-1	0.545455	302	3	0	0.504425	362	3	0	0.5
2	3	-2	0.588235	52	3	-2	0.363636	102	3	-1	0.5	152	3	-1	0.636364	202	3	-1	0.611111	252	3	-1	0.545455	302	3	0	0.504951	362	3	0	0.5
2	3	-2	0.636364	52	3	-2	0.375	102	3	-1	0.5	152	3	-1	0.636364	202	3	-1	0.615385	252	3	-1	0.5625	302	3	0	0.508475	362	3	0	0.5
2	3	-2	0.7	52	3	-2	0.4	102	3	-1	0.5	152	3	-1	0.692308	202	3	-1	0.625	252	3	-1	0.583333	302	3	0	0.526316	362	3	0	0.509434
2	3	-2	0.727273	52	3	-2	0.416667	102	3	-1	0.538462	152	3	-1	0.733333	202	3	-1	0.625	252	3	-1	0.590909	302	3	0	0.530612	362	3	0	0.521739
2	3	-2	0.75	52	3	-2	0.416667	102	3	-1	0.545455	152	3	-1	0.769231	202	3	-1	0.692308	252	3	-1	0.6	302	3	0	0.534884	362	3	0	0.521739
2	3	-1	0.285714	52	3	-2	0.419355	102	3	-1	0.555556	152	3	0	0.2	202	3	-1	0.7	252	3	-1	0.6	302	3	0	0.538462	362	3	0	0.533333
2	3	-1	0.305556	52	3	-2	0.454545	102	3	-1	0.56	152	3	0	0.351351	202	3	-1	0.705882	252	3	-1	0.6	302	3	0	0.538462	362	3	0	0.533333
2	3	-1	0.375	52	3	-2	0.47619	102	3	-1	0.565217	152	3	0	0.387097	202	3	-1	0.714286	252	3	-1	0.6	302	3	0	0.545455	362	3	0	0.54717
2	3	-1	0.4	52	3	-2	0.48	102	3	-1	0.578947	152	3	0	0.388889	202	3	-1	0.736842	252	3	-1	0.611111	302	3	0	0.545455	362	3	0	0.552632
2	3	-1	0.409091	52	3	-2	0.5	102	3	-1	0.583333	152	3	0	0.392857	202	3	0	0.230769	252	3	-1	0.636364	302	3	0	0.56	362	3	0	0.555556
2	3	-1	0.416667	52	3	-2	0.5	102	3	-1	0.583333	152	3	0	0.4	202	3	0	0.230769	252	3	-1	0.642857	302	3	0	0.5625	362	3	0	0.56
2	3	-1	0.416667	52	3	-2	0.521739	102	3	-1	0.588235	152	3	0	0.407407	202	3	0	0.272727	252	3	-1	0.642857	302	3	0	0.576923	362	3	0	0.565217
2	3	-1	0.423077	52	3	-2	0.52381	102	3	-1	0.588235	152	3	0	0.416667	202	3	0	0.333333	252	3	-1	0.7	302	3	0	0.584906	362	3	0	0.571429
2	3	-1	0.433962	52	3	-2	0.538462	102	3	-1	0.611111	152	3	0	0.425743	202	3	0	0.366667	252	3	-1	0.736842	302	3	0	0.6	362	3	0	0.571429
2	3	-1	0.45283	52	3	-2	0.538462	102	3	-1	0.625	152	3	0	0.428571	202	3	0	0.37931	252	3	-1	0.769231	302	3	0	0.611111	362	3	0	0.580645
2	3	-1	0.470588	52	3	-2	0.555556	102	3	-1	0.636364	152	3	0	0.439394	202	3	0	0.384615	252	3	0	0.25	302	3	0	0.615385	362	3	0	0.580645
2	3	-1	0.473684	52	3	-2	0.566667	102	3	-1	0.666667	152	3	0	0.447368	202	3	0	0.428571	252	3	0	0.285714	302	3	0	0.64	362	3	0	0.586207
2	3	-1	0.473684	52	3	-2	0.571429	102	3	-1	0.717949	152	3	0	0.455696	202	3	0	0.4375	252	3	0	0.333333	302	3	0	0.658537	362	3	0	0.590909
2	3	-1	0.48	52	3	-2	0.578947	102	3	0	0.384615	152	3	0	0.461538	202	3	0	0.44	252	3	0	0.342857	302	3	0	0.76	362	3	0	0.595745
2	3	-1	0.483871	52	3	-2	0.583333	102	3	0	0.393939	152	3	0	0.473684	202	3	0	0.448276	252	3	0	0.35	302	3	1	0.1875	362	3	0	0.6
2	3	-1	0.484848	52	3	-2	0.588235	102	3	0	0.4	152	3	0	0.477778	202	3	0	0.45	252	3	0	0.366667	302	3	1	0.25	362	3	0	0.611111
2	3	-1	0.488889	52	3	-2	0.615385	102	3	0	0.402597	152	3	0	0.480769	202	3	0	0.45	252	3	0	0.375	302	3	1	0.25	362	3	0	0.625
2	3	-1	0.5	52	3	-2	0.647059	102	3	0	0.407407	152	3	0	0.484848	202	3	0	0.45283	252	3	0	0.388889	302	3	1	0.272727	362	3	0	0.652174
2	3	-1	0.5	52	3	-2	0.666667	102	3	0	0.413793	152	3	0	0.486486	202	3	0	0.454545	252	3	0	0.4	302	3	1	0.333333	362	3	0	0.666667
2	3	-1	0.5	52	3	-2	0.75	102	3	0	0.421053	152	3	0	0.486486	202	3	0	0.46	252	3	0	0.403509	302	3	1	0.368421	362	3	0	0.6875
2	3	-1	0.5	52	3	-2	0.75	102	3	0	0.433962	152	3	0	0.5	202	3	0	0.460317	252	3	0	0.416667	302	3	1	0.371429	362	3	0	0.695652
2	3	-1	0.511628	52	3	-1	0.214286	102	3	0	0.434783	152	3	0	0.5	202	3	0	0.461538	252	3	0	0.433628	302	3	1	0.382353	362	3	0	0.75
2	3	-1	0.52	52	3	-1	0.35	102	3	0	0.435294	152	3	0	0.5	202	3	0	0.473214	252	3	0	0.444444	302	3	1	0.388889	362	3	1	0.294118
2	3	-1	0.533333	52	3	-1	0.357143	102	3	0	0.44	152	3	0	0.517241	202	3	0	0.473684	252	3	0	0.449275	302	3	1	0.4	362	3	1	0.314286
2	3	-1	0.548387	52	3	-1	0.375	102	3	0	0.45	152	3	0	0.526316	202	3	0	0.480769	252	3	0	0.452632	302	3	1	0.4	362	3	1	0.315789
2	3	-1	0.55	52	3	-1	0.387097	102	3	0	0.45098	152	3	0	0.526316	202	3	0	0.483871	252	3	0	0.45614	302	3	1	0.4	362	3	1	0.357143
2	3	-1	0.551724	52	3	-1	0.4	102	3	0	0.454545	152	3	0	0.530612	202	3	0	0.487179	252	3	0	0.457143	302	3	1	0.4	362	3	1	0.357143
2	3	-1	0.5625	52	3	-1	0.428571	102	3	0	0.482759	152	3	0	0.53125	202	3	0	0.5	252	3	0	0.461538	302	3	1	0.4	362	3	1	0.361111
2	3	-1	0.5625	52	3	-1	0.428571	102	3	0	0.484848	152	3	0	0.538462	202	3	0	0.5	252	3	0	0.470588	302	3	1	0.407407	362	3	1	0.375
2	3	-1	0.567568	52	3	-1	0.434783	102	3	0	0.487179	152	3	0	0.538462	202	3	0	0.517241	252	3	0	0.472222	302	3	1	0.416667	362	3	1	0.377778
2	3	-1	0.571429	52	3	-1	0.4375	102	3	0	0.5	152	3	0	0.540541	202	3	0	0.517241	252	3	0	0.472222	302	3	1	0.434783	362	3	1	0.380952
2	3	-1	0.571429	52	3	-1	0.448276	102	3	0	0.5	152	3	0	0.541667	202	3	0	0.52459	252	3	0	0.47541	302	3	1	0.435897	362	3	1	0.391304
2	3	-1	0.578947	52	3	-1	0.457143	102	3	0	0.506173	152	3	0	0.590909	202	3	0	0.526316	252	3	0	0.488372	302	3	1	0.4375	362	3	1	0.4
2	3	-1	0.615385	52	3	-1	0.470588	102	3	0	0.516129	152	3	0	0.594595	202	3	0	0.528302	252	3	0	0.5	302	3	1	0.4375	362	3	1	0.408163
2	3	-1	0.636364	52	3	-1	0.48	102	3	0	0.526316	152	3	0	0.6	202	3	0	0.533333	252	3	0	0.5	302	3	1	0.4375	362	3	1	0.428571
2	3	-1	0.641509	52	3	-1	0.5	102	3	0	0.526316	152	3	0	0.608696	202	3	0	0.533333	252	3	0	0.5	302	3	1	0.44186	362	3	1	0.4375
2	3	-1	0.666667	52	3	-1	0.5	102	3	0	0.529412	152	3	0	0.615385	202	3	0	0.533333	252	3	0	0.514286	302	3	1	0.45	362	3	1	0.451613
2	3	-1	0.666667	52	3	-1	0.5	102	3	0	0.532468	152	3	0	0.652174	202	3	0	0.536364	252	3	0	0.520833	302	3	1	0.454545	362	3	1	0.454545
2	3	-1	0.684211	52	3	-1	0.5	102	3	0	0.533333	152	3	0	0.7	202	3	0	0.548387	252	3	0	0.521739	302	3	1	0.458333	362	3	1	0.458333
2	3	-1	0.761905	52	3	-1	0.513514	102	3	0	0.555556	152	3	0	0.909091	202	3	0	0.55	252	3	0	0.529412	302	3	1	0.464286	362	3	1	0.464286
2	3	0	0.3	52	3	-1	0.52381	102	3	0	0.558824	152	3	1	0.294118	202	3	0	0.565217	252	3	0	0.529412	302	3	1	0.464286	362	3	1	0.47619
2	3	0	0.333333	52	3	-1	0.525	102	3	0	0.56044	152	3	1	0.333333	202	3	0	0.6	252	3	0	0.53	302	3	1	0.464286	362	3	1	0.478261
2	3	0	0.333333	52	3	-1	0.529412	102	3	0	0.571429	152	3	1	0.354839	202	3	0	0.6	252	3	0	0.53913	302	3	1	0.470588	362	3	1	0.478261
2	3	0	0.384615	52	3	-1	0.53125	102	3	0	0.580645	152	3	1	0.363636	202	3	0	0.607143	252	3	0	0.540541	302	3	1	0.473684	362	3	1	0.488372
2	3	0	0.4	52	3	-1	0.538462	102	3	0	0.657895	152	3	1	0.375	202	3	0	0.609756	252	3	0	0.547619	302	3	1	0.5	362	3	1	0.5
2	3	0	0.421053	52	3	-1	0.541667	102	3	1	0.380952	152	3	1	0.4	202	3	0	0.625	252	3	0	0.555556	302	3	1	0.5	362	3	1	0.5
2	3	0	0.447368	52	3	-1	0.545455	102	3	1	0.382979	152	3	1	0.4	202	3	0	0.632653	252	3	0	0.565217	302	3	1	0.5	362	3	1	0.5
2	3	0	0.466667	52	3	-1	0.555556	102	3	1	0.44	152	3	1	0.422222	202	3	0	0.642857	252	3	0	0.569444	302	3	1	0.5	362	3	1	0.5
2	3	0	0.476923	52	3	-1	0.555556	102	3	1	0.453125	152	3	1	0.428571	202	3	0	0.675676	252	3	0	0.578947	302	3	1	0.5	362	3	1	0.5
2	3	0	0.48	52	3	-1	0.5625	102	3	1	0.454545	152	3	1	0.438596	202	3	0	0.692308	252	3	0	0.58209	302	3	1	0.516129	362	3	1	0.5
2	3	0	0.481481	52	3	-1	0.568182	102	3	1	0.461538	152	3	1	0.444444	202	3	0	0.8	252	3	0	0.583333	302	3	1	0.52	362	3	1	0.5
2	3	0	0.486842	52	3	-1	0.571429	102	3	1	0.46875	152	3	1	0.454545	202	3	0	0.846154	252	3	0	0.583333	302	3	1	0.521739	362	3	1	0.516129
2	3	0	0.5	52	3	-1	0.578947	102	3	1	0.472222	152	3	1	0.461538	202	3	1	0.214286	252	3	0	0.608696	302	3	1	0.525	362	3	1	0.527273
2	3	0	0.5	52	3	-1	0.588235	102	3	1	0.473684	152	3	1	0.461538	202	3	1	0.3	252	3	0	0.625	302	3	1	0.536585	362	3	1	0.529412
2	3	0	0.505495	52	3	-1	0.619048	102	3	1	0.473684	152	3	1	0.46875	202	3	1	0.341463	252	3	0	0.636364	302	3	1	0.537313	362	3	1	0.531915
2	3	0	0.518987	52	3	-1	0.642857	102	3	1	0.484848	152	3	1	0.47619	202	3	1	0.346154	252	3	0	0.648649	302	3	1	0.538462	362	3	1	0.533333
2	3	0	0.52	52	3	-1	0.666667	102	3	1	0.5	152	3	1	0.485714	202	3	1	0.357143	252	3	0	0.6875	302	3	1	0.548387	362	3	1	0.538462
2	3	0	0.530303	52	3	-1	0.666667	102	3	1	0.5	152	3	1	0.5	202	3	1	0.371429	252	3	0	0.8	302	3	1	0.563636	362	3	1	0.539683
2	3	0	0.533333	52	3	-1	0.714286	102	3	1	0.5	152	3	1	0.5	202	3	1	0.388889	252	3	1	0.2	302	3	1	0.564516	362	3	1	0.541667
2	3	0	0.544304	52	3	-1	0.764706	102	3	1	0.5	152	3	1	0.5	202	3	1	0.405405	252	3	1	0.32	302	3	1	0.566667	362	3	1	0.555556
2	3	0	0.545455	52	3	0	0.25	102	3	1	0.5	152	3	1	0.507937	202	3	1	0.411765	252	3	1	0.342857	302	3	1	0.592593	362	3	1	0.560976
2	3	0	0.55814	52	3	0	0.321429	102	3	1	0.512195	152	3	1	0.515152	202	3	1	0.413793	252	3	1	0.363636	302	3	1	0.6	362	3	1	0.565217
2	3	0	0.566667	52	3	0	0.333333	102	3	1	0.517241	152	3	1	0.526316	202	3	1	0.422222	252	3	1	0.368421	302	3	1	0.61039	362	3	1	0.571429
2	3	0	0.569231	52	3	0	0.393939	102	3	1	0.526316	152	3	1	0.529412	202	3	1	0.425	252	3	1	0.368421	302	3	1	0.619048	362	3	1	0.575758
2	3	0	0.571429	52	3	0	0.395349	102	3	1	0.527778	152	3	1	0.529412	202	3	1	0.434783	252	3	1	0.384615	302	3	1	0.684211	362	3	1	0.595745
2	3	0	0.583333	52	3	0	0.428571	102	3	1	0.530612	152	3	1	0.535714	202	3	1	0.444444	252	3	1	0.4	302	3	1	0.6875	362	3	1	0.6
2	3	0	0.636364	52	3	0	0.44	102	3	1	0.531915	152	3	1	0.538462	202	3	1	0.45	252	3	1	0.405405	302	3	1	0.692308	362	3	1	0.607143
2	3	0	0.685714	52	3	0	0.44	102	3	1	0.533333	152	3	1	0.538462	202	3	1	0.458333	252	3	1	0.411765	302	3	1	0.727273	362	3	1	0.612245
2	3	1	0.269231	52	3	0	0.441176	102	3	1	0.541667	152	3	1	0.538462	202	3	1	0.460317	252	3	1	0.416667	302	3	2	0.272727	362	3	1	0.615385
2	3	1	0.310345	52	3	0	0.447368	102	3	1	0.555556	152	3	1	0.539683	202	3	1	0.461538	252	3	1	0.444444	302	3	2	0.333333	362	3	1	0.625
2	3	1	0.372093	52	3	0	0.461538	102	3	1	0.56	152	3	1	0.552632	202	3	1	0.466667	252	3	1	0.447368	302	3	2	0.392857	362	3	1	0.647059
2	3	1	0.377778	52	3	0	0.463415	102	3	1	0.565217	152	3	1	0.55814	202	3	1	0.469388	252	3	1	0.451613	302	3	2	0.411765	362	3	1	0.666667
2	3	1	0.388889	52	3	0	0.464286	102	3	1	0.568182	152	3	1	0.576923	202	3	1	0.473684	252	3	1	0.454545	302	3	2	0.464286	362	3	1	0.68
2	3	1	0.4	52	3	0	0.484848	102	3	1	0.575	152	3	1	0.578947	202	3	1	0.47619	252	3	1	0.454545	302	3	2	0.466667	362	3	1	0.6875
2	3	1	0.409091	52	3	0	0.5	102	3	1	0.576923	152	3	1	0.580645	202	3	1	0.488372	252	3	1	0.465753	302	3	2	0.470588	362	3	1	0.7
2	3	1	0.418182	52	3	0	0.5	102	3	1	0.583333	152	3	1	0.588235	202	3	1	0.492308	252	3	1	0.472222	302	3	2	0.473684	362	3	1	0.7
2	3	1	0.423077	52	3	0	0.5	102	3	1	0.586957	152	3	1	0.589286	202	3	1	0.5	252	3	1	0.47619	302	3	2	0.5	362	3	1	0.727273
2	3	1	0.45	52	3	0	0.512821	102	3	1	0.615385	152	3	1	0.59375	202	3	1	0.5	252	3	1	0.48	302	3	2	0.5	362	3	2	0.277778
2	3	1	0.472222	52	3	0	0.52	102	3	1	0.632653	152	3	1	0.594595	202	3	1	0.5	252	3	1	0.482759	302	3	2	0.5	362	3	2	0.285714
2	3	1	0.489796	52	3	0	0.527778	102	3	1	0.65	152	3	1	0.595238	202	3	1	0.5	252	3	1	0.488372	302	3	2	0.5625	362	3	2	0.352941
2	3	1	0.5	52	3	0	0.538462	102	3	1	0.727273	152	3	1	0.636364	202	3	1	0.5	252	3	1	0.5	302	3	2	0.571429	362	3	2	0.375
2	3	1	0.5	52	3	0	0.544304	102	3	1	0.727273	152	3	1	0.657143	202	3	1	0.5	252	3	1	0.5	302	3	2	0.583333	362	3	2	0.382353
2	3	1	0.5	52	3	0	0.551724	102	3	2	0.24	152	3	1	0.692308	202	3	1	0.5	252	3	1	0.5	302	3	2	0.586207	362	3	2	0.416667
2	3	1	0.5	52	3	0	0.558824	102	3	2	0.368421	152	3	1	0.727273	202	3	1	0.511628	252	3	1	0.5	302	3	2	0.6	362	3	2	0.434783
2	3	1	0.52	52	3	0	0.564516	102	3	2	0.413793	152	3	1	0.75	202	3	1	0.514286	252	3	1	0.5	302	3	2	0.608696	362	3	2	0.4375
2	3	1	0.52	52	3	0	0.578947	102	3	2	0.421053	152	3	2	0.266667	202	3	1	0.517241	252	3	1	0.5	302	3	2	0.615385	362	3	2	0.444444
2	3	1	0.537037	52	3	0	0.647059	102	3	2	0.428571	152	3	2	0.333333	202	3	1	0.52	252	3	1	0.5	302	3	2	0.636364	362	3	2	0.461538
2	3	1	0.55	52	3	0	0.7	102	3	2	0.434783	152	3	2	0.411765	202	3	1	0.53125	252	3	1	0.512195	302	3	2	0.642857	362	3	2	0.47619
2	3	1	0.55	52	3	1	0.294118	102	3	2	0.444444	152	3	2	0.413793	202	3	1	0.538462	252	3	1	0.516129	302	3	2	0.653846	362	3	2	0.5
2	3	1	0.55	52	3	1	0.35	102	3	2	0.444444	152	3	2	0.416667	202	3	1	0.538462	252	3	1	0.517241	302	3	2	0.666667	362	3	2	0.5
2	3	1	0.557692	52	3	1	0.352941	102	3	2	0.5	152	3	2	0.416667	202	3	1	0.541667	252	3	1	0.517241	302	3	2	0.666667	362	3	2	0.5
2	3	1	0.561404	52	3	1	0.384615	102	3	2	0.521739	152	3	2	0.464286	202	3	1	0.545455	252	3	1	0.518519	302	3	2	0.8	362	3	2	0.515152
2	3	1	0.571429	52	3	1	0.4	102	3	2	0.555556	152	3	2	0.47619	202	3	1	0.545455	252	3	1	0.521739	302	4	-2	0.4	362	3	2	0.55
2	3	1	0.590909	52	3	1	0.408163	102	3	2	0.571429	152	3	2	0.478261	202	3	1	0.55	252	3	1	0.52381	302	4	-1	0	362	3	2	0.555556
2	3	1	0.611111	52	3	1	0.413793	102	3	2	0.590909	152	3	2	0.483871	202	3	1	0.569231	252	3	1	0.52381	302	4	-1	0.272727	362	3	2	0.571429
2	3	1	0.615385	52	3	1	0.444444	102	3	2	0.666667	152	3	2	0.5	202	3	1	0.571429	252	3	1	0.545455	302	4	-1	0.285714	362	3	2	0.59375
2	3	1	0.62069	52	3	1	0.45	102	3	2	0.692308	152	3	2	0.517241	202	3	1	0.571429	252	3	1	0.554054	302	4	-1	0.333333	362	3	2	0.6
2	3	1	0.625	52	3	1	0.458333	102	3	2	0.764706	152	3	2	0.535714	202	3	1	0.575758	252	3	1	0.56	302	4	-1	0.384615	362	3	2	0.611111
2	3	1	0.632653	52	3	1	0.46	102	4	-3	0.3	152	3	2	0.576923	202	3	1	0.576923	252	3	1	0.571429	302	4	-1	0.407407	362	3	2	0.645161
2	3	1	0.636364	52	3	1	0.46	102	4	-3	0.307692	152	3	2	0.6	202	3	1	0.592593	252	3	1	0.571429	302	4	-1	0.416667	362	3	2	0.655172
2	3	2	0.347826	52	3	1	0.485714	102	4	-3	0.333333	152	3	2	0.607143	202	3	1	0.6	252	3	1	0.575758	302	4	-1	0.433333	362	3	2	0.666667
2	3	2	0.37931	52	3	1	0.5	102	4	-3	0.357143	152	3	2	0.652174	202	3	1	0.6	252	3	1	0.578947	302	4	-1	0.466667	362	4	-1	0.272727
2	3	2	0.4	52	3	1	0.5	102	4	-3	0.4	152	4	-2	0.363636	202	3	1	0.6875	252	3	1	0.578947	302	4	-1	0.470588	362	4	-1	0.272727
2	3	2	0.416667	52	3	1	0.5	102	4	-3	0.5	152	4	-2	0.384615	202	3	1	0.692308	252	3	1	0.583333	302	4	-1	0.5	362	4	-1	0.32
2	3	2	0.44	52	3	1	0.510204	102	4	-3	0.545455	152	4	-2	0.416667	202	3	2	0.3	252	3	1	0.583333	302	4	-1	0.5	362	4	-1	0.416667
2	3	2	0.44	52	3	1	0.518519	102	4	-3	0.7	152	4	-2	0.416667	202	3	2	0.333333	252	3	1	0.588235	302	4	-1	0.5	362	4	-1	0.421053
2	3	2	0.45	52	3	1	0.529412	102	4	-3	0.75	152	4	-2	0.5	202	3	2	0.357143	252	3	1	0.59375	302	4	-1	0.5	362	4	-1	0.428571
2	3	2	0.461538	52	3	1	0.53125	102	4	-2	0.181818	152	4	-2	0.529412	202	3	2	0.384615	252	3	1	0.606061	302	4	-1	0.5	362	4	-1	0.444444
2	3	2	0.466667	52	3	1	0.533333	102	4	-2	0.333333	152	4	-2	0.545455	202	3	2	0.428571	252	3	1	0.632653	302	4	-1	0.521739	362	4	-1	0.454545
2	3	2	0.47619	52	3	1	0.536585	102	4	-2	0.357143	152	4	-2	0.625	202	3	2	0.435897	252	3	1	0.636364	302	4	-1	0.551724	362	4	-1	0.454545
2	3	2	0.47619	52	3	1	0.54	102	4	-2	0.4	152	4	-2	0.636364	202	3	2	0.4375	252	3	1	0.8	302	4	-1	0.56	362	4	-1	0.461538
2	3	2	0.52	52	3	1	0.548387	102	4	-2	0.4375	152	4	-2	0.727273	202	3	2	0.44	252	3	2	0.304348	302	4	-1	0.5625	362	4	-1	0.47619
2	3	2	0.52	52	3	1	0.54902	102	4	-2	0.454545	152	4	-1	0.181818	202	3	2	0.444444	252	3	2	0.388889	302	4	-1	0.583333	362	4	-1	0.478261
2	3	2	0.52381	52	3	1	0.551724	102	4	-2	0.484848	152	4	-1	0.28125	202	3	2	0.444444	252	3	2	0.4	302	4	-1	0.583333	362	4	-1	0.5
2	3	2	0.526316	52	3	1	0.568965	102	4	-2	0.5	152	4	-1	0.347826	202	3	2	0.470588	252	3	2	0.416667	302	4	-1	0.6	362	4	-1	0.5
2	3	2	0.625	52	3	1	0.580645	102	4	-2	0.5	152	4	-1	0.384615	202	3	2	0.5	252	3	2	0.428571	302	4	-1	0.6	362	4	-1	0.5
2	4	-3	0.388889	52	3	1	0.590909	102	4	-2	0.5	152	4	-1	0.391304	202	3	2	0.521739	252	3	2	0.4375	302	4	-1	0.615385	362	4	-1	0.5
2	4	-3	0.4375	52	3	1	0.6	102	4	-2	0.5	152	4	-1	0.411765	202	3	2	0.521739	252	3	2	0.44	302	4	-1	0.647059	362	4	-1	0.5
2	4	-3	0.444444	52	3	1	0.605263	102	4	-2	0.545455	152	4	-1	0.431818	202	3	2	0.526316	252	3	2	0.454545	302	4	-1	0.692308	362	4	-1	0.5
2	4	-3	0.454545	52	3	1	0.613636	102	4	-2	0.545455	152	4	-1	0.461538	202	3	2	0.526316	252	3	2	0.5	302	4	-1	0.692308	362	4	-1	0.5
2	4	-3	0.470588	52	3	2	0.269231	102	4	-2	0.555556	152	4	-1	0.461538	202	3	2	0.545455	252	3	2	0.5	302	4	-1	0.7	362	4	-1	0.538462
2	4	-3	0.555556	52	3	2	0.333333	102	4	-2	0.565217	152	4	-1	0.466667	202	3	2	0.56	252	3	2	0.515152	302	4	-1	0.8	362	4	-1	0.545455
2	4	-3	0.566667	52	3	2	0.352941	102	4	-2	0.571429	152	4	-1	0.473684	202	3	2	0.6	252	3	2	0.518519	302	4	-1	0.818182	362	4	-1	0.5625
2	4	-3	0.642857	52	3	2	0.375	102	4	-2	0.576923	152	4	-1	0.478261	202	3	2	0.615385	252	3	2	0.52	302	4	0	0.272727	362	4	-1	0.571429
2	4	-3	0.666667	52	3	2	0.388889	102	4	-2	0.583333	152	4	-1	0.5	202	3	2	0.619048	252	3	2	0.538462	302	4	0	0.333333	362	4	-1	0.586207
2	4	-3	0.666667	52	3	2	0.423077	102	4	-2	0.586207	152	4	-1	0.5	202	4	-1	0.25	252	3	2	0.5625	302	4	0	0.385714	362	4	-1	0.6
2	4	-3	0.666667	52	3	2	0.434783	102	4	-2	0.592593	152	4	-1	0.5	202	4	-1	0.266667	252	3	2	0.576923	302	4	0	0.402778	362	4	-1	0.6
2	4	-2	0.2	52	3	2	0.458333	102	4	-2	0.59375	152	4	-1	0.508772	202	4	-1	0.363636	252	3	2	0.590909	302	4	0	0.409091	362	4	-1	0.636364
2	4	-2	0.272727	52	3	2	0.464286	102	4	-2	0.611111	152	4	-1	0.510638	202	4	-1	0.363636	252	3	2	0.647059	302	4	0	0.416667	362	4	-1	0.642857
2	4	-2	0.307692	52	3	2	0.473684	102	4	-2	0.615385	152	4	-1	0.512821	202	4	-1	0.4	252	3	2	0.666667	302	4	0	0.423077	362	4	-1	0.75
2	4	-2	0.363636	52	3	2	0.5	102	4	-2	0.636364	152	4	-1	0.52	202	4	-1	0.4	252	4	-1	0.285714	302	4	0	0.45	362	4	0	0.277778
2	4	-2	0.388889	52	3	2	0.5	102	4	-2	0.7	152	4	-1	0.520833	202	4	-1	0.4	252	4	-1	0.3	302	4	0	0.452632	362	4	0	0.318182
2	4	-2	0.4	52	3	2	0.5	102	4	-1	0.333333	152	4	-1	0.521739	202	4	-1	0.428571	252	4	-1	0.3	302	4	0	0.454545	362	4	0	0.333333
2	4	-2	0.4	52	3	2	0.517241	102	4	-1	0.342857	152	4	-1	0.529412	202	4	-1	0.428571	252	4	-1	0.363636	302	4	0	0.454545	362	4	0	0.352941
2	4	-2	0.419355	52	3	2	0.555556	102	4	-1	0.363636	152	4	-1	0.538462	202	4	-1	0.435897	252	4	-1	0.384615	302	4	0	0.470588	362	4	0	0.375
2	4	-2	0.454545	52	3	2	0.636364	102	4	-1	0.380952	152	4	-1	0.541667	202	4	-1	0.4375	252	4	-1	0.384615	302	4	0	0.481481	362	4	0	0.4
2	4	-2	0.454545	52	4	-3	0.133333	102	4	-1	0.388889	152	4	-1	0.545455	202	4	-1	0.454545	252	4	-1	0.4	302	4	0	0.482759	362	4	0	0.4
2	4	-2	0.5	52	4	-3	0.315789	102	4	-1	0.416667	152	4	-1	0.578947	202	4	-1	0.454545	252	4	-1	0.428571	302	4	0	0.483516	362	4	0	0.409091
2	4	-2	0.5	52	4	-3	0.352941	102	4	-1	0.416667	152	4	-1	0.591837	202	4	-1	0.459459	252	4	-1	0.454545	302	4	0	0.486486	362	4	0	0.421053
2	4	-2	0.5	52	4	-3	0.363636	102	4	-1	0.421053	152	4	-1	0.6	202	4	-1	0.461538	252	4	-1	0.454545	302	4	0	0.490683	362	4	0	0.423913
2	4	-2	0.518519	52	4	-3	0.421053	102	4	-1	0.428571	152	4	-1	0.611111	202	4	-1	0.461538	252	4	-1	0.461538	302	4	0	0.492754	362	4	0	0.424658
2	4	-2	0.53125	52	4	-3	0.454545	102	4	-1	0.444444	152	4	-1	0.615385	202	4	-1	0.466667	252	4	-1	0.461538	302	4	0	0.494624	362	4	0	0.428571
2	4	-2	0.545455	52	4	-3	0.466667	102	4	-1	0.444444	152	4	-1	0.615385	202	4	-1	0.466667	252	4	-1	0.464286	302	4	0	0.49505	362	4	0	0.4375
2	4	-2	0.545455	52	4	-3	0.470588	102	4	-1	0.448276	152	4	-1	0.647059	202	4	-1	0.466667	252	4	-1	0.466667	302	4	0	0.5	362	4	0	0.4375
2	4	-2	0.56	52	4	-3	0.470588	102	4	-1	0.44898	152	4	-1	0.65	202	4	-1	0.46875	252	4	-1	0.5	302	4	0	0.5	362	4	0	0.444444
2	4	-2	0.6	52	4	-3	0.5	102	4	-1	0.461538	152	4	-1	0.677419	202	4	-1	0.470588	252	4	-1	0.5	302	4	0	0.5	362	4	0	0.455556
2	4	-2	0.6	52	4	-3	0.5	102	4	-1	0.461538	152	4	-1	0.678571	202	4	-1	0.470588	252	4	-1	0.5	302	4	0	0.502959	362	4	0	0.4625
2	4	-2	0.642857	52	4	-3	0.5	102	4	-1	0.470588	152	4	-1	0.7	202	4	-1	0.470588	252	4	-1	0.5	302	4	0	0.506173	362	4	0	0.466667
2	4	-2	0.642857	52	4	-3	0.541667	102	4	-1	0.472727	152	4	-1	0.75	202	4	-1	0.5	252	4	-1	0.5	302	4	0	0.506667	362	4	0	0.475
2	4	-2	0.692308	52	4	-3	0.545455	102	4	-1	0.473684	152	4	-1	0.75	202	4	-1	0.5	252	4	-1	0.517241	302	4	0	0.525424	362	4	0	0.47619
2	4	-2	0.7	52	4	-3	0.571429	102	4	-1	0.485714	152	4	0	0.166667	202	4	-1	0.5	252	4	-1	0.533333	302	4	0	0.529412	362	4	0	0.478261
2	4	-1	0.285714	52	4	-3	0.590909	102	4	-1	0.489362	152	4	0	0.238095	202	4	-1	0.5	252	4	-1	0.533333	302	4	0	0.540541	362	4	0	0.478261
2	4	-1	0.333333	52	4	-3	0.7	102	4	-1	0.5	152	4	0	0.357143	202	4	-1	0.529412	252	4	-1	0.538462	302	4	0	0.545455	362	4	0	0.479167
2	4	-1	0.380952	52	4	-2	0.1	102	4	-1	0.5	152	4	0	0.363636	202	4	-1	0.538462	252	4	-1	0.538462	302	4	0	0.5625	362	4	0	0.484375
2	4	-1	0.384615	52	4	-2	0.25	102	4	-1	0.514286	152	4	0	0.391304	202	4	-1	0.538462	252	4	-1	0.538462	302	4	0	0.588235	362	4	0	0.49505
2	4	-1	0.4	52	4	-2	0.333333	102	4	-1	0.521739	152	4	0	0.391753	202	4	-1	0.545455	252	4	-1	0.545455	302	4	0	0.608696	362	4	0	0.5
2	4	-1	0.421053	52	4	-2	0.347826	102	4	-1	0.53125	152	4	0	0.411765	202	4	-1	0.555556	252	4	-1	0.555556	302	4	0	0.615385	362	4	0	0.5
2	4	-1	0.431818	52	4	-2	0.35	102	4	-1	0.533333	152	4	0	0.421053	202	4	-1	0.578947	252	4	-1	0.578947	302	4	0	0.64	362	4	0	0.5
2	4	-1	0.442308	52	4	-2	0.357143	102	4	-1	0.545455	152	4	0	0.425806	202	4	-1	0.583333	252	4	-1	0.588235	302	4	0	0.647059	362	4	0	0.508571
2	4	-1	0.454545	52	4	-2	0.388889	102	4	-1	0.55	152	4	0	0.444444	202	4	-1	0.6	252	4	-1	0.607143	302	4	0	0.652174	362	4	0	0.527027
2	4	-1	0.454545	52	4	-2	0.392857	102	4	-1	0.551724	152	4	0	0.452381	202	4	-1	0.6	252	4	-1	0.615385	302	4	0	0.666667	362	4	0	0.529412
2	4	-1	0.46875	52	4	-2	0.411765	102	4	-1	0.555556	152	4	0	0.454545	202	4	-1	0.615385	252	4	-1	0.62069	302	4	0	0.666667	362	4	0	0.530303
2	4	-1	0.470588	52	4	-2	0.413793	102	4	-1	0.571429	152	4	0	0.46	202	4	-1	0.666667	252	4	-1	0.631579	302	4	0	0.7	362	4	0	0.533333
2	4	-1	0.473684	52	4	-2	0.419355	102	4	-1	0.571429	152	4	0	0.461538	202	4	-1	0.692308	252	4	-1	0.636364	302	4	0	0.76	362	4	0	0.538462
2	4	-1	0.484375	52	4	-2	0.454545	102	4	-1	0.590909	152	4	0	0.473684	202	4	-1	0.692308	252	4	-1	0.666667	302	4	1	0.25	362	4	0	0.545455
2	4	-1	0.485714	52	4	-2	0.478261	102	4	-1	0.6	152	4	0	0.478261	202	4	-1	0.705882	252	4	-1	0.666667	302	4	1	0.290323	362	4	0	0.555556
2	4	-1	0.5	52	4	-2	0.5	102	4	-1	0.613636	152	4	0	0.481481	202	4	-1	0.769231	252	4	-1	0.6875	302	4	1	0.333333	362	4	0	0.582822
2	4	-1	0.5	52	4	-2	0.5	102	4	-1	0.625	152	4	0	0.494382	202	4	-1	0.8	252	4	-1	0.692308	302	4	1	0.363636	362	4	0	0.592179
2	4	-1	0.5	52	4	-2	0.55	102	4	-1	0.642857	152	4	0	0.510638	202	4	0	0.363636	252	4	-1	0.7	302	4	1	0.380952	362	4	0	0.596774
2	4	-1	0.5	52	4	-2	0.5625	102	4	-1	0.692308	152	4	0	0.521212	202	4	0	0.363636	252	4	-1	0.714286	302	4	1	0.395833	362	4	0	0.6
2	4	-1	0.529412	52	4	-2	0.6	102	4	-1	0.705882	152	4	0	0.521368	202	4	0	0.368421	252	4	-1	0.727273	302	4	1	0.416667	362	4	0	0.684211
2	4	-1	0.533333	52	4	-2	0.633333	102	4	-1	0.769231	152	4	0	0.52381	202	4	0	0.380952	252	4	-1	0.75	302	4	1	0.424528	362	4	0	0.722222
2	4	-1	0.535714	52	4	-2	0.7	102	4	0	0.375	152	4	0	0.534884	202	4	0	0.384615	252	4	-1	0.8	302	4	1	0.425532	362	4	0	0.833333
2	4	-1	0.540541	52	4	-2	0.705882	102	4	0	0.384615	152	4	0	0.536913	202	4	0	0.4	252	4	0	0.3	302	4	1	0.428571	362	4	1	0.2
2	4	-1	0.542857	52	4	-2	0.736842	102	4	0	0.388889	152	4	0	0.541667	202	4	0	0.407895	252	4	0	0.333333	302	4	1	0.448276	362	4	1	0.272727
2	4	-1	0.545455	52	4	-1	0.333333	102	4	0	0.391304	152	4	0	0.541667	202	4	0	0.409091	252	4	0	0.344828	302	4	1	0.45	362	4	1	0.272727
2	4	-1	0.547945	52	4	-1	0.352941	102	4	0	0.421053	152	4	0	0.545455	202	4	0	0.416667	252	4	0	0.352941	302	4	1	0.465517	362	4	1	0.3
2	4	-1	0.55	52	4	-1	0.357143	102	4	0	0.421053	152	4	0	0.555556	202	4	0	0.416667	252	4	0	0.384615	302	4	1	0.471698	362	4	1	0.363636
2	4	-1	0.555556	52	4	-1	0.363636	102	4	0	0.428571	152	4	0	0.55814	202	4	0	0.430108	252	4	0	0.384615	302	4	1	0.472727	362	4	1	0.366667
2	4	-1	0.564103	52	4	-1	0.384615	102	4	0	0.428571	152	4	0	0.581395	202	4	0	0.4375	252	4	0	0.3875	302	4	1	0.47541	362	4	1	0.368421
2	4	-1	0.583333	52	4	-1	0.4	102	4	0	0.444444	152	4	0	0.58427	202	4	0	0.449438	252	4	0	0.4	302	4	1	0.47619	362	4	1	0.393939
2	4	-1	0.589286	52	4	-1	0.4	102	4	0	0.454545	152	4	0	0.65	202	4	0	0.458333	252	4	0	0.4	302	4	1	0.48	362	4	1	0.4
2	4	-1	0.603448	52	4	-1	0.425	102	4	0	0.468254	152	4	0	0.666667	202	4	0	0.458904	252	4	0	0.4	302	4	1	0.491071	362	4	1	0.408163
2	4	-1	0.647059	52	4	-1	0.428571	102	4	0	0.472973	152	4	0	0.785714	202	4	0	0.460317	252	4	0	0.4	302	4	1	0.49505	362	4	1	0.409091
2	4	-1	0.692308	52	4	-1	0.428571	102	4	0	0.48	152	4	1	0.277778	202	4	0	0.472527	252	4	0	0.415584	302	4	1	0.495146	362	4	1	0.411765
2	4	-1	0.692308	52	4	-1	0.4375	102	4	0	0.5	152	4	1	0.384615	202	4	0	0.48503	252	4	0	0.430108	302	4	1	0.5	362	4	1	0.427184
2	4	-1	0.75	52	4	-1	0.446154	102	4	0	0.5	152	4	1	0.410256	202	4	0	0.492958	252	4	0	0.45	302	4	1	0.508475	362	4	1	0.431818
2	4	-1	0.8	52	4	-1	0.454545	102	4	0	0.518519	152	4	1	0.413793	202	4	0	0.5	252	4	0	0.45098	302	4	1	0.515152	362	4	1	0.432432
2	4	-1	0.823529	52	4	-1	0.454545	102	4	0	0.521739	152	4	1	0.423077	202	4	0	0.5	252	4	0	0.462963	302	4	1	0.517241	362	4	1	0.4375
2	4	0	0.291667	52	4	-1	0.464286	102	4	0	0.521739	152	4	1	0.4375	202	4	0	0.5	252	4	0	0.470588	302	4	1	0.53125	362	4	1	0.44
2	4	0	0.347826	52	4	-1	0.491803	102	4	0	0.521739	152	4	1	0.458333	202	4	0	0.5	252	4	0	0.474576	302	4	1	0.532258	362	4	1	0.448276
2	4	0	0.347826	52	4	-1	0.5	102	4	0	0.521739	152	4	1	0.461538	202	4	0	0.5125	252	4	0	0.475	302	4	1	0.538462	362	4	1	0.454545
2	4	0	0.4	52	4	-1	0.5	102	4	0	0.526316	152	4	1	0.474359	202	4	0	0.513514	252	4	0	0.481132	302	4	1	0.545455	362	4	1	0.457447
2	4	0	0.411765	52	4	-1	0.5	102	4	0	0.533784	152	4	1	0.478261	202	4	0	0.52	252	4	0	0.5	302	4	1	0.54717	362	4	1	0.470588
2	4	0	0.423729	52	4	-1	0.5	102	4	0	0.533898	152	4	1	0.48	202	4	0	0.52	252	4	0	0.521739	302	4	1	0.548387	362	4	1	0.484375
2	4	0	0.428571	52	4	-1	0.5	102	4	0	0.541284	152	4	1	0.482143	202	4	0	0.526316	252	4	0	0.521739	302	4	1	0.551724	362	4	1	0.489583
2	4	0	0.4375	52	4	-1	0.514286	102	4	0	0.555556	152	4	1	0.483333	202	4	0	0.526316	252	4	0	0.526882	302	4	1	0.554455	362	4	1	0.491228
2	4	0	0.45	52	4	-1	0.516667	102	4	0	0.558824	152	4	1	0.490385	202	4	0	0.527273	252	4	0	0.532468	302	4	1	0.56	362	4	1	0.5
2	4	0	0.461538	52	4	-1	0.541667	102	4	0	0.586777	152	4	1	0.494505	202	4	0	0.533333	252	4	0	0.533333	302	4	1	0.5625	362	4	1	0.5
2	4	0	0.47619	52	4	-1	0.545455	102	4	0	0.588235	152	4	1	0.5	202	4	0	0.535211	252	4	0	0.536842	302	4	1	0.578947	362	4	1	0.5
2	4	0	0.477064	52	4	-1	0.551724	102	4	0	0.608696	152	4	1	0.5	202	4	0	0.538462	252	4	0	0.538961	302	4	1	0.615385	362	4	1	0.508475
2	4	0	0.478261	52	4	-1	0.552632	102	4	0	0.611111	152	4	1	0.504951	202	4	0	0.538462	252	4	0	0.545455	302	4	1	0.617647	362	4	1	0.514563
2	4	0	0.48	52	4	-1	0.56	102	4	0	0.611111	152	4	1	0.51087	202	4	0	0.545455	252	4	0	0.5625	302	4	1	0.625	362	4	1	0.526316
2	4	0	0.483333	52	4	-1	0.567568	102	4	0	0.62963	152	4	1	0.511905	202	4	0	0.581699	252	4	0	0.589744	302	4	1	0.625	362	4	1	0.53125
2	4	0	0.485714	52	4	-1	0.571429	102	4	0	0.695652	152	4	1	0.515152	202	4	0	0.612903	252	4	0	0.608696	302	4	1	0.636364	362	4	1	0.536585
2	4	0	0.5	52	4	-1	0.6	102	4	1	0.230769	152	4	1	0.517241	202	4	0	0.619048	252	4	0	0.613333	302	4	1	0.655172	362	4	1	0.538462
2	4	0	0.5	52	4	-1	0.6	102	4	1	0.357143	152	4	1	0.519608	202	4	0	0.625	252	4	0	0.631579	302	4	1	0.666667	362	4	1	0.53913
2	4	0	0.504348	52	4	-1	0.6	102	4	1	0.368421	152	4	1	0.52	202	4	0	0.689655	252	4	0	0.636364	302	4	1	0.714286	362	4	1	0.545455
2	4	0	0.504762	52	4	-1	0.6	102	4	1	0.387097	152	4	1	0.521739	202	4	1	0.342857	252	4	0	0.666667	302	4	2	0.25	362	4	1	0.55
2	4	0	0.509317	52	4	-1	0.611111	102	4	1	0.388889	152	4	1	0.522727	202	4	1	0.36	252	4	0	0.684211	302	4	2	0.326531	362	4	1	0.555556
2	4	0	0.515924	52	4	-1	0.625	102	4	1	0.4	152	4	1	0.52381	202	4	1	0.375	252	4	0	0.6875	302	4	2	0.333333	362	4	1	0.560976
2	4	0	0.521739	52	4	-1	0.62963	102	4	1	0.4	152	4	1	0.53012	202	4	1	0.384615	252	4	0	0.714286	302	4	2	0.357143	362	4	1	0.566667
2	4	0	0.529412	52	4	-1	0.65	102	4	1	0.402985	152	4	1	0.538462	202	4	1	0.388889	252	4	1	0.230769	302	4	2	0.363636	362	4	1	0.568182
2	4	0	0.545455	52	4	-1	0.6875	102	4	1	0.416667	152	4	1	0.545455	202	4	1	0.394737	252	4	1	0.342857	302	4	2	0.368421	362	4	1	0.571429
2	4	0	0.555556	52	4	-1	0.75	102	4	1	0.428571	152	4	1	0.545455	202	4	1	0.404762	252	4	1	0.35	302	4	2	0.4	362	4	1	0.578947
2	4	0	0.571429	52	4	0	0.35	102	4	1	0.438776	152	4	1	0.548387	202	4	1	0.407407	252	4	1	0.352941	302	4	2	0.435897	362	4	1	0.588235
2	4	0	0.588235	52	4	0	0.388889	102	4	1	0.439024	152	4	1	0.56338	202	4	1	0.421053	252	4	1	0.352941	302	4	2	0.4375	362	4	1	0.6
2	4	0	0.625	52	4	0	0.388889	102	4	1	0.444444	152	4	1	0.565217	202	4	1	0.42623	252	4	1	0.388889	302	4	2	0.4375	362	4	1	0.6
2	4	0	0.65	52	4	0	0.391304	102	4	1	0.45	152	4	1	0.566667	202	4	1	0.428571	252	4	1	0.393939	302	4	2	0.440678	362	4	1	0.608696
2	4	0	0.692308	52	4	0	0.392857	102	4	1	0.45679	152	4	1	0.571429	202	4	1	0.438596	252	4	1	0.404762	302	4	2	0.454545	362	4	1	0.609756
2	4	0	0.733333	52	4	0	0.392857	102	4	1	0.458333	152	4	1	0.581818	202	4	1	0.444444	252	4	1	0.409091	302	4	2	0.454545	362	4	1	0.727273
2	4	1	0.333333	52	4	0	0.4	102	4	1	0.465517	152	4	1	0.583333	202	4	1	0.451613	252	4	1	0.428571	302	4	2	0.458333	362	4	2	0.3125
2	4	1	0.333333	52	4	0	0.4	102	4	1	0.465517	152	4	1	0.586207	202	4	1	0.470588	252	4	1	0.434783	302	4	2	0.466667	362	4	2	0.347826
2	4	1	0.363636	52	4	0	0.409091	102	4	1	0.478261	152	4	1	0.592593	202	4	1	0.476636	252	4	1	0.4375	302	4	2	0.466667	362	4	2	0.355556
2	4	1	0.363636	52	4	0	0.428571	102	4	1	0.48	152	4	1	0.615385	202	4	1	0.478261	252	4	1	0.4375	302	4	2	0.481481	362	4	2	0.382353
2	4	1	0.368421	52	4	0	0.428571	102	4	1	0.5	152	4	1	0.642857	202	4	1	0.478261	252	4	1	0.46	302	4	2	0.5	362	4	2	0.4
2	4	1	0.4	52	4	0	0.428571	102	4	1	0.5	152	4	2	0.25	202	4	1	0.481481	252	4	1	0.461538	302	4	2	0.5	362	4	2	0.4
2	4	1	0.415584	52	4	0	0.442308	102	4	1	0.5	152	4	2	0.357143	202	4	1	0.483871	252	4	1	0.461538	302	4	2	0.5	362	4	2	0.4
2	4	1	0.423913	52	4	0	0.478261	102	4	1	0.506667	152	4	2	0.375	202	4	1	0.494624	252	4	1	0.462963	302	4	2	0.5	362	4	2	0.411765
2	4	1	0.428571	52	4	0	0.481481	102	4	1	0.509434	152	4	2	0.4	202	4	1	0.5	252	4	1	0.46875	302	4	2	0.5	362	4	2	0.411765
2	4	1	0.454545	52	4	0	0.5	102	4	1	0.526316	152	4	2	0.4	202	4	1	0.5	252	4	1	0.470588	302	4	2	0.5	362	4	2	0.432432
2	4	1	0.455556	52	4	0	0.5	102	4	1	0.52809	152	4	2	0.410714	202	4	1	0.5	252	4	1	0.47619	302	4	2	0.517241	362	4	2	0.4375
2	4	1	0.461538	52	4	0	0.504587	102	4	1	0.530864	152	4	2	0.411765	202	4	1	0.505263	252	4	1	0.47619	302	4	2	0.52	362	4	2	0.4375
2	4	1	0.471429	52	4	0	0.518519	102	4	1	0.532468	152	4	2	0.411765	202	4	1	0.516129	252	4	1	0.48	302	4	2	0.521739	362	4	2	0.44
2	4	1	0.472973	52	4	0	0.522727	102	4	1	0.538462	152	4	2	0.416667	202	4	1	0.518519	252	4	1	0.490196	302	4	2	0.529412	362	4	2	0.45
2	4	1	0.477612	52	4	0	0.524476	102	4	1	0.555556	152	4	2	0.42	202	4	1	0.521277	252	4	1	0.491525	302	4	2	0.53125	362	4	2	0.48
2	4	1	0.478261	52	4	0	0.525	102	4	1	0.560606	152	4	2	0.421053	202	4	1	0.522727	252	4	1	0.5	302	4	2	0.533333	362	4	2	0.486486
2	4	1	0.493976	52	4	0	0.526316	102	4	1	0.565789	152	4	2	0.428571	202	4	1	0.52381	252	4	1	0.5	302	4	2	0.535714	362	4	2	0.487179
2	4	1	0.5	52	4	0	0.532787	102	4	1	0.591398	152	4	2	0.448276	202	4	1	0.529412	252	4	1	0.5	302	4	2	0.538462	362	4	2	0.5
2	4	1	0.505263	52	4	0	0.538462	102	4	1	0.6	152	4	2	0.458333	202	4	1	0.535714	252	4	1	0.515152	302	4	2	0.543478	362	4	2	0.5
2	4	1	0.517647	52	4	0	0.539007	102	4	1	0.602151	152	4	2	0.468085	202	4	1	0.537037	252	4	1	0.515625	302	4	2	0.545455	362	4	2	0.5
2	4	1	0.526316	52	4	0	0.55	102	4	1	0.607143	152	4	2	0.472222	202	4	1	0.542373	252	4	1	0.519608	302	4	2	0.545455	362	4	2	0.5
2	4	1	0.526882	52	4	0	0.5625	102	4	1	0.631579	152	4	2	0.481481	202	4	1	0.545455	252	4	1	0.522727	302	4	2	0.553846	362	4	2	0.5
2	4	1	0.538462	52	4	0	0.571429	102	4	1	0.75	152	4	2	0.482759	202	4	1	0.545455	252	4	1	0.52381	302	4	2	0.5625	362	4	2	0.5
2	4	1	0.538462	52	4	0	0.583333	102	4	1	0.777778	152	4	2	0.483333	202	4	1	0.545455	252	4	1	0.525773	302	4	2	0.571429	362	4	2	0.5
2	4	1	0.538462	52	4	0	0.588235	102	4	2	0.25	152	4	2	0.484848	202	4	1	0.5625	252	4	1	0.540541	302	4	2	0.576923	362	4	2	0.508772
2	4	1	0.545455	52	4	0	0.666667	102	4	2	0.266667	152	4	2	0.487179	202	4	1	0.566667	252	4	1	0.555556	302	4	2	0.580645	362	4	2	0.514286
2	4	1	0.552239	52	4	1	0.166667	102	4	2	0.35	152	4	2	0.489362	202	4	1	0.572727	252	4	1	0.572816	302	4	2	0.584906	362	4	2	0.517241
2	4	1	0.555556	52	4	1	0.214286	102	4	2	0.363636	152	4	2	0.5	202	4	1	0.589744	252	4	1	0.586957	302	4	2	0.588235	362	4	2	0.52
2	4	1	0.555556	52	4	1	0.383562	102	4	2	0.388889	152	4	2	0.5	202	4	1	0.672727	252	4	1	0.592593	302	4	2	0.606061	362	4	2	0.522727
2	4	1	0.55814	52	4	1	0.409091	102	4	2	0.4	152	4	2	0.513514	202	4	1	0.7	252	4	1	0.615385	302	4	2	0.611111	362	4	2	0.52381
2	4	1	0.564706	52	4	1	0.415584	102	4	2	0.403846	152	4	2	0.52381	202	4	1	0.8	252	4	1	0.625	302	4	2	0.636364	362	4	2	0.529412
2	4	1	0.571429	52	4	1	0.424242	102	4	2	0.403846	152	4	2	0.545455	202	4	2	0.166667	252	4	1	0.625	302	4	2	0.733333	362	4	2	0.53125
2	4	1	0.617647	52	4	1	0.428571	102	4	2	0.411765	152	4	2	0.553191	202	4	2	0.266667	252	4	1	0.642857	302	4	2	0.818182	362	4	2	0.54717
2	4	1	0.619048	52	4	1	0.457447	102	4	2	0.416667	152	4	2	0.571429	202	4	2	0.3	252	4	1	0.6875	302	4	3	0.25	362	4	2	0.566667
2	4	1	0.62963	52	4	1	0.460526	102	4	2	0.44	152	4	2	0.576923	202	4	2	0.3	252	4	1	0.709677	302	4	3	0.333333	362	4	2	0.571429
2	4	1	0.681818	52	4	1	0.463768	102	4	2	0.44	152	4	2	0.580645	202	4	2	0.3	252	4	1	0.710526	302	4	3	0.366667	362	4	2	0.571429
2	4	1	0.692308	52	4	1	0.47619	102	4	2	0.44186	152	4	2	0.6	202	4	2	0.318182	252	4	1	0.727273	302	4	3	0.413793	362	4	2	0.578947
2	4	1	0.8	52	4	1	0.48	102	4	2	0.444444	152	4	2	0.6	202	4	2	0.333333	252	4	1	0.733333	302	4	3	0.428571	362	4	2	0.583333
2	4	2	0.25	52	4	1	0.481928	102	4	2	0.454545	152	4	2	0.628571	202	4	2	0.36	252	4	2	0.2	302	4	3	0.454545	362	4	2	0.588235
2	4	2	0.307692	52	4	1	0.492537	102	4	2	0.458333	152	4	2	0.636364	202	4	2	0.4	252	4	2	0.25	302	4	3	0.461538	362	4	2	0.592593
2	4	2	0.315789	52	4	1	0.5	102	4	2	0.479167	152	4	2	0.675676	202	4	2	0.4	252	4	2	0.266667	302	4	3	0.461538	362	4	2	0.615385
2	4	2	0.34375	52	4	1	0.5	102	4	2	0.48	152	4	2	0.727273	202	4	2	0.4	252	4	2	0.3	302	4	3	0.481481	362	4	2	0.633333
2	4	2	0.37037	52	4	1	0.506667	102	4	2	0.48	152	4	3	0.210526	202	4	2	0.4	252	4	2	0.3	302	4	3	0.5	362	4	2	0.647059
2	4	2	0.375	52	4	1	0.5125	102	4	2	0.487179	152	4	3	0.26087	202	4	2	0.416667	252	4	2	0.357143	302	4	3	0.5	362	4	2	0.684211
2	4	2	0.375	52	4	1	0.52	102	4	2	0.5	152	4	3	0.357143	202	4	2	0.421053	252	4	2	0.362069	302	4	3	0.53125	362	4	2	0.7
2	4	2	0.409091	52	4	1	0.529412	102	4	2	0.5	152	4	3	0.391304	202	4	2	0.428571	252	4	2	0.375	302	4	3	0.5625	362	4	2	0.7
2	4	2	0.416667	52	4	1	0.535714	102	4	2	0.5	152	4	3	0.421053	202	4	2	0.444444	252	4	2	0.392157	302	4	3	0.571429	362	4	2	0.714286
2	4	2	0.42	52	4	1	0.538462	102	4	2	0.5	152	4	3	0.428571	202	4	2	0.444444	252	4	2	0.4	302	4	3	0.64	362	4	3	0.363636
2	4	2	0.421053	52	4	1	0.545455	102	4	2	0.511628	152	4	3	0.454545	202	4	2	0.448276	252	4	2	0.416667	302	4	3	0.642857	362	4	3	0.375
2	4	2	0.423077	52	4	1	0.552239	102	4	2	0.52381	152	4	3	0.470588	202	4	2	0.466667	252	4	2	0.428571	302	4	3	0.647059	362	4	3	0.4
2	4	2	0.444444	52	4	1	0.558824	102	4	2	0.529412	152	4	3	0.470588	202	4	2	0.47541	252	4	2	0.4375	302	5	-1	0.272727	362	4	3	0.428571
2	4	2	0.457143	52	4	1	0.569767	102	4	2	0.542857	152	4	3	0.5	202	4	2	0.5	252	4	2	0.44	302	5	-1	0.333333	362	4	3	0.454545
2	4	2	0.459459	52	4	1	0.571429	102	4	2	0.545455	152	4	3	0.526316	202	4	2	0.5	252	4	2	0.444444	302	5	-1	0.36	362	4	3	0.466667
2	4	2	0.461538	52	4	1	0.6	102	4	2	0.560976	152	4	3	0.529412	202	4	2	0.5	252	4	2	0.448276	302	5	-1	0.4	362	4	3	0.484848
2	4	2	0.473684	52	4	1	0.6	102	4	2	0.578947	152	4	3	0.533333	202	4	2	0.5	252	4	2	0.451613	302	5	-1	0.416667	362	4	3	0.5
2	4	2	0.487179	52	4	1	0.631579	102	4	2	0.590909	152	4	3	0.533333	202	4	2	0.515152	252	4	2	0.458333	302	5	-1	0.454545	362	4	3	0.5
2	4	2	0.489362	52	4	1	0.631579	102	4	2	0.592593	152	4	3	0.538462	202	4	2	0.529412	252	4	2	0.461538	302	5	-1	0.461538	362	4	3	0.5
2	4	2	0.5	52	4	1	0.636364	102	4	2	0.625	152	4	3	0.64	202	4	2	0.539683	252	4	2	0.473684	302	5	-1	0.466667	362	4	3	0.529412
2	4	2	0.5	52	4	1	0.64	102	4	2	0.666667	152	4	3	0.647059	202	4	2	0.54386	252	4	2	0.473684	302	5	-1	0.5	362	4	3	0.538462
2	4	2	0.5	52	4	1	0.652174	102	4	2	0.727273	152	4	3	0.75	202	4	2	0.545455	252	4	2	0.491803	302	5	-1	0.5	362	4	3	0.588235
2	4	2	0.5	52	4	1	0.666667	102	4	3	0.2	152	5	-2	0.2	202	4	2	0.545455	252	4	2	0.5	302	5	-1	0.5	362	4	3	0.592593
2	4	2	0.52	52	4	1	0.7	102	4	3	0.35	152	5	-2	0.363636	202	4	2	0.558824	252	4	2	0.5	302	5	-1	0.533333	362	4	3	0.68
2	4	2	0.526316	52	4	2	0.266667	102	4	3	0.352941	152	5	-2	0.416667	202	4	2	0.56	252	4	2	0.5	302	5	-1	0.533333	362	4	3	0.6875
2	4	2	0.533333	52	4	2	0.333333	102	4	3	0.4	152	5	-2	0.583333	202	4	2	0.5625	252	4	2	0.5	302	5	-1	0.545455	362	4	3	0.714286
2	4	2	0.560976	52	4	2	0.363636	102	4	3	0.4	152	5	-2	0.583333	202	4	2	0.563636	252	4	2	0.508772	302	5	-1	0.545455	362	4	3	0.818182
2	4	2	0.567568	52	4	2	0.387097	102	4	3	0.428571	152	5	-2	0.636364	202	4	2	0.580645	252	4	2	0.509091	302	5	-1	0.571429	362	5	-1	0.2
2	4	2	0.571429	52	4	2	0.388889	102	4	3	0.428571	152	5	-1	0.1	202	4	2	0.580645	252	4	2	0.519231	302	5	-1	0.583333	362	5	-1	0.3
2	4	2	0.636364	52	4	2	0.394737	102	4	3	0.5	152	5	-1	0.36	202	4	2	0.588235	252	4	2	0.52	302	5	-1	0.6875	362	5	-1	0.4
2	4	2	0.65	52	4	2	0.416667	102	4	3	0.5	152	5	-1	0.4	202	4	2	0.6	252	4	2	0.52381	302	5	-1	0.7	362	5	-1	0.45
2	4	2	0.666667	52	4	2	0.428571	102	4	3	0.5	152	5	-1	0.4	202	4	2	0.625	252	4	2	0.526316	302	5	0	0.25	362	5	-1	0.473684
2	4	3	0.347826	52	4	2	0.431818	102	4	3	0.533333	152	5	-1	0.4	202	4	2	0.647059	252	4	2	0.545455	302	5	0	0.266667	362	5	-1	0.48
2	4	3	0.384615	52	4	2	0.4375	102	4	3	0.578947	152	5	-1	0.4	202	4	2	0.653846	252	4	2	0.571429	302	5	0	0.333333	362	5	-1	0.5
2	4	3	0.4	52	4	2	0.44	102	4	3	0.588235	152	5	-1	0.4	202	4	2	0.666667	252	4	2	0.588235	302	5	0	0.384615	362	5	-1	0.5
2	4	3	0.411765	52	4	2	0.45	102	4	3	0.6	152	5	-1	0.4	202	4	2	0.666667	252	4	2	0.590909	302	5	0	0.384615	362	5	-1	0.5
2	4	3	0.454545	52	4	2	0.465116	102	4	3	0.708333	152	5	-1	0.407407	202	4	2	0.7	252	4	2	0.603774	302	5	0	0.421053	362	5	-1	0.545455
2	4	3	0.466667	52	4	2	0.483871	102	4	3	0.769231	152	5	-1	0.428571	202	4	3	0.1	252	4	2	0.607143	302	5	0	0.431452	362	5	-1	0.586207
2	4	3	0.478261	52	4	2	0.490196	102	5	-2	0.3	152	5	-1	0.428571	202	4	3	0.272727	252	4	2	0.607143	302	5	0	0.451219	362	5	-1	0.6
2	4	3	0.52381	52	4	2	0.5	102	5	-2	0.307692	152	5	-1	0.431034	202	4	3	0.375	252	4	2	0.615385	302	5	0	0.464	362	5	-1	0.62069
2	4	3	0.55	52	4	2	0.5	102	5	-2	0.363636	152	5	-1	0.431034	202	4	3	0.416667	252	4	2	0.619048	302	5	0	0.466019	362	5	-1	0.642857
2	4	3	0.555556	52	4	2	0.5	102	5	-2	0.411765	152	5	-1	0.44	202	4	3	0.423077	252	4	2	0.631579	302	5	0	0.471014	362	5	-1	0.7
2	4	3	0.565217	52	4	2	0.5	102	5	-2	0.424242	152	5	-1	0.448276	202	4	3	0.428571	252	4	2	0.65	302	5	0	0.479167	362	5	-1	0.727273
2	4	3	0.588235	52	4	2	0.512821	102	5	-2	0.424242	152	5	-1	0.44898	202	4	3	0.428571	252	4	2	0.65625	302	5	0	0.487805	362	5	0	0.307692
2	4	3	0.611111	52	4	2	0.52381	102	5	-2	0.454545	152	5	-1	0.457627	202	4	3	0.458333	252	4	3	0.230769	302	5	0	0.497835	362	5	0	0.352941
2	4	3	0.642857	52	4	2	0.526316	102	5	-2	0.466667	152	5	-1	0.466667	202	4	3	0.461538	252	4	3	0.3125	302	5	0	0.519231	362	5	0	0.4
2	4	3	0.6875	52	4	2	0.526316	102	5	-2	0.5	152	5	-1	0.46875	202	4	3	0.5	252	4	3	0.346154	302	5	0	0.525	362	5	0	0.4
2	4	3	0.777778	52	4	2	0.534884	102	5	-2	0.5	152	5	-1	0.47541	202	4	3	0.5	252	4	3	0.357143	302	5	0	0.534653	362	5	0	0.416667
2	5	-2	0.235294	52	4	2	0.545455	102	5	-2	0.53125	152	5	-1	0.48	202	4	3	0.517241	252	4	3	0.388889	302	5	0	0.53617	362	5	0	0.421053
2	5	-2	0.307692	52	4	2	0.55	102	5	-2	0.533333	152	5	-1	0.5	202	4	3	0.521739	252	4	3	0.411765	302	5	0	0.536797	362	5	0	0.4375
2	5	-2	0.318182	52	4	2	0.580645	102	5	-2	0.555556	152	5	-1	0.52	202	4	3	0.55	252	4	3	0.428571	302	5	0	0.538462	362	5	0	0.444444
2	5	-2	0.333333	52	4	2	0.592593	102	5	-2	0.583333	152	5	-1	0.538462	202	4	3	0.56	252	4	3	0.454545	302	5	0	0.571429	362	5	0	0.459184
2	5	-2	0.333333	52	4	2	0.611111	102	5	-2	0.592593	152	5	-1	0.541667	202	4	3	0.571429	252	4	3	0.5	302	5	0	0.581395	362	5	0	0.460674
2	5	-2	0.375	52	4	2	0.631579	102	5	-2	0.6	152	5	-1	0.56	202	4	3	0.588235	252	4	3	0.5	302	5	0	0.6	362	5	0	0.492188
2	5	-2	0.428571	52	4	2	0.681818	102	5	-2	0.647059	152	5	-1	0.565217	202	4	3	0.727273	252	4	3	0.583333	302	5	0	0.62	362	5	0	0.495
2	5	-2	0.44	52	4	2	0.6875	102	5	-2	0.666667	152	5	-1	0.615385	202	4	3	0.75	252	4	3	0.583333	302	5	0	0.631579	362	5	0	0.495495
2	5	-2	0.447368	52	4	3	0.277778	102	5	-2	0.833333	152	5	-1	0.636364	202	4	3	0.909091	252	4	3	0.6	302	5	0	0.692308	362	5	0	0.5
2	5	-2	0.45	52	4	3	0.294118	102	5	-1	0.385714	152	5	-1	0.692308	202	5	-1	0.266667	252	4	3	0.6	302	5	0	0.833333	362	5	0	0.5
2	5	-2	0.454545	52	4	3	0.307692	102	5	-1	0.4	152	5	-1	0.692308	202	5	-1	0.307692	252	4	3	0.655172	302	5	1	0.35	362	5	0	0.504587
2	5	-2	0.48	52	4	3	0.318182	102	5	-1	0.4	152	5	0	0.315789	202	5	-1	0.307692	252	5	-1	0.272727	302	5	1	0.357143	362	5	0	0.504717
2	5	-2	0.5	52	4	3	0.444444	102	5	-1	0.40625	152	5	0	0.333333	202	5	-1	0.344828	252	5	-1	0.333333	302	5	1	0.4	362	5	0	0.515152
2	5	-2	0.5	52	4	3	0.473684	102	5	-1	0.443038	152	5	0	0.384615	202	5	-1	0.363636	252	5	-1	0.35	302	5	1	0.4	362	5	0	0.522222
2	5	-2	0.5	52	4	3	0.5	102	5	-1	0.453125	152	5	0	0.4	202	5	-1	0.363636	252	5	-1	0.357143	302	5	1	0.411765	362	5	0	0.535354
2	5	-2	0.5	52	4	3	0.5	102	5	-1	0.453125	152	5	0	0.4	202	5	-1	0.388889	252	5	-1	0.384615	302	5	1	0.417722	362	5	0	0.5375
2	5	-2	0.533333	52	4	3	0.5	102	5	-1	0.5	152	5	0	0.442029	202	5	-1	0.40625	252	5	-1	0.434783	302	5	1	0.428571	362	5	0	0.537815
2	5	-2	0.538462	52	4	3	0.578947	102	5	-1	0.5	152	5	0	0.444444	202	5	-1	0.407407	252	5	-1	0.4375	302	5	1	0.428571	362	5	0	0.545455
2	5	-2	0.5625	52	4	3	0.578947	102	5	-1	0.5	152	5	0	0.446429	202	5	-1	0.411765	252	5	-1	0.454545	302	5	1	0.431579	362	5	0	0.552083
2	5	-2	0.6	52	4	3	0.578947	102	5	-1	0.5	152	5	0	0.461538	202	5	-1	0.418605	252	5	-1	0.454545	302	5	1	0.436242	362	5	0	0.5625
2	5	-2	0.714286	52	4	3	0.619048	102	5	-1	0.513514	152	5	0	0.461538	202	5	-1	0.46875	252	5	-1	0.5	302	5	1	0.436782	362	5	0	0.577586
2	5	-2	0.769231	52	4	3	0.647059	102	5	-1	0.513514	152	5	0	0.465	202	5	-1	0.473684	252	5	-1	0.5	302	5	1	0.454545	362	5	0	0.636364
2	5	-1	0.272727	52	4	3	0.65	102	5	-1	0.515152	152	5	0	0.465517	202	5	-1	0.485714	252	5	-1	0.5	302	5	1	0.460674	362	5	0	0.7
2	5	-1	0.37931	52	4	3	0.705882	102	5	-1	0.516129	152	5	0	0.467153	202	5	-1	0.5	252	5	-1	0.5	302	5	1	0.461538	362	5	1	0.25
2	5	-1	0.381579	52	5	-2	0.1875	102	5	-1	0.521127	152	5	0	0.474576	202	5	-1	0.5	252	5	-1	0.515152	302	5	1	0.463087	362	5	1	0.3
2	5	-1	0.384615	52	5	-2	0.272727	102	5	-1	0.522727	152	5	0	0.477612	202	5	-1	0.533333	252	5	-1	0.518519	302	5	1	0.463415	362	5	1	0.340426
2	5	-1	0.4	52	5	-2	0.3	102	5	-1	0.534884	152	5	0	0.5	202	5	-1	0.545455	252	5	-1	0.538462	302	5	1	0.474026	362	5	1	0.388889
2	5	-1	0.428571	52	5	-2	0.333333	102	5	-1	0.538462	152	5	0	0.5	202	5	-1	0.6	252	5	-1	0.545455	302	5	1	0.475524	362	5	1	0.410959
2	5	-1	0.452381	52	5	-2	0.35	102	5	-1	0.545455	152	5	0	0.5	202	5	-1	0.6	252	5	-1	0.56	302	5	1	0.47619	362	5	1	0.434783
2	5	-1	0.470588	52	5	-2	0.363636	102	5	-1	0.558824	152	5	0	0.5	202	5	-1	0.615385	252	5	-1	0.571429	302	5	1	0.496644	362	5	1	0.440678
2	5	-1	0.475	52	5	-2	0.363636	102	5	-1	0.580645	152	5	0	0.5	202	5	-1	0.636364	252	5	-1	0.583333	302	5	1	0.507937	362	5	1	0.441176
2	5	-1	0.478873	52	5	-2	0.375	102	5	-1	0.580645	152	5	0	0.503937	202	5	-1	0.666667	252	5	-1	0.615385	302	5	1	0.509804	362	5	1	0.452703
2	5	-1	0.488889	52	5	-2	0.4	102	5	-1	0.62963	152	5	0	0.52	202	5	-1	0.692308	252	5	-1	0.615385	302	5	1	0.509804	362	5	1	0.465116
2	5	-1	0.5	52	5	-2	0.4375	102	5	-1	0.6875	152	5	0	0.524476	202	5	-1	0.692308	252	5	-1	0.647059	302	5	1	0.525316	362	5	1	0.473988
2	5	-1	0.5	52	5	-2	0.454545	102	5	-1	0.7	152	5	0	0.533333	202	5	-1	0.714286	252	5	-1	0.7	302	5	1	0.528302	362	5	1	0.48
2	5	-1	0.512195	52	5	-2	0.454545	102	5	-1	0.7	152	5	0	0.534247	202	5	-1	0.727273	252	5	0	0.307692	302	5	1	0.531915	362	5	1	0.483516
2	5	-1	0.525	52	5	-2	0.461538	102	5	-1	0.7	152	5	0	0.539906	202	5	0	0.3	252	5	0	0.363636	302	5	1	0.532258	362	5	1	0.488636
2	5	-1	0.525	52	5	-2	0.517241	102	5	-1	0.8	152	5	0	0.619048	202	5	0	0.4	252	5	0	0.411765	302	5	1	0.538462	362	5	1	0.490196
2	5	-1	0.53125	52	5	-2	0.53125	102	5	0	0.176471	152	5	0	0.636364	202	5	0	0.407407	252	5	0	0.416667	302	5	1	0.538462	362	5	1	0.5
2	5	-1	0.532468	52	5	-2	0.535714	102	5	0	0.2	152	5	0	0.666667	202	5	0	0.428571	252	5	0	0.4375	302	5	1	0.538462	362	5	1	0.511364
2	5	-1	0.536585	52	5	-2	0.538462	102	5	0	0.25	152	5	0	0.722222	202	5	0	0.434783	252	5	0	0.447917	302	5	1	0.541936	362	5	1	0.511628
2	5	-1	0.547945	52	5	-2	0.592593	102	5	0	0.272727	152	5	1	0.272727	202	5	0	0.45	252	5	0	0.469136	302	5	1	0.546667	362	5	1	0.515528
2	5	-1	0.5625	52	5	-2	0.59375	102	5	0	0.361111	152	5	1	0.333333	202	5	0	0.470588	252	5	0	0.484018	302	5	1	0.558824	362	5	1	0.517986
2	5	-1	0.567568	52	5	-2	0.6	102	5	0	0.363636	152	5	1	0.394737	202	5	0	0.477876	252	5	0	0.485149	302	5	1	0.588235	362	5	1	0.52
2	5	-1	0.581818	52	5	-2	0.6	102	5	0	0.4	152	5	1	0.418605	202	5	0	0.491667	252	5	0	0.491803	302	5	1	0.6	362	5	1	0.520548
2	5	-1	0.583333	52	5	-2	0.625	102	5	0	0.4	152	5	1	0.428571	202	5	0	0.492958	252	5	0	0.494737	302	5	1	0.631579	362	5	1	0.526316
2	5	-1	0.6	52	5	-2	0.65	102	5	0	0.4	152	5	1	0.443478	202	5	0	0.494949	252	5	0	0.50211	302	5	1	0.666667	362	5	1	0.526316
2	5	-1	0.666667	52	5	-2	0.818182	102	5	0	0.4	152	5	1	0.45	202	5	0	0.495536	252	5	0	0.514768	302	5	1	0.75	362	5	1	0.530612
2	5	-1	0.7	52	5	-1	0.272727	102	5	0	0.428571	152	5	1	0.461538	202	5	0	0.5	252	5	0	0.519608	302	5	2	0.208333	362	5	1	0.533333
2	5	0	0.307692	52	5	-1	0.388889	102	5	0	0.439394	152	5	1	0.465909	202	5	0	0.5	252	5	0	0.522727	302	5	2	0.25	362	5	1	0.534653
2	5	0	0.35	52	5	-1	0.423729	102	5	0	0.464912	152	5	1	0.472222	202	5	0	0.507576	252	5	0	0.524194	302	5	2	0.272727	362	5	1	0.543478
2	5	0	0.396226	52	5	-1	0.434783	102	5	0	0.470588	152	5	1	0.473684	202	5	0	0.516393	252	5	0	0.529412	302	5	2	0.307692	362	5	1	0.545455
2	5	0	0.411765	52	5	-1	0.454545	102	5	0	0.472727	152	5	1	0.47619	202	5	0	0.517544	252	5	0	0.534483	302	5	2	0.333333	362	5	1	0.545455
2	5	0	0.413793	52	5	-1	0.455696	102	5	0	0.488095	152	5	1	0.476636	202	5	0	0.521739	252	5	0	0.536842	302	5	2	0.372093	362	5	1	0.560976
2	5	0	0.416667	52	5	-1	0.482759	102	5	0	0.490066	152	5	1	0.492857	202	5	0	0.53	252	5	0	0.538462	302	5	2	0.384615	362	5	1	0.59322
2	5	0	0.428571	52	5	-1	0.493151	102	5	0	0.515152	152	5	1	0.495238	202	5	0	0.535714	252	5	0	0.545455	302	5	2	0.4	362	5	1	0.6
2	5	0	0.434783	52	5	-1	0.5	102	5	0	0.516129	152	5	1	0.5	202	5	0	0.545455	252	5	0	0.545455	302	5	2	0.4	362	5	1	0.631579
2	5	0	0.4375	52	5	-1	0.5	102	5	0	0.529412	152	5	1	0.504951	202	5	0	0.545455	252	5	0	0.564815	302	5	2	0.4	362	5	1	0.909091
2	5	0	0.457317	52	5	-1	0.518519	102	5	0	0.536458	152	5	1	0.51145	202	5	0	0.54717	252	5	0	0.57	302	5	2	0.40625	362	5	2	0.272727
2	5	0	0.468085	52	5	-1	0.522727	102	5	0	0.540541	152	5	1	0.514286	202	5	0	0.578947	252	5	0	0.660194	302	5	2	0.411765	362	5	2	0.3
2	5	0	0.480315	52	5	-1	0.526316	102	5	0	0.545455	152	5	1	0.516556	202	5	0	0.588235	252	5	0	0.692308	302	5	2	0.416667	362	5	2	0.344828
2	5	0	0.480952	52	5	-1	0.526316	102	5	0	0.552083	152	5	1	0.522222	202	5	0	0.59322	252	5	0	0.7	302	5	2	0.432099	362	5	2	0.35
2	5	0	0.507614	52	5	-1	0.53125	102	5	0	0.553191	152	5	1	0.526316	202	5	0	0.6875	252	5	1	0.285714	302	5	2	0.44	362	5	2	0.363636
2	5	0	0.51049	52	5	-1	0.542169	102	5	0	0.6	152	5	1	0.526316	202	5	0	0.727273	252	5	1	0.3	302	5	2	0.45283	362	5	2	0.4
2	5	0	0.512953	52	5	-1	0.548387	102	5	0	0.6	152	5	1	0.529412	202	5	1	0.2	252	5	1	0.357143	302	5	2	0.458333	362	5	2	0.4
2	5	0	0.529703	52	5	-1	0.55	102	5	0	0.612245	152	5	1	0.538462	202	5	1	0.346154	252	5	1	0.363636	302	5	2	0.4625	362	5	2	0.413793
2	5	0	0.543478	52	5	-1	0.551724	102	5	0	0.631579	152	5	1	0.543103	202	5	1	0.357143	252	5	1	0.38961	302	5	2	0.464286	362	5	2	0.416667
2	5	0	0.545455	52	5	-1	0.575758	102	5	0	0.7	152	5	1	0.543689	202	5	1	0.384615	252	5	1	0.396552	302	5	2	0.46988	362	5	2	0.428571
2	5	0	0.55102	52	5	-1	0.583333	102	5	1	0.333333	152	5	1	0.545455	202	5	1	0.384615	252	5	1	0.4	302	5	2	0.475	362	5	2	0.4375
2	5	0	0.6	52	5	-1	0.583333	102	5	1	0.352941	152	5	1	0.548387	202	5	1	0.4	252	5	1	0.4	302	5	2	0.47619	362	5	2	0.446809
2	5	0	0.6	52	5	-1	0.590909	102	5	1	0.36	152	5	1	0.553191	202	5	1	0.402597	252	5	1	0.42623	302	5	2	0.488372	362	5	2	0.458333
2	5	0	0.611111	52	5	-1	0.6	102	5	1	0.363636	152	5	1	0.556391	202	5	1	0.407143	252	5	1	0.428571	302	5	2	0.494505	362	5	2	0.458333
2	5	0	0.611111	52	5	-1	0.6	102	5	1	0.375	152	5	1	0.56962	202	5	1	0.416667	252	5	1	0.428571	302	5	2	0.5	362	5	2	0.458333
2	5	0	0.615385	52	5	-1	0.6	102	5	1	0.391304	152	5	1	0.571429	202	5	1	0.416667	252	5	1	0.429577	302	5	2	0.507246	362	5	2	0.459459
2	5	0	0.666667	52	5	-1	0.6	102	5	1	0.4	152	5	1	0.583333	202	5	1	0.428571	252	5	1	0.443182	302	5	2	0.511628	362	5	2	0.466667
2	5	0	0.666667	52	5	-1	0.605263	102	5	1	0.410853	152	5	1	0.625	202	5	1	0.4375	252	5	1	0.452381	302	5	2	0.52381	362	5	2	0.479167
2	5	0	0.7	52	5	-1	0.608696	102	5	1	0.412371	152	5	1	0.733333	202	5	1	0.439716	252	5	1	0.46	302	5	2	0.551724	362	5	2	0.5
2	5	0	0.733333	52	5	-1	0.614286	102	5	1	0.423077	152	5	1	0.8	202	5	1	0.445652	252	5	1	0.462069	302	5	2	0.555556	362	5	2	0.5
2	5	0	0.769231	52	5	-1	0.727273	102	5	1	0.4375	152	5	2	0.285714	202	5	1	0.449275	252	5	1	0.466667	302	5	2	0.56	362	5	2	0.5
2	5	1	0.0909091	52	5	-1	0.75	102	5	1	0.472727	152	5	2	0.285714	202	5	1	0.45679	252	5	1	0.470588	302	5	2	0.56	362	5	2	0.5
2	5	1	0.333333	52	5	0	0.2	102	5	1	0.473684	152	5	2	0.363636	202	5	1	0.470588	252	5	1	0.473684	302	5	2	0.567164	362	5	2	0.5
2	5	1	0.375	52	5	0	0.272727	102	5	1	0.489796	152	5	2	0.380952	202	5	1	0.478873	252	5	1	0.474359	302	5	2	0.571429	362	5	2	0.513514
2	5	1	0.416667	52	5	0	0.3	102	5	1	0.496183	152	5	2	0.392857	202	5	1	0.48503	252	5	1	0.481013	302	5	2	0.577778	362	5	2	0.517241
2	5	1	0.434783	52	5	0	0.384615	102	5	1	0.5	152	5	2	0.411765	202	5	1	0.5	252	5	1	0.486667	302	5	2	0.583333	362	5	2	0.533333
2	5	1	0.454545	52	5	0	0.4	102	5	1	0.5	152	5	2	0.416667	202	5	1	0.505882	252	5	1	0.5	302	5	2	0.583333	362	5	2	0.534091
2	5	1	0.462185	52	5	0	0.413043	102	5	1	0.5	152	5	2	0.434211	202	5	1	0.506494	252	5	1	0.5	302	5	2	0.607143	362	5	2	0.538462
2	5	1	0.466667	52	5	0	0.42	102	5	1	0.5	152	5	2	0.4375	202	5	1	0.512605	252	5	1	0.5	302	5	2	0.611111	362	5	2	0.54321
2	5	1	0.467949	52	5	0	0.431818	102	5	1	0.504348	152	5	2	0.448718	202	5	1	0.517857	252	5	1	0.506098	302	5	2	0.611111	362	5	2	0.544304
2	5	1	0.471014	52	5	0	0.435484	102	5	1	0.504505	152	5	2	0.461538	202	5	1	0.519685	252	5	1	0.529412	302	5	2	0.611111	362	5	2	0.545455
2	5	1	0.491935	52	5	0	0.454545	102	5	1	0.509091	152	5	2	0.5	202	5	1	0.525	252	5	1	0.533333	302	5	2	0.66	362	5	2	0.545455
2	5	1	0.5	52	5	0	0.457143	102	5	1	0.509804	152	5	2	0.5	202	5	1	0.529412	252	5	1	0.538961	302	5	2	0.7	362	5	2	0.548781
2	5	1	0.5	52	5	0	0.461538	102	5	1	0.516949	152	5	2	0.5	202	5	1	0.529412	252	5	1	0.543478	302	5	3	0.3125	362	5	2	0.551724
2	5	1	0.5	52	5	0	0.467949	102	5	1	0.52381	152	5	2	0.5	202	5	1	0.532847	252	5	1	0.545455	302	5	3	0.333333	362	5	2	0.56
2	5	1	0.5	52	5	0	0.470297	102	5	1	0.526316	152	5	2	0.5	202	5	1	0.537313	252	5	1	0.552632	302	5	3	0.333333	362	5	2	0.56
2	5	1	0.5	52	5	0	0.5	102	5	1	0.535433	152	5	2	0.5	202	5	1	0.540541	252	5	1	0.557377	302	5	3	0.363636	362	5	2	0.565217
2	5	1	0.504854	52	5	0	0.5	102	5	1	0.538462	152	5	2	0.509091	202	5	1	0.55814	252	5	1	0.566038	302	5	3	0.369565	362	5	2	0.571429
2	5	1	0.510417	52	5	0	0.5	102	5	1	0.542553	152	5	2	0.510204	202	5	1	0.56	252	5	1	0.576471	302	5	3	0.384615	362	5	2	0.573529
2	5	1	0.513043	52	5	0	0.5	102	5	1	0.543103	152	5	2	0.511905	202	5	1	0.572222	252	5	1	0.583333	302	5	3	0.388889	362	5	2	0.589744
2	5	1	0.514925	52	5	0	0.5	102	5	1	0.548673	152	5	2	0.52	202	5	1	0.604651	252	5	1	0.603448	302	5	3	0.414634	362	5	2	0.590909
2	5	1	0.533333	52	5	0	0.5	102	5	1	0.583333	152	5	2	0.529412	202	5	1	0.604651	252	5	1	0.615385	302	5	3	0.416667	362	5	2	0.6
2	5	1	0.533333	52	5	0	0.504951	102	5	1	0.590909	152	5	2	0.530303	202	5	1	0.615385	252	5	1	0.666667	302	5	3	0.421053	362	5	2	0.611111
2	5	1	0.535433	52	5	0	0.544944	102	5	1	0.596639	152	5	2	0.533333	202	5	1	0.647059	252	5	2	0.3	302	5	3	0.428571	362	5	2	0.615385
2	5	1	0.537634	52	5	0	0.545455	102	5	1	0.6	152	5	2	0.533333	202	5	1	0.777778	252	5	2	0.3	302	5	3	0.461538	362	5	2	0.615385
2	5	1	0.53913	52	5	0	0.546341	102	5	1	0.619048	152	5	2	0.566667	202	5	2	0.272727	252	5	2	0.307692	302	5	3	0.461538	362	5	2	0.619048
2	5	1	0.542553	52	5	0	0.556338	102	5	1	0.625	152	5	2	0.569444	202	5	2	0.3125	252	5	2	0.342857	302	5	3	0.470588	362	5	3	0.28
2	5	1	0.54717	52	5	0	0.583333	102	5	1	0.705882	152	5	2	0.583333	202	5	2	0.357143	252	5	2	0.35	302	5	3	0.470588	362	5	3	0.310345
2	5	1	0.555556	52	5	0	0.583333	102	5	2	0.214286	152	5	2	0.594937	202	5	2	0.363636	252	5	2	0.368421	302	5	3	0.484848	362	5	3	0.346154
2	5	1	0.555556	52	5	0	0.6	102	5	2	0.222222	152	5	2	0.611111	202	5	2	0.368421	252	5	2	0.377778	302	5	3	0.5	362	5	3	0.347826
2	5	1	0.563107	52	5	0	0.769231	102	5	2	0.294118	152	5	2	0.611111	202	5	2	0.375	252	5	2	0.384615	302	5	3	0.515152	362	5	3	0.357143
2	5	1	0.578947	52	5	1	0.307692	102	5	2	0.375	152	5	2	0.611111	202	5	2	0.375	252	5	2	0.386364	302	5	3	0.526316	362	5	3	0.357143
2	5	1	0.586957	52	5	1	0.333333	102	5	2	0.375	152	5	2	0.612245	202	5	2	0.388889	252	5	2	0.423077	302	5	3	0.529412	362	5	3	0.368421
2	5	1	0.631579	52	5	1	0.363636	102	5	2	0.384615	152	5	2	0.615385	202	5	2	0.391304	252	5	2	0.428571	302	5	3	0.529412	362	5	3	0.372093
2	5	1	0.64	52	5	1	0.384615	102	5	2	0.416667	152	5	2	0.616667	202	5	2	0.39726	252	5	2	0.4375	302	5	3	0.533333	362	5	3	0.388889
2	5	1	0.642857	52	5	1	0.391304	102	5	2	0.428571	152	5	2	0.625	202	5	2	0.428571	252	5	2	0.43956	302	5	3	0.538462	362	5	3	0.390244
2	5	1	0.692308	52	5	1	0.413793	102	5	2	0.439024	152	5	2	0.62963	202	5	2	0.432432	252	5	2	0.453488	302	5	3	0.545455	362	5	3	0.391304
2	5	1	0.730769	52	5	1	0.416667	102	5	2	0.444444	152	5	2	0.705882	202	5	2	0.443182	252	5	2	0.454545	302	5	3	0.55	362	5	3	0.4
2	5	2	0.142857	52	5	1	0.446429	102	5	2	0.448276	152	5	2	0.777778	202	5	2	0.444444	252	5	2	0.467391	302	5	3	0.555556	362	5	3	0.4
2	5	2	0.266667	52	5	1	0.454545	102	5	2	0.461538	152	5	2	0.8	202	5	2	0.454545	252	5	2	0.472973	302	5	3	0.5625	362	5	3	0.40625
2	5	2	0.272727	52	5	1	0.454545	102	5	2	0.461538	152	5	3	0.117647	202	5	2	0.461538	252	5	2	0.475	302	5	3	0.571429	362	5	3	0.411765
2	5	2	0.333333	52	5	1	0.458824	102	5	2	0.461538	152	5	3	0.25	202	5	2	0.48	252	5	2	0.48	302	5	3	0.595745	362	5	3	0.413043
2	5	2	0.375	52	5	1	0.474453	102	5	2	0.466667	152	5	3	0.35	202	5	2	0.482143	252	5	2	0.48	302	5	3	0.6	362	5	3	0.448276
2	5	2	0.377049	52	5	1	0.475248	102	5	2	0.470588	152	5	3	0.363636	202	5	2	0.482759	252	5	2	0.493976	302	5	3	0.611111	362	5	3	0.454545
2	5	2	0.382979	52	5	1	0.47541	102	5	2	0.470588	152	5	3	0.368421	202	5	2	0.4875	252	5	2	0.5	302	5	3	0.615385	362	5	3	0.461538
2	5	2	0.4	52	5	1	0.484127	102	5	2	0.472973	152	5	3	0.409091	202	5	2	0.489362	252	5	2	0.5	302	5	3	0.619048	362	5	3	0.481481
2	5	2	0.409091	52	5	1	0.5	102	5	2	0.486111	152	5	3	0.421053	202	5	2	0.5	252	5	2	0.5	302	5	3	0.631579	362	5	3	0.5
2	5	2	0.410959	52	5	1	0.5	102	5	2	0.5	152	5	3	0.431818	202	5	2	0.5	252	5	2	0.512195	302	5	3	0.666667	362	5	3	0.5
2	5	2	0.413793	52	5	1	0.5	102	5	2	0.5	152	5	3	0.444444	202	5	2	0.5	252	5	2	0.517857	302	5	3	0.666667	362	5	3	0.5
2	5	2	0.416667	52	5	1	0.504762	102	5	2	0.5	152	5	3	0.446809	202	5	2	0.5	252	5	2	0.526316	302	5	3	0.714286	362	5	3	0.512821
2	5	2	0.421053	52	5	1	0.517241	102	5	2	0.515152	152	5	3	0.454545	202	5	2	0.510638	252	5	2	0.526316	302	5	3	0.785714	362	5	3	0.518519
2	5	2	0.461538	52	5	1	0.520833	102	5	2	0.52	152	5	3	0.461538	202	5	2	0.513158	252	5	2	0.537313	302	5	3	0.833333	362	5	3	0.521739
2	5	2	0.466667	52	5	1	0.520833	102	5	2	0.52381	152	5	3	0.466667	202	5	2	0.520833	252	5	2	0.541667	302	5	4	0.416667	362	5	3	0.538462
2	5	2	0.479452	52	5	1	0.521739	102	5	2	0.526316	152	5	3	0.470588	202	5	2	0.526316	252	5	2	0.544444	302	5	4	0.416667	362	5	3	0.538462
2	5	2	0.491803	52	5	1	0.52381	102	5	2	0.555556	152	5	3	0.47619	202	5	2	0.537037	252	5	2	0.545455	302	5	4	0.47619	362	5	3	0.55
2	5	2	0.492308	52	5	1	0.525547	102	5	2	0.555556	152	5	3	0.5	202	5	2	0.541667	252	5	2	0.545455	302	5	4	0.5	362	5	3	0.55
2	5	2	0.493506	52	5	1	0.529412	102	5	2	0.555556	152	5	3	0.5	202	5	2	0.545455	252	5	2	0.566667	302	5	4	0.5	362	5	3	0.571429
2	5	2	0.493827	52	5	1	0.530303	102	5	2	0.563636	152	5	3	0.5	202	5	2	0.545455	252	5	2	0.6	302	5	4	0.52	362	5	3	0.6
2	5	2	0.5	52	5	1	0.553191	102	5	2	0.575342	152	5	3	0.5	202	5	2	0.545455	252	5	2	0.6	302	5	4	0.538462	362	5	3	0.608696
2	5	2	0.5	52	5	1	0.555556	102	5	2	0.580247	152	5	3	0.52381	202	5	2	0.555556	252	5	2	0.625	302	5	4	0.5625	362	5	3	0.636364
2	5	2	0.507463	52	5	1	0.5625	102	5	2	0.584906	152	5	3	0.535714	202	5	2	0.573333	252	5	2	0.642857	302	5	4	0.571429	362	5	3	0.666667
2	5	2	0.509091	52	5	1	0.56701	102	5	2	0.587302	152	5	3	0.536585	202	5	2	0.585714	252	5	2	0.666667	302	5	4	0.588235	362	5	3	0.692308
2	5	2	0.509091	52	5	1	0.571429	102	5	2	0.625	152	5	3	0.538462	202	5	2	0.6	252	5	2	0.7	302	5	4	0.588235	362	5	3	0.692308
2	5	2	0.509434	52	5	1	0.577236	102	5	2	0.660377	152	5	3	0.54902	202	5	2	0.6	252	5	2	0.75	302	5	4	0.6	362	5	3	0.727273
2	5	2	0.522388	52	5	1	0.625	102	5	3	0.3	152	5	3	0.555556	202	5	2	0.62963	252	5	2	0.818182	302	5	4	0.615385	362	5	3	0.818182
2	5	2	0.526316	52	5	1	0.636364	102	5	3	0.307692	152	5	3	0.555556	202	5	2	0.857143	252	5	3	0.181818	302	5	4	0.615385	362	5	4	0.25
2	5	2	0.533333	52	5	1	0.7	102	5	3	0.357143	152	5	3	0.56	202	5	3	0.166667	252	5	3	0.2	302	5	4	0.636364	362	5	4	0.3
2	5	2	0.55	52	5	1	0.7	102	5	3	0.394737	152	5	3	0.56	202	5	3	0.214286	252	5	3	0.3	302	5	4	0.642857	362	5	4	0.368421
2	5	2	0.553571	52	5	2	0.2	102	5	3	0.4	152	5	3	0.571429	202	5	3	0.227273	252	5	3	0.307692	302	5	4	0.8	362	5	4	0.391304
2	5	2	0.571429	52	5	2	0.28	102	5	3	0.4	152	5	3	0.636364	202	5	3	0.263158	252	5	3	0.333333	302	6	-1	0.25	362	5	4	0.44
2	5	2	0.583333	52	5	2	0.315789	102	5	3	0.411765	152	5	3	0.666667	202	5	3	0.315789	252	5	3	0.333333	302	6	-1	0.294118	362	5	4	0.45
2	5	2	0.588235	52	5	2	0.366667	102	5	3	0.413793	152	5	3	0.678571	202	5	3	0.333333	252	5	3	0.357143	302	6	-1	0.380952	362	5	4	0.454545
2	5	2	0.589041	52	5	2	0.368421	102	5	3	0.416667	152	5	3	0.6875	202	5	3	0.357143	252	5	3	0.358974	302	6	-1	0.4	362	5	4	0.473684
2	5	2	0.615385	52	5	2	0.396825	102	5	3	0.423077	152	5	3	0.692308	202	5	3	0.391304	252	5	3	0.4	302	6	-1	0.416667	362	5	4	0.5
2	5	2	0.636364	52	5	2	0.4	102	5	3	0.424242	152	5	3	0.722222	202	5	3	0.393939	252	5	3	0.422222	302	6	-1	0.44	362	5	4	0.5
2	5	2	0.636364	52	5	2	0.409091	102	5	3	0.461538	152	5	4	0.125	202	5	3	0.4	252	5	3	0.466667	302	6	-1	0.45	362	5	4	0.5
2	5	2	0.636364	52	5	2	0.411765	102	5	3	0.485714	152	5	4	0.4	202	5	3	0.4	252	5	3	0.5	302	6	-1	0.458333	362	5	4	0.6
2	5	3	0.3125	52	5	2	0.42	102	5	3	0.486486	152	5	4	0.423077	202	5	3	0.421053	252	5	3	0.5	302	6	-1	0.52381	362	5	4	0.631579
2	5	3	0.315789	52	5	2	0.444444	102	5	3	0.5	152	5	4	0.428571	202	5	3	0.434783	252	5	3	0.5	302	6	-1	0.548387	362	5	4	0.727273
2	5	3	0.333333	52	5	2	0.45283	102	5	3	0.5	152	5	4	0.44	202	5	3	0.439024	252	5	3	0.5	302	6	-1	0.590909	362	6	-1	0.357143
2	5	3	0.380952	52	5	2	0.459016	102	5	3	0.5	152	5	4	0.458333	202	5	3	0.44	252	5	3	0.521739	302	6	-1	0.636364	362	6	-1	0.428571
2	5	3	0.388889	52	5	2	0.460317	102	5	3	0.5	152	5	4	0.466667	202	5	3	0.44	252	5	3	0.529412	302	6	-1	0.7	362	6	-1	0.461538
2	5	3	0.421053	52	5	2	0.461538	102	5	3	0.514286	152	5	4	0.52381	202	5	3	0.461538	252	5	3	0.533333	302	6	0	0.408451	362	6	-1	0.47619
2	5	3	0.428571	52	5	2	0.464286	102	5	3	0.516129	152	5	4	0.52381	202	5	3	0.470588	252	5	3	0.533333	302	6	0	0.460784	362	6	-1	0.5
2	5	3	0.433333	52	5	2	0.473684	102	5	3	0.52381	152	5	4	0.538462	202	5	3	0.5	252	5	3	0.536585	302	6	0	0.471698	362	6	-1	0.6
2	5	3	0.448276	52	5	2	0.481013	102	5	3	0.52381	152	5	4	0.55	202	5	3	0.5	252	5	3	0.545455	302	6	0	0.479592	362	6	-1	0.608696
2	5	3	0.45	52	5	2	0.483871	102	5	3	0.53125	152	5	4	0.571429	202	5	3	0.5	252	5	3	0.55	302	6	0	0.480263	362	6	-1	0.619048
2	5	3	0.464286	52	5	2	0.485294	102	5	3	0.542857	152	5	4	0.6	202	5	3	0.526316	252	5	3	0.555556	302	6	0	0.48366	362	6	-1	0.625
2	5	3	0.483871	52	5	2	0.5	102	5	3	0.545455	152	5	4	0.615385	202	5	3	0.533333	252	5	3	0.571429	302	6	0	0.487654	362	6	-1	0.642857
2	5	3	0.487805	52	5	2	0.5	102	5	3	0.571429	152	5	4	0.642857	202	5	3	0.533333	252	5	3	0.575	302	6	0	0.525974	362	6	-1	0.8
2	5	3	0.5	52	5	2	0.5	102	5	3	0.6	152	5	4	0.714286	202	5	3	0.545455	252	5	3	0.577778	302	6	0	0.526316	362	6	0	0.3
2	5	3	0.514286	52	5	2	0.5	102	5	3	0.608696	152	6	-1	0.413793	202	5	3	0.553191	252	5	3	0.583333	302	6	0	0.540984	362	6	0	0.433333
2	5	3	0.517241	52	5	2	0.521739	102	5	3	0.615385	152	6	-1	0.419355	202	5	3	0.555556	252	5	3	0.590909	302	6	0	0.544304	362	6	0	0.448
2	5	3	0.52	52	5	2	0.537313	102	5	3	0.62069	152	6	-1	0.428571	202	5	3	0.571429	252	5	3	0.590909	302	6	0	0.56391	362	6	0	0.463816
2	5	3	0.521739	52	5	2	0.538462	102	5	3	0.666667	152	6	-1	0.440678	202	5	3	0.588235	252	5	3	0.6	302	6	0	0.564103	362	6	0	0.463855
2	5	3	0.55	52	5	2	0.54386	102	5	3	0.666667	152	6	-1	0.45	202	5	3	0.592593	252	5	3	0.6	302	6	0	0.568	362	6	0	0.464789
2	5	3	0.558824	52	5	2	0.555556	102	5	4	0.133333	152	6	-1	0.464286	202	5	3	0.6	252	5	3	0.6	302	6	0	0.570175	362	6	0	0.465517
2	5	3	0.5625	52	5	2	0.563636	102	5	4	0.3	152	6	-1	0.467742	202	5	3	0.608696	252	5	3	0.615385	302	6	0	0.576577	362	6	0	0.475728
2	5	3	0.5625	52	5	2	0.59375	102	5	4	0.363636	152	6	-1	0.483871	202	5	3	0.625	252	5	3	0.64	302	6	1	0.2	362	6	0	0.501567
2	5	3	0.5625	52	5	2	0.619048	102	5	4	0.363636	152	6	-1	0.492063	202	5	3	0.636364	252	5	3	0.666667	302	6	1	0.375	362	6	0	0.510791
2	5	3	0.565217	52	5	2	0.642857	102	5	4	0.384615	152	6	-1	0.5	202	5	3	0.645833	252	5	3	0.708333	302	6	1	0.411111	362	6	0	0.513208
2	5	3	0.565217	52	5	2	0.642857	102	5	4	0.461538	152	6	-1	0.5	202	5	3	0.65	252	5	3	0.714286	302	6	1	0.423729	362	6	0	0.516393
2	5	3	0.583333	52	5	2	0.6875	102	5	4	0.52381	152	6	-1	0.5	202	5	3	0.65	252	5	3	0.76	302	6	1	0.451613	362	6	0	0.52
2	5	3	0.588235	52	5	2	0.7	102	5	4	0.538462	152	6	-1	0.5	202	5	3	0.666667	252	5	4	0.230769	302	6	1	0.453704	362	6	0	0.52381
2	5	3	0.612903	52	5	3	0.318182	102	5	4	0.538462	152	6	-1	0.5	202	5	3	0.714286	252	5	4	0.333333	302	6	1	0.461538	362	6	0	0.525547
2	5	3	0.625	52	5	3	0.352941	102	5	4	0.5625	152	6	-1	0.516667	202	5	3	0.727273	252	5	4	0.363636	302	6	1	0.462264	362	6	0	0.546296
2	5	3	0.636364	52	5	3	0.365854	102	5	4	0.583333	152	6	-1	0.541667	202	5	3	0.761905	252	5	4	0.375	302	6	1	0.465517	362	6	0	0.554545
2	5	3	0.642857	52	5	3	0.391304	102	5	4	0.583333	152	6	-1	0.545455	202	5	3	0.9	252	5	4	0.380952	302	6	1	0.468085	362	6	0	0.583333
2	5	3	0.666667	52	5	3	0.409091	102	5	4	0.6	152	6	-1	0.545455	202	5	4	0.294118	252	5	4	0.384615	302	6	1	0.46875	362	6	0	0.727273
2	5	3	0.733333	52	5	3	0.411765	102	5	4	0.615385	152	6	-1	0.555556	202	5	4	0.333333	252	5	4	0.4	302	6	1	0.470588	362	6	1	0.3
2	5	4	0.363636	52	5	3	0.416667	102	5	4	0.636364	152	6	-1	0.56	202	5	4	0.363636	252	5	4	0.4	302	6	1	0.472222	362	6	1	0.396825
2	5	4	0.363636	52	5	3	0.428571	102	5	4	0.6875	152	6	-1	0.561404	202	5	4	0.4	252	5	4	0.4	302	6	1	0.484375	362	6	1	0.404762
2	5	4	0.416667	52	5	3	0.428571	102	6	-1	0.291667	152	6	-1	0.571429	202	5	4	0.466667	252	5	4	0.416667	302	6	1	0.492537	362	6	1	0.428571
2	5	4	0.428571	52	5	3	0.458333	102	6	-1	0.333333	152	6	-1	0.6	202	5	4	0.5	252	5	4	0.5	302	6	1	0.5	362	6	1	0.43
2	5	4	0.454545	52	5	3	0.466667	102	6	-1	0.354839	152	6	-1	0.642857	202	5	4	0.5	252	5	4	0.5	302	6	1	0.508021	362	6	1	0.441176
2	5	4	0.454545	52	5	3	0.46875	102	6	-1	0.382353	152	6	-1	0.6875	202	5	4	0.541667	252	5	4	0.526316	302	6	1	0.508197	362	6	1	0.464646
2	5	4	0.470588	52	5	3	0.470588	102	6	-1	0.387097	152	6	-1	0.740741	202	5	4	0.56	252	5	4	0.538462	302	6	1	0.513514	362	6	1	0.465649
2	5	4	0.5	52	5	3	0.470588	102	6	-1	0.413333	152	6	0	0.4	202	5	4	0.583333	252	5	4	0.545455	302	6	1	0.517949	362	6	1	0.467391
2	5	4	0.5	52	5	3	0.487805	102	6	-1	0.430769	152	6	0	0.476923	202	5	4	0.588235	252	5	4	0.5625	302	6	1	0.519231	362	6	1	0.481481
2	5	4	0.526316	52	5	3	0.5	102	6	-1	0.466667	152	6	0	0.479532	202	5	4	0.6	252	5	4	0.7	302	6	1	0.528409	362	6	1	0.481865
2	5	4	0.526316	52	5	3	0.5	102	6	-1	0.467742	152	6	0	0.481707	202	5	4	0.6	252	5	4	0.764706	302	6	1	0.543689	362	6	1	0.483516
2	5	4	0.5625	52	5	3	0.5	102	6	-1	0.46875	152	6	0	0.486486	202	5	4	0.619048	252	5	4	0.772727	302	6	1	0.546392	362	6	1	0.497696
2	5	4	0.583333	52	5	3	0.526316	102	6	-1	0.481481	152	6	0	0.492386	202	5	4	0.666667	252	6	-1	0.28	302	6	1	0.549223	362	6	1	0.5
2	5	4	0.636364	52	5	3	0.533333	102	6	-1	0.484848	152	6	0	0.492754	202	5	4	0.866667	252	6	-1	0.307692	302	6	1	0.55	362	6	1	0.51
2	5	4	0.642857	52	5	3	0.555556	102	6	-1	0.490566	152	6	0	0.493333	202	6	-1	0.1	252	6	-1	0.368421	302	6	1	0.577982	362	6	1	0.515625
2	5	4	0.642857	52	5	3	0.565217	102	6	-1	0.492063	152	6	0	0.493333	202	6	-1	0.333333	252	6	-1	0.384615	302	6	2	0.181818	362	6	1	0.52381
2	6	-1	0.3	52	5	3	0.571429	102	6	-1	0.5	152	6	0	0.493827	202	6	-1	0.448276	252	6	-1	0.424242	302	6	2	0.339623	362	6	1	0.526316
2	6	-1	0.363636	52	5	3	0.586207	102	6	-1	0.517241	152	6	0	0.503448	202	6	-1	0.452381	252	6	-1	0.428571	302	6	2	0.363636	362	6	1	0.531915
2	6	-1	0.365079	52	5	3	0.586207	102	6	-1	0.519231	152	6	0	0.509091	202	6	-1	0.454545	252	6	-1	0.454545	302	6	2	0.37037	362	6	1	0.532934
2	6	-1	0.4	52	5	3	0.595745	102	6	-1	0.521127	152	6	0	0.511278	202	6	-1	0.461538	252	6	-1	0.458333	302	6	2	0.381818	362	6	1	0.537037
2	6	-1	0.43038	52	5	3	0.6	102	6	-1	0.526316	152	6	0	0.513158	202	6	-1	0.473684	252	6	-1	0.483871	302	6	2	0.406593	362	6	1	0.541667
2	6	-1	0.433333	52	5	3	0.6	102	6	-1	0.527273	152	6	0	0.520913	202	6	-1	0.5	252	6	-1	0.5	302	6	2	0.446154	362	6	1	0.548387
2	6	-1	0.434783	52	5	3	0.647059	102	6	-1	0.571429	152	6	0	0.529412	202	6	-1	0.521739	252	6	-1	0.5	302	6	2	0.454545	362	6	1	0.564246
2	6	-1	0.44	52	5	3	0.708333	102	6	-1	0.586207	152	6	0	0.5875	202	6	-1	0.53125	252	6	-1	0.515152	302	6	2	0.461538	362	6	1	0.566327
2	6	-1	0.448276	52	5	3	0.75	102	6	-1	0.6	152	6	1	0.410112	202	6	-1	0.538462	252	6	-1	0.533333	302	6	2	0.466667	362	6	1	0.573529
2	6	-1	0.448276	52	5	4	0.214286	102	6	-1	0.6	152	6	1	0.423729	202	6	-1	0.538462	252	6	-1	0.538462	302	6	2	0.470588	362	6	1	0.574074
2	6	-1	0.454545	52	5	4	0.294118	102	6	0	0.404762	152	6	1	0.428571	202	6	-1	0.545455	252	6	-1	0.5625	302	6	2	0.470588	362	6	1	0.612903
2	6	-1	0.478261	52	5	4	0.357143	102	6	0	0.409639	152	6	1	0.441176	202	6	-1	0.571429	252	6	-1	0.7	302	6	2	0.472222	362	6	1	0.7
2	6	-1	0.517241	52	5	4	0.428571	102	6	0	0.430769	152	6	1	0.454545	202	6	-1	0.588235	252	6	-1	0.75	302	6	2	0.472727	362	6	2	0.272727
2	6	-1	0.53125	52	5	4	0.434783	102	6	0	0.434783	152	6	1	0.46281	202	6	-1	0.6	252	6	0	0.333333	302	6	2	0.478261	362	6	2	0.366667
2	6	-1	0.54902	52	5	4	0.464286	102	6	0	0.451613	152	6	1	0.462963	202	6	-1	0.6	252	6	0	0.446154	302	6	2	0.480392	362	6	2	0.4
2	6	-1	0.550725	52	5	4	0.5	102	6	0	0.464789	152	6	1	0.47619	202	6	-1	0.692308	252	6	0	0.451128	302	6	2	0.485714	362	6	2	0.42623
2	6	-1	0.555556	52	5	4	0.5	102	6	0	0.467033	152	6	1	0.47619	202	6	-1	0.7	252	6	0	0.45614	302	6	2	0.5	362	6	2	0.428571
2	6	-1	0.56	52	5	4	0.533333	102	6	0	0.478927	152	6	1	0.477528	202	6	-1	0.727273	252	6	0	0.463768	302	6	2	0.510417	362	6	2	0.432836
2	6	-1	0.560976	52	5	4	0.571429	102	6	0	0.485549	152	6	1	0.487179	202	6	0	0.3	252	6	0	0.465116	302	6	2	0.521277	362	6	2	0.445652
2	6	-1	0.5625	52	5	4	0.6	102	6	0	0.486842	152	6	1	0.4875	202	6	0	0.422414	252	6	0	0.467742	302	6	2	0.528302	362	6	2	0.454545
2	6	-1	0.586207	52	5	4	0.6	102	6	0	0.493151	152	6	1	0.490909	202	6	0	0.425926	252	6	0	0.48	302	6	2	0.535714	362	6	2	0.459459
2	6	-1	0.615385	52	5	4	0.6	102	6	0	0.498113	152	6	1	0.5	202	6	0	0.452555	252	6	0	0.5	302	6	2	0.545455	362	6	2	0.47541
2	6	-1	0.615385	52	5	4	0.65	102	6	0	0.505376	152	6	1	0.5	202	6	0	0.455782	252	6	0	0.508475	302	6	2	0.552632	362	6	2	0.478261
2	6	-1	0.8	52	5	4	0.666667	102	6	0	0.506329	152	6	1	0.5	202	6	0	0.462185	252	6	0	0.511784	302	6	2	0.5625	362	6	2	0.479592
2	6	0	0.430556	52	6	-1	0.37037	102	6	0	0.54417	152	6	1	0.5	202	6	0	0.48062	252	6	0	0.529412	302	6	2	0.585586	362	6	2	0.485714
2	6	0	0.440217	52	6	-1	0.37037	102	6	0	0.6	152	6	1	0.5	202	6	0	0.486486	252	6	0	0.534615	302	6	2	0.6	362	6	2	0.490909
2	6	0	0.448276	52	6	-1	0.393939	102	6	1	0.414634	152	6	1	0.503704	202	6	0	0.486726	252	6	0	0.535088	302	6	2	0.6	362	6	2	0.5
2	6	0	0.450704	52	6	-1	0.394737	102	6	1	0.432432	152	6	1	0.510309	202	6	0	0.495413	252	6	0	0.536913	302	6	2	0.644444	362	6	2	0.52381
2	6	0	0.464286	52	6	-1	0.448276	102	6	1	0.454545	152	6	1	0.513812	202	6	0	0.508197	252	6	0	0.549296	302	6	2	0.653061	362	6	2	0.526316
2	6	0	0.469925	52	6	-1	0.451613	102	6	1	0.454545	152	6	1	0.532258	202	6	0	0.51049	252	6	0	0.65	302	6	2	0.666667	362	6	2	0.533333
2	6	0	0.472222	52	6	-1	0.454545	102	6	1	0.462366	152	6	1	0.538462	202	6	0	0.510714	252	6	1	0.2	302	6	2	0.714286	362	6	2	0.542373
2	6	0	0.475836	52	6	-1	0.480519	102	6	1	0.472527	152	6	1	0.538462	202	6	0	0.519231	252	6	1	0.377358	302	6	2	0.916667	362	6	2	0.544444
2	6	0	0.501859	52	6	-1	0.5	102	6	1	0.485294	152	6	1	0.549133	202	6	0	0.52518	252	6	1	0.395604	302	6	3	0.3	362	6	2	0.545455
2	6	0	0.5125	52	6	-1	0.5	102	6	1	0.487179	152	6	1	0.560976	202	6	0	0.540323	252	6	1	0.4	302	6	3	0.307692	362	6	2	0.545455
2	6	0	0.513514	52	6	-1	0.507463	102	6	1	0.489209	152	6	1	0.561224	202	6	0	0.551237	252	6	1	0.439462	302	6	3	0.317073	362	6	2	0.545455
2	6	0	0.528796	52	6	-1	0.517241	102	6	1	0.489362	152	6	1	0.576642	202	6	0	0.583333	252	6	1	0.444444	302	6	3	0.363636	362	6	2	0.548387
2	6	0	0.533333	52	6	-1	0.523077	102	6	1	0.490566	152	6	1	0.727273	202	6	0	0.6	252	6	1	0.452632	302	6	3	0.4	362	6	2	0.565217
2	6	0	0.536232	52	6	-1	0.529412	102	6	1	0.495652	152	6	2	0.3	202	6	1	0.391304	252	6	1	0.467066	302	6	3	0.428571	362	6	2	0.577778
2	6	0	0.573964	52	6	-1	0.53125	102	6	1	0.497041	152	6	2	0.357143	202	6	1	0.411765	252	6	1	0.472826	302	6	3	0.448276	362	6	2	0.583333
2	6	0	0.620253	52	6	-1	0.539683	102	6	1	0.5	152	6	2	0.363636	202	6	1	0.428571	252	6	1	0.47644	302	6	3	0.461538	362	6	2	0.6
2	6	1	0.2	52	6	-1	0.545455	102	6	1	0.5	152	6	2	0.392857	202	6	1	0.430769	252	6	1	0.481481	302	6	3	0.462963	362	6	2	0.627451
2	6	1	0.333333	52	6	-1	0.545455	102	6	1	0.504425	152	6	2	0.392857	202	6	1	0.435484	252	6	1	0.486842	302	6	3	0.465753	362	6	2	0.666667
2	6	1	0.416667	52	6	-1	0.548387	102	6	1	0.509804	152	6	2	0.42029	202	6	1	0.454545	252	6	1	0.492063	302	6	3	0.466667	362	6	3	0.230769
2	6	1	0.432	52	6	-1	0.554054	102	6	1	0.51462	152	6	2	0.454545	202	6	1	0.456522	252	6	1	0.492424	302	6	3	0.470588	362	6	3	0.28125
2	6	1	0.447368	52	6	-1	0.571429	102	6	1	0.529032	152	6	2	0.454545	202	6	1	0.47	252	6	1	0.49505	302	6	3	0.473684	362	6	3	0.3125
2	6	1	0.447674	52	6	-1	0.590909	102	6	1	0.532164	152	6	2	0.461538	202	6	1	0.473988	252	6	1	0.5	302	6	3	0.478261	362	6	3	0.318182
2	6	1	0.458333	52	6	-1	0.727273	102	6	1	0.54	152	6	2	0.461538	202	6	1	0.475248	252	6	1	0.5	302	6	3	0.481481	362	6	3	0.375
2	6	1	0.459459	52	6	-1	0.8	102	6	1	0.542636	152	6	2	0.466667	202	6	1	0.482955	252	6	1	0.519802	302	6	3	0.5	362	6	3	0.384615
2	6	1	0.461538	52	6	0	0.4	102	6	1	0.555556	152	6	2	0.471264	202	6	1	0.486911	252	6	1	0.526042	302	6	3	0.5	362	6	3	0.4
2	6	1	0.465409	52	6	0	0.419355	102	6	1	0.571429	152	6	2	0.47541	202	6	1	0.487437	252	6	1	0.53125	302	6	3	0.5	362	6	3	0.4
2	6	1	0.469945	52	6	0	0.435644	102	6	1	0.575758	152	6	2	0.48	202	6	1	0.505376	252	6	1	0.536082	302	6	3	0.509091	362	6	3	0.4
2	6	1	0.471545	52	6	0	0.454545	102	6	1	0.588235	152	6	2	0.484848	202	6	1	0.509202	252	6	1	0.537736	302	6	3	0.517241	362	6	3	0.413793
2	6	1	0.488372	52	6	0	0.459459	102	6	1	0.6	152	6	2	0.488636	202	6	1	0.512605	252	6	1	0.539683	302	6	3	0.518519	362	6	3	0.428571
2	6	1	0.491892	52	6	0	0.467033	102	6	1	0.604651	152	6	2	0.494505	202	6	1	0.522222	252	6	1	0.545455	302	6	3	0.533333	362	6	3	0.4375
2	6	1	0.495652	52	6	0	0.467391	102	6	2	0.357143	152	6	2	0.5	202	6	1	0.526316	252	6	1	0.550562	302	6	3	0.535714	362	6	3	0.454545
2	6	1	0.5	52	6	0	0.468165	102	6	2	0.380952	152	6	2	0.5	202	6	1	0.533835	252	6	1	0.583333	302	6	3	0.565217	362	6	3	0.473684
2	6	1	0.5	52	6	0	0.5	102	6	2	0.4	152	6	2	0.5	202	6	1	0.537634	252	6	1	0.583333	302	6	3	0.571429	362	6	3	0.47619
2	6	1	0.5	52	6	0	0.506944	102	6	2	0.411765	152	6	2	0.511111	202	6	1	0.541667	252	6	1	0.6	302	6	3	0.578947	362	6	3	0.478261
2	6	1	0.5	52	6	0	0.511111	102	6	2	0.414286	152	6	2	0.511628	202	6	1	0.545455	252	6	1	0.623377	302	6	3	0.578947	362	6	3	0.478261
2	6	1	0.5	52	6	0	0.514286	102	6	2	0.428571	152	6	2	0.52381	202	6	1	0.545455	252	6	1	0.642857	302	6	3	0.578947	362	6	3	0.5
2	6	1	0.5	52	6	0	0.526316	102	6	2	0.428571	152	6	2	0.524272	202	6	1	0.546219	252	6	1	0.727273	302	6	3	0.6	362	6	3	0.5
2	6	1	0.5	52	6	0	0.533742	102	6	2	0.444444	152	6	2	0.526316	202	6	1	0.554622	252	6	2	0.363636	302	6	3	0.681818	362	6	3	0.5
2	6	1	0.52027	52	6	0	0.547945	102	6	2	0.448276	152	6	2	0.536082	202	6	1	0.558442	252	6	2	0.363636	302	6	3	0.6875	362	6	3	0.521739
2	6	1	0.535714	52	6	0	0.558824	102	6	2	0.470588	152	6	2	0.544118	202	6	1	0.559586	252	6	2	0.371134	302	6	3	0.7	362	6	3	0.526316
2	6	1	0.542373	52	6	0	0.592105	102	6	2	0.470588	152	6	2	0.561644	202	6	1	0.615385	252	6	2	0.394737	302	6	3	0.818182	362	6	3	0.533333
2	6	1	0.558511	52	6	0	0.606061	102	6	2	0.47561	152	6	2	0.563218	202	6	1	0.636364	252	6	2	0.416667	302	6	4	0.1	362	6	3	0.538462
2	6	1	0.595238	52	6	1	0.386364	102	6	2	0.47619	152	6	2	0.6	202	6	2	0.333333	252	6	2	0.4375	302	6	4	0.1	362	6	3	0.538462
2	6	1	0.613636	52	6	1	0.410256	102	6	2	0.478261	152	6	2	0.642857	202	6	2	0.384615	252	6	2	0.45283	302	6	4	0.294118	362	6	3	0.545455
2	6	2	0.347826	52	6	1	0.420382	102	6	2	0.489362	152	6	3	0.2	202	6	2	0.40625	252	6	2	0.454545	302	6	4	0.3	362	6	3	0.576271
2	6	2	0.380952	52	6	1	0.433526	102	6	2	0.5	152	6	3	0.2	202	6	2	0.421053	252	6	2	0.454545	302	6	4	0.333333	362	6	3	0.583333
2	6	2	0.4	52	6	1	0.434783	102	6	2	0.508197	152	6	3	0.222222	202	6	2	0.434783	252	6	2	0.472727	302	6	4	0.333333	362	6	3	0.583333
2	6	2	0.421687	52	6	1	0.454545	102	6	2	0.509259	152	6	3	0.25	202	6	2	0.4375	252	6	2	0.473684	302	6	4	0.357143	362	6	3	0.6
2	6	2	0.428571	52	6	1	0.454545	102	6	2	0.510638	152	6	3	0.357143	202	6	2	0.446429	252	6	2	0.5	302	6	4	0.37037	362	6	3	0.6
2	6	2	0.428571	52	6	1	0.454545	102	6	2	0.521739	152	6	3	0.363636	202	6	2	0.461538	252	6	2	0.5	302	6	4	0.375	362	6	3	0.6
2	6	2	0.428571	52	6	1	0.463415	102	6	2	0.534247	152	6	3	0.428571	202	6	2	0.470588	252	6	2	0.5	302	6	4	0.380952	362	6	3	0.65
2	6	2	0.432836	52	6	1	0.471698	102	6	2	0.545455	152	6	3	0.461538	202	6	2	0.478261	252	6	2	0.515152	302	6	4	0.384615	362	6	3	0.666667
2	6	2	0.439394	52	6	1	0.488235	102	6	2	0.550459	152	6	3	0.461538	202	6	2	0.480769	252	6	2	0.515625	302	6	4	0.392857	362	6	4	0.166667
2	6	2	0.46	52	6	1	0.490066	102	6	2	0.5625	152	6	3	0.473684	202	6	2	0.485714	252	6	2	0.517241	302	6	4	0.4	362	6	4	0.307692
2	6	2	0.469136	52	6	1	0.514286	102	6	2	0.571429	152	6	3	0.486486	202	6	2	0.486486	252	6	2	0.517544	302	6	4	0.4	362	6	4	0.363636
2	6	2	0.5	52	6	1	0.521739	102	6	2	0.571429	152	6	3	0.488889	202	6	2	0.487179	252	6	2	0.52	302	6	4	0.410256	362	6	4	0.375
2	6	2	0.5	52	6	1	0.52381	102	6	2	0.571429	152	6	3	0.5	202	6	2	0.495327	252	6	2	0.52	302	6	4	0.411765	362	6	4	0.380952
2	6	2	0.505747	52	6	1	0.52514	102	6	2	0.575758	152	6	3	0.5	202	6	2	0.5	252	6	2	0.533333	302	6	4	0.421053	362	6	4	0.387097
2	6	2	0.506024	52	6	1	0.526718	102	6	2	0.576923	152	6	3	0.509434	202	6	2	0.5	252	6	2	0.538462	302	6	4	0.470588	362	6	4	0.392857
2	6	2	0.516129	52	6	1	0.527273	102	6	2	0.591549	152	6	3	0.512821	202	6	2	0.514019	252	6	2	0.539216	302	6	4	0.483871	362	6	4	0.4
2	6	2	0.517241	52	6	1	0.533333	102	6	2	0.597222	152	6	3	0.52381	202	6	2	0.514286	252	6	2	0.545455	302	6	4	0.5	362	6	4	0.421053
2	6	2	0.517241	52	6	1	0.533835	102	6	2	0.6	152	6	3	0.533333	202	6	2	0.516129	252	6	2	0.545455	302	6	4	0.5	362	6	4	0.421053
2	6	2	0.523256	52	6	1	0.539773	102	6	2	0.6	152	6	3	0.540541	202	6	2	0.52381	252	6	2	0.550562	302	6	4	0.52	362	6	4	0.45
2	6	2	0.52381	52	6	1	0.540741	102	6	2	0.615385	152	6	3	0.541667	202	6	2	0.536585	252	6	2	0.551724	302	6	4	0.545455	362	6	4	0.45
2	6	2	0.529412	52	6	1	0.547619	102	6	2	0.636364	152	6	3	0.55	202	6	2	0.542373	252	6	2	0.558824	302	6	4	0.555556	362	6	4	0.454545
2	6	2	0.536842	52	6	1	0.55	102	6	2	0.636364	152	6	3	0.553191	202	6	2	0.54386	252	6	2	0.586207	302	6	4	0.59375	362	6	4	0.461538
2	6	2	0.545455	52	6	1	0.553191	102	6	3	0.285714	152	6	3	0.5625	202	6	2	0.544444	252	6	2	0.6	302	6	4	0.6	362	6	4	0.466667
2	6	2	0.54717	52	6	1	0.69697	102	6	3	0.363636	152	6	3	0.564103	202	6	2	0.55	252	6	2	0.6	302	6	4	0.636364	362	6	4	0.466667
2	6	2	0.54902	52	6	1	0.727273	102	6	3	0.4	152	6	3	0.576923	202	6	2	0.5625	252	6	2	0.615385	302	6	4	0.6875	362	6	4	0.470588
2	6	2	0.55	52	6	2	0.333333	102	6	3	0.423077	152	6	3	0.589286	202	6	2	0.5625	252	6	2	0.764706	302	6	4	0.714286	362	6	4	0.538462
2	6	2	0.587302	52	6	2	0.333333	102	6	3	0.428571	152	6	3	0.589744	202	6	2	0.575	252	6	3	0.333333	302	6	4	0.736842	362	6	4	0.538462
2	6	2	0.592593	52	6	2	0.363636	102	6	3	0.436364	152	6	3	0.6	202	6	2	0.593407	252	6	3	0.363636	302	6	4	0.818182	362	6	4	0.545455
2	6	2	0.6	52	6	2	0.371795	102	6	3	0.446809	152	6	3	0.625	202	6	3	0.266667	252	6	3	0.4	302	6	5	0.272727	362	6	4	0.583333
2	6	2	0.6	52	6	2	0.411765	102	6	3	0.45	152	6	3	0.631579	202	6	3	0.272727	252	6	3	0.4	302	6	5	0.454545	362	6	4	0.592593
2	6	2	0.670886	52	6	2	0.413793	102	6	3	0.451613	152	6	3	0.636364	202	6	3	0.35	252	6	3	0.419355	302	6	5	0.5	362	6	4	0.611111
2	6	2	0.8	52	6	2	0.44	102	6	3	0.454545	152	6	3	0.636364	202	6	3	0.383333	252	6	3	0.432432	302	6	5	0.533333	362	6	4	0.666667
2	6	3	0.272727	52	6	2	0.44	102	6	3	0.46875	152	6	3	0.636364	202	6	3	0.384615	252	6	3	0.44	302	6	5	0.538462	362	6	4	0.68
2	6	3	0.285714	52	6	2	0.458333	102	6	3	0.470588	152	6	3	0.675	202	6	3	0.388889	252	6	3	0.444444	302	6	5	0.538462	362	6	4	0.727273
2	6	3	0.3	52	6	2	0.476923	102	6	3	0.490909	152	6	3	0.714286	202	6	3	0.4	252	6	3	0.444444	302	6	5	0.583333	362	6	4	0.769231
2	6	3	0.34375	52	6	2	0.478723	102	6	3	0.5	152	6	3	0.769231	202	6	3	0.428571	252	6	3	0.461538	302	6	5	0.6	362	6	4	0.8
2	6	3	0.375	52	6	2	0.484848	102	6	3	0.5	152	6	4	0.3	202	6	3	0.465517	252	6	3	0.472222	302	6	5	0.6	362	6	4	0.9
2	6	3	0.42	52	6	2	0.494624	102	6	3	0.5	152	6	4	0.333333	202	6	3	0.465517	252	6	3	0.473684	302	6	5	0.666667	362	6	5	0.181818
2	6	3	0.4375	52	6	2	0.5	102	6	3	0.5	152	6	4	0.333333	202	6	3	0.466667	252	6	3	0.47619	302	7	0	0.434783	362	6	5	0.32
2	6	3	0.439024	52	6	2	0.513158	102	6	3	0.5	152	6	4	0.357143	202	6	3	0.486486	252	6	3	0.489362	302	7	0	0.455041	362	6	5	0.428571
2	6	3	0.461538	52	6	2	0.52	102	6	3	0.5	152	6	4	0.357143	202	6	3	0.492063	252	6	3	0.490566	302	7	0	0.47343	362	6	5	0.461538
2	6	3	0.461538	52	6	2	0.522222	102	6	3	0.5	152	6	4	0.375	202	6	3	0.5	252	6	3	0.491228	302	7	0	0.478261	362	6	5	0.545455
2	6	3	0.466667	52	6	2	0.532258	102	6	3	0.5	152	6	4	0.384615	202	6	3	0.5	252	6	3	0.5	302	7	0	0.483221	362	6	5	0.636364
2	6	3	0.470588	52	6	2	0.538462	102	6	3	0.518519	152	6	4	0.4	202	6	3	0.5	252	6	3	0.5	302	7	0	0.485915	362	6	5	0.647059
2	6	3	0.48	52	6	2	0.538462	102	6	3	0.520833	152	6	4	0.413793	202	6	3	0.526316	252	6	3	0.5	302	7	0	0.5	362	6	5	0.75
2	6	3	0.486486	52	6	2	0.538462	102	6	3	0.52381	152	6	4	0.428571	202	6	3	0.533333	252	6	3	0.52	302	7	0	0.502463	362	7	0	0.442177
2	6	3	0.5	52	6	2	0.54023	102	6	3	0.526316	152	6	4	0.434783	202	6	3	0.542857	252	6	3	0.529412	302	7	0	0.504065	362	7	0	0.456647
2	6	3	0.5	52	6	2	0.547368	102	6	3	0.527778	152	6	4	0.470588	202	6	3	0.545455	252	6	3	0.533333	302	7	0	0.505	362	7	0	0.459459
2	6	3	0.509434	52	6	2	0.566667	102	6	3	0.529412	152	6	4	0.473684	202	6	3	0.545455	252	6	3	0.533333	302	7	0	0.505495	362	7	0	0.474747
2	6	3	0.522727	52	6	2	0.571429	102	6	3	0.553571	152	6	4	0.478261	202	6	3	0.55	252	6	3	0.540541	302	7	0	0.507772	362	7	0	0.490338
2	6	3	0.54	52	6	2	0.578947	102	6	3	0.566667	152	6	4	0.5	202	6	3	0.555556	252	6	3	0.545455	302	7	0	0.510638	362	7	0	0.490798
2	6	3	0.5625	52	6	2	0.583333	102	6	3	0.571429	152	6	4	0.52	202	6	3	0.571429	252	6	3	0.55	302	7	0	0.528662	362	7	0	0.490826
2	6	3	0.566038	52	6	2	0.593023	102	6	3	0.578947	152	6	4	0.533333	202	6	3	0.583333	252	6	3	0.553846	302	7	0	0.533679	362	7	0	0.496042
2	6	3	0.568627	52	6	2	0.6	102	6	3	0.583333	152	6	4	0.538462	202	6	3	0.590909	252	6	3	0.571429	302	7	0	0.574803	362	7	0	0.501355
2	6	3	0.571429	52	6	2	0.642857	102	6	3	0.583333	152	6	4	0.541667	202	6	3	0.606061	252	6	3	0.571429	302	7	1	0.42029	362	7	0	0.508393
2	6	3	0.583333	52	6	2	0.727273	102	6	3	0.714286	152	6	4	0.5625	202	6	3	0.619048	252	6	3	0.580645	302	7	1	0.444444	362	7	0	0.510791
2	6	3	0.583333	52	6	2	0.730769	102	6	3	0.75	152	6	4	0.5625	202	6	3	0.625	252	6	3	0.590909	302	7	1	0.445783	362	7	0	0.517241
2	6	3	0.595238	52	6	3	0.357143	102	6	4	0.272727	152	6	4	0.565217	202	6	3	0.633333	252	6	3	0.592593	302	7	1	0.452381	362	7	0	0.528571
2	6	3	0.6	52	6	3	0.375	102	6	4	0.315789	152	6	4	0.588235	202	6	3	0.636364	252	6	3	0.615385	302	7	1	0.456522	362	7	0	0.536232
2	6	3	0.615385	52	6	3	0.388889	102	6	4	0.333333	152	6	4	0.62069	202	6	3	0.64	252	6	3	0.615385	302	7	1	0.45977	362	7	0	0.536232
2	6	3	0.625	52	6	3	0.388889	102	6	4	0.333333	152	6	4	0.818182	202	6	3	0.649123	252	6	3	0.6875	302	7	1	0.465517	362	7	0	0.550725
2	6	3	0.636364	52	6	3	0.403226	102	6	4	0.363636	152	6	5	0.153846	202	6	3	0.666667	252	6	3	0.75	302	7	1	0.473469	362	7	1	0.415493
2	6	3	0.677419	52	6	3	0.416667	102	6	4	0.4	152	6	5	0.25	202	6	3	0.8	252	6	4	0.272727	302	7	1	0.482759	362	7	1	0.43662
2	6	4	0.3	52	6	3	0.421053	102	6	4	0.4	152	6	5	0.272727	202	6	4	0.25	252	6	4	0.285714	302	7	1	0.484127	362	7	1	0.448
2	6	4	0.307692	52	6	3	0.4375	102	6	4	0.4	152	6	5	0.357143	202	6	4	0.277778	252	6	4	0.307692	302	7	1	0.484848	362	7	1	0.452055
2	6	4	0.3125	52	6	3	0.45	102	6	4	0.428571	152	6	5	0.363636	202	6	4	0.3	252	6	4	0.344828	302	7	1	0.486364	362	7	1	0.459016
2	6	4	0.346154	52	6	3	0.454545	102	6	4	0.428571	152	6	5	0.5625	202	6	4	0.3125	252	6	4	0.352941	302	7	1	0.492424	362	7	1	0.467105
2	6	4	0.387097	52	6	3	0.454545	102	6	4	0.44	152	6	5	0.583333	202	6	4	0.333333	252	6	4	0.375	302	7	1	0.493827	362	7	1	0.477912
2	6	4	0.4	52	6	3	0.454545	102	6	4	0.454545	152	6	5	0.6	202	6	4	0.363636	252	6	4	0.384615	302	7	1	0.501845	362	7	1	0.481752
2	6	4	0.4	52	6	3	0.461538	102	6	4	0.5	152	6	5	0.636364	202	6	4	0.375	252	6	4	0.384615	302	7	1	0.502146	362	7	1	0.492462
2	6	4	0.424242	52	6	3	0.478261	102	6	4	0.5	152	6	5	0.636364	202	6	4	0.393939	252	6	4	0.4	302	7	1	0.512	362	7	1	0.493023
2	6	4	0.448276	52	6	3	0.482759	102	6	4	0.5	152	6	5	0.666667	202	6	4	0.4	252	6	4	0.444444	302	7	1	0.514403	362	7	1	0.494253
2	6	4	0.454545	52	6	3	0.5	102	6	4	0.542857	152	6	5	0.692308	202	6	4	0.4	252	6	4	0.448276	302	7	1	0.515556	362	7	1	0.5
2	6	4	0.458333	52	6	3	0.5	102	6	4	0.551724	152	6	5	0.692308	202	6	4	0.4	252	6	4	0.461538	302	7	1	0.521127	362	7	1	0.50211
2	6	4	0.466667	52	6	3	0.5	102	6	4	0.571429	152	7	0	0.452736	202	6	4	0.413793	252	6	4	0.466667	302	7	1	0.522727	362	7	1	0.513889
2	6	4	0.470588	52	6	3	0.517241	102	6	4	0.571429	152	7	0	0.466216	202	6	4	0.4375	252	6	4	0.5	302	7	1	0.531646	362	7	1	0.522727
2	6	4	0.473684	52	6	3	0.518519	102	6	4	0.578947	152	7	0	0.480769	202	6	4	0.454545	252	6	4	0.5	302	7	1	0.535433	362	7	1	0.526718
2	6	4	0.47619	52	6	3	0.518519	102	6	4	0.588235	152	7	0	0.481771	202	6	4	0.454545	252	6	4	0.5	302	7	1	0.575758	362	7	1	0.535714
2	6	4	0.5	52	6	3	0.52	102	6	4	0.590909	152	7	0	0.486111	202	6	4	0.481481	252	6	4	0.52	302	7	2	0.345455	362	7	1	0.545455
2	6	4	0.5	52	6	3	0.535714	102	6	4	0.625	152	7	0	0.488764	202	6	4	0.5	252	6	4	0.529412	302	7	2	0.366197	362	7	1	0.55
2	6	4	0.514286	52	6	3	0.545455	102	6	4	0.636364	152	7	0	0.489529	202	6	4	0.5	252	6	4	0.538462	302	7	2	0.375	362	7	1	0.557143
2	6	4	0.529412	52	6	3	0.553846	102	6	4	0.666667	152	7	0	0.492857	202	6	4	0.5	252	6	4	0.555556	302	7	2	0.384615	362	7	1	0.567901
2	6	4	0.533333	52	6	3	0.574074	102	6	4	0.6875	152	7	0	0.495	202	6	4	0.5	252	6	4	0.5625	302	7	2	0.432203	362	7	1	0.571429
2	6	4	0.535714	52	6	3	0.584906	102	6	4	0.7	152	7	0	0.5	202	6	4	0.5	252	6	4	0.566667	302	7	2	0.459459	362	7	1	0.580645
2	6	4	0.545455	52	6	3	0.6	102	6	4	0.75	152	7	0	0.502825	202	6	4	0.5	252	6	4	0.590909	302	7	2	0.466667	362	7	1	0.6
2	6	4	0.545455	52	6	3	0.611111	102	6	5	0.272727	152	7	0	0.504808	202	6	4	0.5	252	6	4	0.6	302	7	2	0.467742	362	7	2	0.4
2	6	4	0.571429	52	6	3	0.636364	102	6	5	0.3125	152	7	0	0.527778	202	6	4	0.514286	252	6	4	0.611111	302	7	2	0.469565	362	7	2	0.421053
2	6	4	0.636364	52	6	3	0.636364	102	6	5	0.363636	152	7	0	0.532164	202	6	4	0.529412	252	6	4	0.62963	302	7	2	0.475	362	7	2	0.421053
2	6	4	0.705882	52	6	3	0.714286	102	6	5	0.384615	152	7	0	0.541985	202	6	4	0.533333	252	6	4	0.666667	302	7	2	0.48	362	7	2	0.430769
2	6	5	0.2	52	6	3	0.8	102	6	5	0.5	152	7	0	0.593333	202	6	4	0.538462	252	6	4	0.692308	302	7	2	0.491379	362	7	2	0.452174
2	6	5	0.214286	52	6	4	0.263158	102	6	5	0.615385	152	7	1	0.426829	202	6	4	0.545455	252	6	4	0.75	302	7	2	0.492754	362	7	2	0.452991
2	6	5	0.3	52	6	4	0.266667	102	6	5	0.636364	152	7	1	0.447059	202	6	4	0.548387	252	6	5	0.411765	302	7	2	0.495868	362	7	2	0.454545
2	6	5	0.4	52	6	4	0.333333	102	6	5	0.636364	152	7	1	0.448889	202	6	4	0.615385	252	6	5	0.416667	302	7	2	0.5	362	7	2	0.461538
2	6	5	0.5	52	6	4	0.333333	102	6	5	0.692308	152	7	1	0.455696	202	6	4	0.636364	252	6	5	0.428571	302	7	2	0.5	362	7	2	0.473684
2	6	5	0.533333	52	6	4	0.333333	102	7	0	0.424242	152	7	1	0.461538	202	6	4	0.666667	252	6	5	0.4375	302	7	2	0.527778	362	7	2	0.477612
2	6	5	0.5625	52	6	4	0.352941	102	7	0	0.442953	152	7	1	0.463576	202	6	4	0.75	252	6	5	0.454545	302	7	2	0.538462	362	7	2	0.478992
2	6	5	0.583333	52	6	4	0.380952	102	7	0	0.47973	152	7	1	0.48374	202	6	5	0.2	252	6	5	0.545455	302	7	2	0.555556	362	7	2	0.492424
2	6	5	0.588235	52	6	4	0.380952	102	7	0	0.480263	152	7	1	0.487395	202	6	5	0.363636	252	6	5	0.6	302	7	2	0.557692	362	7	2	0.492537
2	7	0	0.432584	52	6	4	0.380952	102	7	0	0.484029	152	7	1	0.490909	202	6	5	0.4	252	6	5	0.666667	302	7	2	0.567568	362	7	2	0.5
2	7	0	0.434211	52	6	4	0.384615	102	7	0	0.486301	152	7	1	0.492857	202	6	5	0.4	252	7	0	0.426901	302	7	2	0.568182	362	7	2	0.507937
2	7	0	0.451389	52	6	4	0.388889	102	7	0	0.486842	152	7	1	0.495495	202	6	5	0.4	252	7	0	0.437909	302	7	2	0.577778	362	7	2	0.513761
2	7	0	0.47561	52	6	4	0.4	102	7	0	0.491124	152	7	1	0.496403	202	6	5	0.4	252	7	0	0.447761	302	7	2	0.595238	362	7	2	0.522727
2	7	0	0.4775	52	6	4	0.409091	102	7	0	0.495868	152	7	1	0.50211	202	6	5	0.5	252	7	0	0.449275	302	7	2	0.685714	362	7	2	0.532468
2	7	0	0.477941	52	6	4	0.454545	102	7	0	0.497175	152	7	1	0.50365	202	6	5	0.5	252	7	0	0.462585	302	7	3	0.357143	362	7	2	0.534884
2	7	0	0.47907	52	6	4	0.473684	102	7	0	0.5	152	7	1	0.504202	202	6	5	0.6	252	7	0	0.464052	302	7	3	0.375	362	7	2	0.535211
2	7	0	0.479784	52	6	4	0.5	102	7	0	0.506757	152	7	1	0.508929	202	6	5	0.666667	252	7	0	0.473214	302	7	3	0.4	362	7	2	0.545455
2	7	0	0.490196	52	6	4	0.5	102	7	0	0.509859	152	7	1	0.51	202	7	0	0.458549	252	7	0	0.498623	302	7	3	0.409091	362	7	2	0.547945
2	7	0	0.496644	52	6	4	0.5	102	7	0	0.524862	152	7	1	0.519737	202	7	0	0.46988	252	7	0	0.5	302	7	3	0.435897	362	7	2	0.560284
2	7	0	0.498652	52	6	4	0.5	102	7	0	0.543956	152	7	1	0.521583	202	7	0	0.477612	252	7	0	0.5	302	7	3	0.43662	362	7	2	0.611111
2	7	0	0.510791	52	6	4	0.5	102	7	0	0.546174	152	7	1	0.52439	202	7	0	0.479452	252	7	0	0.502959	302	7	3	0.442857	362	7	3	0.307692
2	7	0	0.514124	52	6	4	0.5	102	7	1	0.438053	152	7	1	0.548387	202	7	0	0.48125	252	7	0	0.513441	302	7	3	0.474576	362	7	3	0.347826
2	7	0	0.517766	52	6	4	0.529412	102	7	1	0.439394	152	7	1	0.554054	202	7	0	0.481928	252	7	0	0.517241	302	7	3	0.5	362	7	3	0.352941
2	7	0	0.519802	52	6	4	0.533333	102	7	1	0.472393	152	7	1	0.567568	202	7	0	0.491892	252	7	0	0.540816	302	7	3	0.5	362	7	3	0.357143
2	7	0	0.566434	52	6	4	0.545455	102	7	1	0.482353	152	7	1	0.595041	202	7	0	0.493902	252	7	0	0.54375	302	7	3	0.5	362	7	3	0.402439
2	7	1	0.421053	52	6	4	0.583333	102	7	1	0.483221	152	7	2	0.324324	202	7	0	0.505556	252	7	0	0.552239	302	7	3	0.52	362	7	3	0.428571
2	7	1	0.42446	52	6	4	0.6	102	7	1	0.486111	152	7	2	0.384615	202	7	0	0.507853	252	7	1	0.443548	302	7	3	0.521739	362	7	3	0.461538
2	7	1	0.444444	52	6	4	0.612903	102	7	1	0.49115	152	7	2	0.40708	202	7	0	0.509235	252	7	1	0.444444	302	7	3	0.540541	362	7	3	0.466667
2	7	1	0.452381	52	6	4	0.631579	102	7	1	0.491453	152	7	2	0.421053	202	7	0	0.509554	252	7	1	0.451852	302	7	3	0.541667	362	7	3	0.476923
2	7	1	0.462069	52	6	4	0.666667	102	7	1	0.492537	152	7	2	0.425926	202	7	0	0.512821	252	7	1	0.47191	302	7	3	0.541667	362	7	3	0.481481
2	7	1	0.464602	52	6	5	0.263158	102	7	1	0.493151	152	7	2	0.4375	202	7	0	0.523077	252	7	1	0.480519	302	7	3	0.546875	362	7	3	0.483871
2	7	1	0.487179	52	6	5	0.3	102	7	1	0.493333	152	7	2	0.442623	202	7	0	0.525	252	7	1	0.481308	302	7	3	0.55	362	7	3	0.492958
2	7	1	0.48913	52	6	5	0.363636	102	7	1	0.493671	152	7	2	0.448276	202	7	0	0.540984	252	7	1	0.482301	302	7	3	0.55	362	7	3	0.5
2	7	1	0.493671	52	6	5	0.363636	102	7	1	0.502488	152	7	2	0.473684	202	7	1	0.320513	252	7	1	0.492308	302	7	3	0.558442	362	7	3	0.5
2	7	1	0.5	52	6	5	0.4	102	7	1	0.506024	152	7	2	0.477273	202	7	1	0.441176	252	7	1	0.493274	302	7	3	0.5625	362	7	3	0.514286
2	7	1	0.504098	52	6	5	0.461538	102	7	1	0.506329	152	7	2	0.477941	202	7	1	0.447059	252	7	1	0.5	302	7	3	0.566667	362	7	3	0.517241
2	7	1	0.504237	52	6	5	0.5	102	7	1	0.510823	152	7	2	0.5	202	7	1	0.469636	252	7	1	0.5	302	7	3	0.571429	362	7	3	0.526316
2	7	1	0.512195	52	6	5	0.529412	102	7	1	0.512	152	7	2	0.507042	202	7	1	0.472973	252	7	1	0.514493	302	7	3	0.577778	362	7	3	0.533333
2	7	1	0.512195	52	6	5	0.583333	102	7	1	0.515152	152	7	2	0.507812	202	7	1	0.47619	252	7	1	0.521739	302	7	3	0.584416	362	7	3	0.536585
2	7	1	0.533613	52	6	5	0.615385	102	7	1	0.516129	152	7	2	0.523077	202	7	1	0.485294	252	7	1	0.522727	302	7	3	0.651515	362	7	3	0.540541
2	7	1	0.534979	52	6	5	0.636364	102	7	1	0.518797	152	7	2	0.527027	202	7	1	0.492063	252	7	1	0.52381	302	7	4	0.357143	362	7	3	0.571429
2	7	1	0.539326	52	7	0	0.443662	102	7	1	0.539474	152	7	2	0.528	202	7	1	0.492424	252	7	1	0.529801	302	7	4	0.357143	362	7	3	0.583333
2	7	1	0.544304	52	7	0	0.455128	102	7	1	0.562992	152	7	2	0.533333	202	7	1	0.493151	252	7	1	0.535088	302	7	4	0.363636	362	7	3	0.586957
2	7	1	0.546154	52	7	0	0.465517	102	7	1	0.575	152	7	2	0.545455	202	7	1	0.494253	252	7	1	0.538462	302	7	4	0.384615	362	7	3	0.589744
2	7	1	0.551724	52	7	0	0.487245	102	7	1	0.575	152	7	2	0.548387	202	7	1	0.5	252	7	1	0.548611	302	7	4	0.428571	362	7	3	0.636364
2	7	1	0.552846	52	7	0	0.496504	102	7	2	0.3875	152	7	2	0.554688	202	7	1	0.5	252	7	1	0.558824	302	7	4	0.44186	362	7	3	0.684211
2	7	1	0.560748	52	7	0	0.503226	102	7	2	0.41573	152	7	2	0.561644	202	7	1	0.506579	252	7	1	0.559322	302	7	4	0.444444	362	7	4	0.3
2	7	1	0.569038	52	7	0	0.503268	102	7	2	0.438462	152	7	2	0.591304	202	7	1	0.517483	252	7	1	0.574713	302	7	4	0.444444	362	7	4	0.3
2	7	1	0.612676	52	7	0	0.507853	102	7	2	0.441176	152	7	2	0.62963	202	7	1	0.521552	252	7	1	0.590909	302	7	4	0.454545	362	7	4	0.347826
2	7	2	0.3	52	7	0	0.509186	102	7	2	0.444444	152	7	2	0.631579	202	7	1	0.524017	252	7	1	0.61194	302	7	4	0.454545	362	7	4	0.378378
2	7	2	0.408451	52	7	0	0.511173	102	7	2	0.461538	152	7	3	0.3	202	7	1	0.529167	252	7	2	0.378378	302	7	4	0.461538	362	7	4	0.384615
2	7	2	0.421053	52	7	0	0.515723	102	7	2	0.46875	152	7	3	0.35	202	7	1	0.53304	252	7	2	0.387755	302	7	4	0.473684	362	7	4	0.4
2	7	2	0.425	52	7	0	0.52907	102	7	2	0.475	152	7	3	0.370968	202	7	1	0.542056	252	7	2	0.393939	302	7	4	0.5	362	7	4	0.416667
2	7	2	0.435484	52	7	0	0.531414	102	7	2	0.484848	152	7	3	0.380952	202	7	1	0.556054	252	7	2	0.444444	302	7	4	0.514286	362	7	4	0.45
2	7	2	0.443548	52	7	0	0.546099	102	7	2	0.487603	152	7	3	0.428571	202	7	1	0.568345	252	7	2	0.447368	302	7	4	0.529412	362	7	4	0.466667
[truncated: 59,677 more rows]

## Sheet: Figure S1B
delay infra > supra [growth interval]: values of supragranular contribution in silico
parameter value: 10				parameter value: 5				parameter value: 2.5				parameter value: 1				parameter value: 0.5				parameter value: 0.25				parameter value: 0.1				parameter value: 0.001
simulation instance	source area: neuron density [rank]	density difference [rank source area - rank target area]	supragranular contribution: NSG%	simulation instance	source area: neuron density [rank]	density difference [rank source area - rank target area]	supragranular contribution: NSG%	simulation instance	source area: neuron density [rank]	density difference [rank source area - rank target area]	supragranular contribution: NSG%	simulation instance	source area: neuron density [rank]	density difference [rank source area - rank target area]	supragranular contribution: NSG%	simulation instance	source area: neuron density [rank]	density difference [rank source area - rank target area]	supragranular contribution: NSG%	simulation instance	source area: neuron density [rank]	density difference [rank source area - rank target area]	supragranular contribution: NSG%	simulation instance	source area: neuron density [rank]	density difference [rank source area - rank target area]	supragranular contribution: NSG%	simulation instance	source area: neuron density [rank]	density difference [rank source area - rank target area]	supragranular contribution: NSG%
1	1	-6	1	51	1	-5	1	101	1	-3	0.727273	151	1	-2	0.384615	201	1	-2	0.3	251	1	-2	0.6	301	1	-1	0.230769	351	1	-2	0.307692
1	1	-5	0.8	51	1	-4	0.846154	101	1	-3	0.818182	151	1	-2	0.416667	201	1	-2	0.461538	251	1	-1	0.25	301	1	-1	0.285714	351	1	-1	0.181818
1	1	-5	0.8	51	1	-4	1	101	1	-3	0.9	151	1	-2	0.583333	201	1	-1	0.352941	251	1	-1	0.272727	301	1	-1	0.333333	351	1	-1	0.230769
1	1	-4	1	51	1	-3	0.7	101	1	-2	0.454545	151	1	-2	0.666667	201	1	-1	0.357143	251	1	-1	0.333333	301	1	-1	0.352941	351	1	-1	0.307692
1	1	-3	0.9	51	1	-3	0.8	101	1	-2	0.588235	151	1	-1	0.357143	201	1	-1	0.380952	251	1	-1	0.375	301	1	-1	0.391304	351	1	-1	0.380952
1	1	-3	0.909091	51	1	-3	0.8	101	1	-2	0.6	151	1	-1	0.368421	201	1	-1	0.4	251	1	-1	0.380952	301	1	-1	0.4	351	1	-1	0.4
1	1	-3	0.909091	51	1	-3	0.909091	101	1	-2	0.6	151	1	-1	0.375	201	1	-1	0.454545	251	1	-1	0.380952	301	1	-1	0.411765	351	1	-1	0.409091
1	1	-3	0.923077	51	1	-2	0.5	101	1	-2	0.615385	151	1	-1	0.384615	201	1	-1	0.461538	251	1	-1	0.388889	301	1	-1	0.416667	351	1	-1	0.421053
1	1	-2	0.416667	51	1	-2	0.615385	101	1	-2	0.636364	151	1	-1	0.4	201	1	-1	0.466667	251	1	-1	0.4	301	1	-1	0.4375	351	1	-1	0.428571
1	1	-2	0.4375	51	1	-2	0.75	101	1	-2	0.636364	151	1	-1	0.4	201	1	-1	0.470588	251	1	-1	0.411765	301	1	-1	0.454545	351	1	-1	0.4375
1	1	-2	0.461538	51	1	-2	0.846154	101	1	-2	0.7	151	1	-1	0.411765	201	1	-1	0.470588	251	1	-1	0.470588	301	1	-1	0.454545	351	1	-1	0.45
1	1	-2	0.636364	51	1	-2	0.9	101	1	-2	0.7	151	1	-1	0.4375	201	1	-1	0.5	251	1	-1	0.5	301	1	-1	0.466667	351	1	-1	0.454545
1	1	-2	0.909091	51	1	-1	0	101	1	-2	0.73913	151	1	-1	0.466667	201	1	-1	0.5	251	1	-1	0.5	301	1	-1	0.5	351	1	-1	0.458333
1	1	-1	0	51	1	-1	0.266667	101	1	-2	0.8	151	1	-1	0.470588	201	1	-1	0.5	251	1	-1	0.5	301	1	-1	0.5	351	1	-1	0.5
1	1	-1	0	51	1	-1	0.333333	101	1	-2	0.8	151	1	-1	0.5	201	1	-1	0.5	251	1	-1	0.5	301	1	-1	0.52381	351	1	-1	0.526316
1	1	-1	0	51	1	-1	0.357143	101	1	-2	0.8	151	1	-1	0.5	201	1	-1	0.538462	251	1	-1	0.5	301	1	-1	0.533333	351	1	-1	0.533333
1	1	-1	0.153846	51	1	-1	0.416667	101	1	-2	0.818182	151	1	-1	0.5	201	1	-1	0.555556	251	1	-1	0.5	301	1	-1	0.533333	351	1	-1	0.538462
1	1	-1	0.3	51	1	-1	0.4375	101	1	-2	0.923077	151	1	-1	0.5	201	1	-1	0.576923	251	1	-1	0.5	301	1	-1	0.5625	351	1	-1	0.5625
1	1	-1	0.333333	51	1	-1	0.461538	101	1	-2	1	151	1	-1	0.529412	201	1	-1	0.583333	251	1	-1	0.526316	301	1	-1	0.5625	351	1	-1	0.588235
1	1	-1	0.333333	51	1	-1	0.461538	101	1	-1	0.1	151	1	-1	0.538462	201	1	-1	0.588235	251	1	-1	0.538462	301	1	-1	0.583333	351	1	-1	0.588235
1	1	-1	0.384615	51	1	-1	0.470588	101	1	-1	0.2	151	1	-1	0.5625	201	1	-1	0.588235	251	1	-1	0.538462	301	1	-1	0.588235	351	1	-1	0.6
1	1	-1	0.454545	51	1	-1	0.545455	101	1	-1	0.214286	151	1	-1	0.5625	201	1	-1	0.619048	251	1	-1	0.555556	301	1	-1	0.588235	351	1	-1	0.6
1	1	-1	0.461538	51	1	-1	0.578947	101	1	-1	0.214286	151	1	-1	0.571429	201	1	-1	0.642857	251	1	-1	0.571429	301	1	-1	0.615385	351	1	-1	0.619048
1	1	-1	0.5	51	1	-1	0.615385	101	1	-1	0.266667	151	1	-1	0.571429	201	1	-1	0.647059	251	1	-1	0.615385	301	1	-1	0.636364	351	1	-1	0.636364
1	1	-1	0.533333	51	1	-1	0.625	101	1	-1	0.294118	151	1	-1	0.583333	201	1	-1	0.666667	251	1	-1	0.615385	301	1	-1	0.666667	351	1	-1	0.666667
1	1	-1	0.5625	51	1	-1	0.75	101	1	-1	0.3	151	1	-1	0.583333	201	1	-1	0.692308	251	1	-1	0.625	301	1	-1	0.692308	351	1	-1	0.818182
1	1	-1	0.571429	51	1	-1	0.8	101	1	-1	0.352941	151	1	-1	0.590909	201	1	-1	0.705882	251	1	-1	0.642857	301	1	-1	0.7	351	1	0	0.428571
1	1	-1	0.6	51	1	0	0	101	1	-1	0.357143	151	1	-1	0.6	201	1	-1	0.705882	251	1	-1	0.666667	301	1	-1	0.75	351	1	0	0.432432
1	1	-1	0.727273	51	1	0	0	101	1	-1	0.384615	151	1	-1	0.625	201	1	-1	0.727273	251	1	-1	0.736842	301	1	0	0.395349	351	1	0	0.4375
1	1	-1	0.769231	51	1	0	0	101	1	-1	0.4	151	1	-1	0.636364	201	1	-1	0.733333	251	1	-1	0.8	301	1	0	0.407407	351	1	0	0.451613
1	1	0	0	51	1	0	0	101	1	-1	0.421053	151	1	-1	0.6875	201	1	-1	0.772727	251	1	-1	0.8	301	1	0	0.431818	351	1	0	0.456522
1	1	0	0	51	1	0	0	101	1	-1	0.428571	151	1	-1	0.7	201	1	0	0.305556	251	1	0	0.354839	301	1	0	0.433962	351	1	0	0.466667
1	1	0	0	51	1	0	0.0588235	101	1	-1	0.428571	151	1	-1	0.708333	201	1	0	0.3125	251	1	0	0.363636	301	1	0	0.462963	351	1	0	0.488372
1	1	0	0	51	1	0	0.0714286	101	1	-1	0.466667	151	1	-1	0.714286	201	1	0	0.314286	251	1	0	0.405405	301	1	0	0.47619	351	1	0	0.528302
1	1	0	0	51	1	0	0.2	101	1	-1	0.538462	151	1	-1	0.764706	201	1	0	0.354839	251	1	0	0.416667	301	1	0	0.488889	351	1	0	0.530612
1	1	0	0	51	1	0	0.235294	101	1	-1	0.538462	151	1	-1	0.777778	201	1	0	0.428571	251	1	0	0.425532	301	1	0	0.512195	351	1	0	0.545455
1	1	0	0.0769231	51	1	0	0.269231	101	1	-1	0.538462	151	1	0	0.166667	201	1	0	0.454545	251	1	0	0.457143	301	1	0	0.525	351	1	0	0.577778
1	1	0	0.363636	51	1	0	0.391304	101	1	-1	0.555556	151	1	0	0.217391	201	1	0	0.461538	251	1	0	0.46	301	1	0	0.531915	351	1	0	0.585366
1	1	0	0.363636	51	2	-5	0.923077	101	1	-1	0.583333	151	1	0	0.222222	201	1	0	0.485714	251	1	0	0.486486	301	1	0	0.555556	351	2	-2	0.5
1	1	0	0.45	51	2	-5	1	101	1	-1	0.583333	151	1	0	0.230769	201	1	0	0.486486	251	1	0	0.487805	301	1	0	0.567568	351	2	-1	0.0833333
1	1	0	0.470588	51	2	-5	1	101	1	-1	0.6	151	1	0	0.235294	201	1	0	0.5	251	1	0	0.512195	301	2	-1	0.2	351	2	-1	0.25
1	2	-5	1	51	2	-4	0.7	101	1	-1	0.846154	151	1	0	0.259259	201	1	0	0.5	251	1	0	0.564103	301	2	-1	0.230769	351	2	-1	0.25
1	2	-5	1	51	2	-4	0.833333	101	1	0	0	151	1	0	0.315789	201	1	0	0.512821	251	1	0	0.581395	301	2	-1	0.25	351	2	-1	0.25
1	2	-5	1	51	2	-4	0.923077	101	1	0	0.0526316	151	1	0	0.333333	201	2	-2	0.6	251	2	-1	0.133333	301	2	-1	0.285714	351	2	-1	0.3
1	2	-4	0.8	51	2	-4	0.928571	101	1	0	0.130435	151	1	0	0.4	201	2	-1	0.272727	251	2	-1	0.235294	301	2	-1	0.3	351	2	-1	0.307692
1	2	-4	0.818182	51	2	-4	1	101	1	0	0.133333	151	1	0	0.441176	201	2	-1	0.277778	251	2	-1	0.272727	301	2	-1	0.307692	351	2	-1	0.333333
1	2	-4	0.857143	51	2	-3	0.727273	101	1	0	0.142857	151	1	0	0.615385	201	2	-1	0.333333	251	2	-1	0.333333	301	2	-1	0.307692	351	2	-1	0.352941
1	2	-4	0.882353	51	2	-3	0.75	101	1	0	0.1875	151	1	0	0.6875	201	2	-1	0.333333	251	2	-1	0.352941	301	2	-1	0.333333	351	2	-1	0.363636
1	2	-4	0.9	51	2	-3	0.769231	101	1	0	0.222222	151	2	-2	0.454545	201	2	-1	0.333333	251	2	-1	0.363636	301	2	-1	0.363636	351	2	-1	0.384615
1	2	-4	0.9	51	2	-3	0.769231	101	1	0	0.222222	151	2	-2	0.533333	201	2	-1	0.357143	251	2	-1	0.388889	301	2	-1	0.363636	351	2	-1	0.388889
1	2	-4	0.9	51	2	-3	0.8	101	1	0	0.25	151	2	-2	0.545455	201	2	-1	0.4	251	2	-1	0.4	301	2	-1	0.384615	351	2	-1	0.4
1	2	-4	0.916667	51	2	-3	0.8	101	1	0	0.25	151	2	-2	0.636364	201	2	-1	0.4	251	2	-1	0.4	301	2	-1	0.384615	351	2	-1	0.428571
1	2	-4	1	51	2	-3	0.8125	101	1	0	0.285714	151	2	-2	0.692308	201	2	-1	0.4375	251	2	-1	0.416667	301	2	-1	0.384615	351	2	-1	0.428571
1	2	-4	1	51	2	-3	0.818182	101	1	0	0.481481	151	2	-2	0.727273	201	2	-1	0.461538	251	2	-1	0.4375	301	2	-1	0.388889	351	2	-1	0.428571
1	2	-4	1	51	2	-3	0.818182	101	2	-3	0.666667	151	2	-2	0.727273	201	2	-1	0.48	251	2	-1	0.454545	301	2	-1	0.4	351	2	-1	0.444444
1	2	-3	0.6	51	2	-3	0.818182	101	2	-3	0.7	151	2	-2	0.8	201	2	-1	0.5	251	2	-1	0.454545	301	2	-1	0.4	351	2	-1	0.454545
1	2	-3	0.636364	51	2	-3	0.833333	101	2	-3	0.727273	151	2	-2	0.9	201	2	-1	0.5	251	2	-1	0.461538	301	2	-1	0.4	351	2	-1	0.454545
1	2	-3	0.769231	51	2	-3	0.846154	101	2	-3	0.833333	151	2	-1	0.0909091	201	2	-1	0.5	251	2	-1	0.466667	301	2	-1	0.428571	351	2	-1	0.466667
1	2	-3	0.769231	51	2	-3	0.875	101	2	-3	0.833333	151	2	-1	0.25	201	2	-1	0.5	251	2	-1	0.470588	301	2	-1	0.428571	351	2	-1	0.5
1	2	-3	0.818182	51	2	-3	0.909091	101	2	-3	0.857143	151	2	-1	0.3	201	2	-1	0.529412	251	2	-1	0.481481	301	2	-1	0.428571	351	2	-1	0.5
1	2	-3	0.818182	51	2	-3	0.916667	101	2	-3	0.9	151	2	-1	0.35	201	2	-1	0.533333	251	2	-1	0.5	301	2	-1	0.454545	351	2	-1	0.5
1	2	-3	0.846154	51	2	-3	0.928571	101	2	-3	0.9	151	2	-1	0.384615	201	2	-1	0.538462	251	2	-1	0.5	301	2	-1	0.461538	351	2	-1	0.5
1	2	-3	0.846154	51	2	-2	0.5	101	2	-3	0.9	151	2	-1	0.4	201	2	-1	0.538462	251	2	-1	0.5	301	2	-1	0.461538	351	2	-1	0.5
1	2	-3	0.875	51	2	-2	0.538462	101	2	-3	0.909091	151	2	-1	0.4375	201	2	-1	0.538462	251	2	-1	0.5	301	2	-1	0.470588	351	2	-1	0.5
1	2	-3	0.9	51	2	-2	0.571429	101	2	-2	0.454545	151	2	-1	0.461538	201	2	-1	0.545455	251	2	-1	0.5	301	2	-1	0.473684	351	2	-1	0.526316
1	2	-3	0.909091	51	2	-2	0.6	101	2	-2	0.533333	151	2	-1	0.461538	201	2	-1	0.55	251	2	-1	0.5	301	2	-1	0.5	351	2	-1	0.529412
1	2	-3	0.916667	51	2	-2	0.611111	101	2	-2	0.538462	151	2	-1	0.461538	201	2	-1	0.5625	251	2	-1	0.5	301	2	-1	0.5	351	2	-1	0.533333
1	2	-3	1	51	2	-2	0.615385	101	2	-2	0.545455	151	2	-1	0.470588	201	2	-1	0.5625	251	2	-1	0.533333	301	2	-1	0.5	351	2	-1	0.538462
1	2	-3	1	51	2	-2	0.636364	101	2	-2	0.571429	151	2	-1	0.5	201	2	-1	0.571429	251	2	-1	0.538462	301	2	-1	0.5	351	2	-1	0.5625
1	2	-2	0	51	2	-2	0.636364	101	2	-2	0.583333	151	2	-1	0.5	201	2	-1	0.571429	251	2	-1	0.545455	301	2	-1	0.5	351	2	-1	0.5625
1	2	-2	0.416667	51	2	-2	0.666667	101	2	-2	0.583333	151	2	-1	0.5	201	2	-1	0.578947	251	2	-1	0.545455	301	2	-1	0.526316	351	2	-1	0.571429
1	2	-2	0.4375	51	2	-2	0.666667	101	2	-2	0.6	151	2	-1	0.529412	201	2	-1	0.588235	251	2	-1	0.545455	301	2	-1	0.529412	351	2	-1	0.583333
1	2	-2	0.538462	51	2	-2	0.6875	101	2	-2	0.615385	151	2	-1	0.533333	201	2	-1	0.6	251	2	-1	0.555556	301	2	-1	0.529412	351	2	-1	0.6
1	2	-2	0.555556	51	2	-2	0.705882	101	2	-2	0.615385	151	2	-1	0.533333	201	2	-1	0.6	251	2	-1	0.555556	301	2	-1	0.545455	351	2	-1	0.6
1	2	-2	0.6	51	2	-2	0.733333	101	2	-2	0.625	151	2	-1	0.533333	201	2	-1	0.611111	251	2	-1	0.5625	301	2	-1	0.545455	351	2	-1	0.615385
1	2	-2	0.615385	51	2	-2	0.733333	101	2	-2	0.636364	151	2	-1	0.533333	201	2	-1	0.611111	251	2	-1	0.583333	301	2	-1	0.545455	351	2	-1	0.625
1	2	-2	0.636364	51	2	-2	0.75	101	2	-2	0.636364	151	2	-1	0.545455	201	2	-1	0.611111	251	2	-1	0.583333	301	2	-1	0.571429	351	2	-1	0.625
1	2	-2	0.666667	51	2	-2	0.75	101	2	-2	0.666667	151	2	-1	0.555556	201	2	-1	0.611111	251	2	-1	0.6	301	2	-1	0.571429	351	2	-1	0.636364
1	2	-2	0.666667	51	2	-2	0.75	101	2	-2	0.666667	151	2	-1	0.555556	201	2	-1	0.611111	251	2	-1	0.6	301	2	-1	0.578947	351	2	-1	0.642857
1	2	-2	0.6875	51	2	-2	0.75	101	2	-2	0.666667	151	2	-1	0.555556	201	2	-1	0.615385	251	2	-1	0.615385	301	2	-1	0.588235	351	2	-1	0.642857
1	2	-2	0.7	51	2	-2	0.764706	101	2	-2	0.677419	151	2	-1	0.5625	201	2	-1	0.625	251	2	-1	0.615385	301	2	-1	0.6	351	2	-1	0.647059
1	2	-2	0.7	51	2	-2	0.772727	101	2	-2	0.692308	151	2	-1	0.571429	201	2	-1	0.636364	251	2	-1	0.615385	301	2	-1	0.6	351	2	-1	0.666667
1	2	-2	0.7	51	2	-2	0.8	101	2	-2	0.75	151	2	-1	0.571429	201	2	-1	0.636364	251	2	-1	0.619048	301	2	-1	0.615385	351	2	-1	0.666667
1	2	-2	0.714286	51	2	-2	0.833333	101	2	-2	0.75	151	2	-1	0.578947	201	2	-1	0.64	251	2	-1	0.625	301	2	-1	0.615385	351	2	-1	0.666667
1	2	-2	0.75	51	2	-2	0.833333	101	2	-2	0.75	151	2	-1	0.583333	201	2	-1	0.642857	251	2	-1	0.636364	301	2	-1	0.625	351	2	-1	0.692308
1	2	-2	0.75	51	2	-1	0	101	2	-2	0.785714	151	2	-1	0.590909	201	2	-1	0.642857	251	2	-1	0.636364	301	2	-1	0.625	351	2	-1	0.692308
1	2	-2	0.785714	51	2	-1	0	101	2	-2	0.8	151	2	-1	0.615385	201	2	-1	0.647059	251	2	-1	0.636364	301	2	-1	0.642857	351	2	-1	0.727273
1	2	-2	0.8	51	2	-1	0	101	2	-2	0.8	151	2	-1	0.619048	201	2	-1	0.647059	251	2	-1	0.636364	301	2	-1	0.642857	351	2	-1	0.727273
1	2	-2	0.8125	51	2	-1	0	101	2	-2	0.823529	151	2	-1	0.625	201	2	-1	0.647059	251	2	-1	0.647059	301	2	-1	0.647059	351	2	-1	0.733333
1	2	-2	0.823529	51	2	-1	0	101	2	-2	0.826087	151	2	-1	0.631579	201	2	-1	0.65	251	2	-1	0.653846	301	2	-1	0.692308	351	2	-1	0.769231
1	2	-2	0.846154	51	2	-1	0.181818	101	2	-2	0.857143	151	2	-1	0.642857	201	2	-1	0.666667	251	2	-1	0.666667	301	2	-1	0.692308	351	2	-1	0.785714
1	2	-2	0.85	51	2	-1	0.3	101	2	-2	0.869565	151	2	-1	0.655172	201	2	-1	0.666667	251	2	-1	0.666667	301	2	-1	0.8	351	2	-1	0.8
1	2	-2	0.875	51	2	-1	0.333333	101	2	-2	0.875	151	2	-1	0.666667	201	2	-1	0.666667	251	2	-1	0.692308	301	2	-1	0.818182	351	2	-1	0.846154
1	2	-2	0.909091	51	2	-1	0.357143	101	2	-2	0.909091	151	2	-1	0.684211	201	2	-1	0.75	251	2	-1	0.692308	301	2	0	0.382353	351	2	0	0.25
1	2	-2	0.916667	51	2	-1	0.380952	101	2	-2	0.909091	151	2	-1	0.692308	201	2	-1	0.75	251	2	-1	0.7	301	2	0	0.384615	351	2	0	0.37037
1	2	-2	1	51	2	-1	0.428571	101	2	-1	0.0909091	151	2	-1	0.7	201	2	-1	0.769231	251	2	-1	0.7	301	2	0	0.394737	351	2	0	0.380952
1	2	-1	0	51	2	-1	0.466667	101	2	-1	0.1	151	2	-1	0.705882	201	2	-1	0.777778	251	2	-1	0.7	301	2	0	0.394737	351	2	0	0.391304
1	2	-1	0	51	2	-1	0.47619	101	2	-1	0.181818	151	2	-1	0.730769	201	2	-1	0.777778	251	2	-1	0.705882	301	2	0	0.4	351	2	0	0.396226
1	2	-1	0	51	2	-1	0.478261	101	2	-1	0.230769	151	2	-1	0.733333	201	2	-1	0.818182	251	2	-1	0.722222	301	2	0	0.411765	351	2	0	0.4
1	2	-1	0	51	2	-1	0.5	101	2	-1	0.230769	151	2	-1	0.75	201	2	-1	0.909091	251	2	-1	0.727273	301	2	0	0.421053	351	2	0	0.4
1	2	-1	0	51	2	-1	0.526316	101	2	-1	0.272727	151	2	-1	0.75	201	2	0	0.263158	251	2	0	0.222222	301	2	0	0.434783	351	2	0	0.421053
1	2	-1	0	51	2	-1	0.526316	101	2	-1	0.272727	151	2	-1	0.76	201	2	0	0.291667	251	2	0	0.26087	301	2	0	0.44186	351	2	0	0.423077
1	2	-1	0.0833333	51	2	-1	0.533333	101	2	-1	0.272727	151	2	-1	0.782609	201	2	0	0.3	251	2	0	0.325	301	2	0	0.444444	351	2	0	0.424242
1	2	-1	0.176471	51	2	-1	0.538462	101	2	-1	0.285714	151	2	-1	0.8	201	2	0	0.304348	251	2	0	0.333333	301	2	0	0.444444	351	2	0	0.424242
1	2	-1	0.2	51	2	-1	0.545455	101	2	-1	0.307692	151	2	-1	0.818182	201	2	0	0.307692	251	2	0	0.333333	301	2	0	0.448276	351	2	0	0.425
1	2	-1	0.380952	51	2	-1	0.56	101	2	-1	0.333333	151	2	-1	0.818182	201	2	0	0.351351	251	2	0	0.333333	301	2	0	0.45	351	2	0	0.428571
1	2	-1	0.416667	51	2	-1	0.571429	101	2	-1	0.333333	151	2	-1	0.818182	201	2	0	0.354839	251	2	0	0.363636	301	2	0	0.454545	351	2	0	0.4375
1	2	-1	0.4375	51	2	-1	0.578947	101	2	-1	0.363636	151	2	-1	0.833333	201	2	0	0.357143	251	2	0	0.372093	301	2	0	0.461538	351	2	0	0.4375
1	2	-1	0.454545	51	2	-1	0.588235	101	2	-1	0.363636	151	2	-1	0.833333	201	2	0	0.37931	251	2	0	0.375	301	2	0	0.464286	351	2	0	0.439024
1	2	-1	0.454545	51	2	-1	0.588235	101	2	-1	0.411765	151	2	-1	0.857143	201	2	0	0.384615	251	2	0	0.384615	301	2	0	0.464286	351	2	0	0.444444
1	2	-1	0.5	51	2	-1	0.608696	101	2	-1	0.461538	151	2	-1	0.866667	201	2	0	0.391304	251	2	0	0.388889	301	2	0	0.470588	351	2	0	0.457143
1	2	-1	0.5	51	2	-1	0.647059	101	2	-1	0.5	151	2	-1	0.904762	201	2	0	0.4	251	2	0	0.391304	301	2	0	0.470588	351	2	0	0.464286
1	2	-1	0.5	51	2	-1	0.666667	101	2	-1	0.5	151	2	0	0.0588235	201	2	0	0.4	251	2	0	0.4	301	2	0	0.472222	351	2	0	0.46875
1	2	-1	0.52381	51	2	-1	0.666667	101	2	-1	0.5	151	2	0	0.1	201	2	0	0.419355	251	2	0	0.40625	301	2	0	0.483871	351	2	0	0.470588
1	2	-1	0.578947	51	2	-1	0.684211	101	2	-1	0.5	151	2	0	0.105263	201	2	0	0.423077	251	2	0	0.416667	301	2	0	0.486486	351	2	0	0.472222
1	2	-1	0.578947	51	2	-1	0.6875	101	2	-1	0.533333	151	2	0	0.125	201	2	0	0.425532	251	2	0	0.416667	301	2	0	0.486486	351	2	0	0.475
1	2	-1	0.6	51	2	-1	0.695652	101	2	-1	0.55	151	2	0	0.157895	201	2	0	0.428571	251	2	0	0.416667	301	2	0	0.487179	351	2	0	0.490196
1	2	-1	0.6	51	2	-1	0.705882	101	2	-1	0.5625	151	2	0	0.1875	201	2	0	0.428571	251	2	0	0.419355	301	2	0	0.487179	351	2	0	0.5
1	2	-1	0.611111	51	2	-1	0.714286	101	2	-1	0.5625	151	2	0	0.2	201	2	0	0.431818	251	2	0	0.421053	301	2	0	0.488889	351	2	0	0.5
1	2	-1	0.625	51	2	-1	0.727273	101	2	-1	0.571429	151	2	0	0.2	201	2	0	0.444444	251	2	0	0.424242	301	2	0	0.489362	351	2	0	0.5
1	2	-1	0.625	51	2	-1	0.733333	101	2	-1	0.6	151	2	0	0.2	201	2	0	0.444444	251	2	0	0.428571	301	2	0	0.5	351	2	0	0.513514
1	2	-1	0.636364	51	2	-1	0.736842	101	2	-1	0.6	151	2	0	0.214286	201	2	0	0.448276	251	2	0	0.428571	301	2	0	0.5	351	2	0	0.514286
1	2	-1	0.65	51	2	-1	0.785714	101	2	-1	0.6	151	2	0	0.214286	201	2	0	0.448276	251	2	0	0.432432	301	2	0	0.5	351	2	0	0.514286
1	2	-1	0.666667	51	2	0	0	101	2	-1	0.6	151	2	0	0.230769	201	2	0	0.45	251	2	0	0.434783	301	2	0	0.512821	351	2	0	0.515152
1	2	-1	0.692308	51	2	0	0	101	2	-1	0.6	151	2	0	0.230769	201	2	0	0.454545	251	2	0	0.435897	301	2	0	0.513514	351	2	0	0.515152
1	2	-1	0.714286	51	2	0	0	101	2	-1	0.611111	151	2	0	0.230769	201	2	0	0.454545	251	2	0	0.4375	301	2	0	0.515152	351	2	0	0.518519
1	2	-1	0.714286	51	2	0	0	101	2	-1	0.619048	151	2	0	0.272727	201	2	0	0.458333	251	2	0	0.444444	301	2	0	0.516129	351	2	0	0.518519
1	2	-1	0.727273	51	2	0	0	101	2	-1	0.65	151	2	0	0.285714	201	2	0	0.46875	251	2	0	0.444444	301	2	0	0.521739	351	2	0	0.521739
1	2	-1	0.733333	51	2	0	0	101	2	-1	0.684211	151	2	0	0.291667	201	2	0	0.46875	251	2	0	0.461538	301	2	0	0.522727	351	2	0	0.525
1	2	-1	0.733333	51	2	0	0	101	2	-1	0.708333	151	2	0	0.3125	201	2	0	0.472222	251	2	0	0.466667	301	2	0	0.526316	351	2	0	0.535714
1	2	-1	0.764706	51	2	0	0	101	2	-1	0.727273	151	2	0	0.347826	201	2	0	0.473684	251	2	0	0.466667	301	2	0	0.526316	351	2	0	0.535714
1	2	-1	0.764706	51	2	0	0	101	2	-1	0.727273	151	2	0	0.35	201	2	0	0.473684	251	2	0	0.48	301	2	0	0.533333	351	2	0	0.545455
1	2	-1	1	51	2	0	0	101	2	-1	0.75	151	2	0	0.352941	201	2	0	0.485714	251	2	0	0.487179	301	2	0	0.534483	351	2	0	0.552632
1	2	0	0	51	2	0	0	101	2	-1	0.75	151	2	0	0.368421	201	2	0	0.487805	251	2	0	0.52381	301	2	0	0.538462	351	2	0	0.555556
1	2	0	0	51	2	0	0	101	2	-1	0.758621	151	2	0	0.368421	201	2	0	0.5	251	2	0	0.527778	301	2	0	0.545455	351	2	0	0.555556
1	2	0	0	51	2	0	0	101	2	-1	0.8	151	2	0	0.375	201	2	0	0.5	251	2	0	0.530612	301	2	0	0.545455	351	2	0	0.56
1	2	0	0	51	2	0	0.0625	101	2	-1	0.833333	151	2	0	0.380952	201	2	0	0.5	251	2	0	0.535714	301	2	0	0.547619	351	2	0	0.560976
1	2	0	0	51	2	0	0.0666667	101	2	-1	0.869565	151	2	0	0.384615	201	2	0	0.5	251	2	0	0.540541	301	2	0	0.558824	351	2	0	0.564516
1	2	0	0	51	2	0	0.0714286	101	2	0	0	151	2	0	0.384615	201	2	0	0.5	251	2	0	0.542857	301	2	0	0.56	351	2	0	0.577778
1	2	0	0	51	2	0	0.0769231	101	2	0	0	151	2	0	0.4	201	2	0	0.5	251	2	0	0.542857	301	2	0	0.565217	351	2	0	0.581395
1	2	0	0	51	2	0	0.0769231	101	2	0	0	151	2	0	0.4	201	2	0	0.5	251	2	0	0.551724	301	2	0	0.575758	351	2	0	0.590909
1	2	0	0	51	2	0	0.1	101	2	0	0	151	2	0	0.423077	201	2	0	0.5	251	2	0	0.55814	301	2	0	0.583333	351	2	0	0.59322
1	2	0	0	51	2	0	0.142857	101	2	0	0.0555556	151	2	0	0.424242	201	2	0	0.508772	251	2	0	0.561404	301	2	0	0.6	351	2	0	0.6
1	2	0	0	51	2	0	0.333333	101	2	0	0.0666667	151	2	0	0.433333	201	2	0	0.514286	251	2	0	0.57377	301	2	0	0.6	351	2	0	0.6
1	2	0	0	51	2	0	0.344828	101	2	0	0.0909091	151	2	0	0.434783	201	2	0	0.517241	251	2	0	0.581395	301	2	0	0.6	351	2	0	0.611111
1	2	0	0	51	2	0	0.366667	101	2	0	0.1	151	2	0	0.447368	201	2	0	0.518519	251	2	0	0.583333	301	2	0	0.604651	351	2	0	0.647059
1	2	0	0	51	2	0	0.384615	101	2	0	0.105263	151	2	0	0.451613	201	2	0	0.518519	251	2	0	0.588235	301	2	0	0.62069	351	2	0	0.652174
1	2	0	0	51	2	0	0.393939	101	2	0	0.133333	151	2	0	0.454545	201	2	0	0.52	251	2	0	0.607143	301	2	0	0.627451	351	2	0	0.666667
1	2	0	0	51	2	0	0.407407	101	2	0	0.142857	151	2	0	0.461538	201	2	0	0.529412	251	2	0	0.611111	301	2	0	0.666667	351	2	0	0.666667
1	2	0	0	51	2	0	0.409091	101	2	0	0.181818	151	2	0	0.466667	201	2	0	0.535714	251	2	0	0.617647	301	2	1	0.24	351	2	1	0.1
1	2	0	0.0526316	51	2	0	0.413793	101	2	0	0.181818	151	2	0	0.46875	201	2	0	0.535714	251	2	0	0.64	301	2	1	0.416667	351	2	1	0.25
1	2	0	0.0526316	51	2	0	0.416667	101	2	0	0.1875	151	2	0	0.48	201	2	0	0.592593	251	2	0	0.642857	301	2	1	0.428571	351	2	1	0.285714
1	2	0	0.0625	51	2	0	0.421053	101	2	0	0.1875	151	2	0	0.481481	201	2	0	0.611111	251	2	0	0.7	301	2	1	0.428571	351	2	1	0.291667
1	2	0	0.0666667	51	2	0	0.4375	101	2	0	0.2	151	2	0	0.487805	201	2	0	0.617021	251	2	0	0.72	301	2	1	0.4375	351	2	1	0.304348
1	2	0	0.0769231	51	2	0	0.45	101	2	0	0.2	151	2	0	0.488372	201	2	0	0.628571	251	2	0	0.756757	301	2	1	0.45	351	2	1	0.318182
1	2	0	0.0833333	51	2	0	0.46875	101	2	0	0.2	151	2	0	0.5	201	2	0	0.65625	251	2	0	0.777778	301	2	1	0.457143	351	2	1	0.357143
1	2	0	0.181818	51	2	0	0.473684	101	2	0	0.2	151	2	0	0.5	201	2	1	0.277778	251	2	1	0.25	301	2	1	0.464286	351	2	1	0.391304
1	2	0	0.235294	51	2	0	0.481481	101	2	0	0.25	151	2	0	0.5	201	2	1	0.304348	251	2	1	0.304348	301	2	1	0.464286	351	2	1	0.4
1	2	0	0.296296	51	2	0	0.5	101	2	0	0.266667	151	2	0	0.512195	201	2	1	0.366667	251	2	1	0.321429	301	2	1	0.466667	351	2	1	0.425
1	2	0	0.363636	51	2	0	0.5	101	2	0	0.266667	151	2	0	0.515152	201	2	1	0.371429	251	2	1	0.366667	301	2	1	0.466667	351	2	1	0.428571
1	2	0	0.4	51	2	0	0.521739	101	2	0	0.272727	151	2	0	0.547619	201	2	1	0.375	251	2	1	0.368421	301	2	1	0.470588	351	2	1	0.428571
1	2	0	0.4	51	2	0	0.541667	101	2	0	0.28	151	2	0	0.555556	201	2	1	0.378378	251	2	1	0.368421	301	2	1	0.473684	351	2	1	0.428571
1	2	0	0.4	51	2	0	0.558824	101	2	0	0.285714	151	2	0	0.566667	201	2	1	0.380952	251	2	1	0.380952	301	2	1	0.481481	351	2	1	0.4375
1	2	0	0.407407	51	2	0	0.56	101	2	0	0.294118	151	2	0	0.580645	201	2	1	0.413793	251	2	1	0.384615	301	2	1	0.482759	351	2	1	0.44
1	2	0	0.409091	51	2	0	0.575758	101	2	0	0.3	151	2	0	0.588235	201	2	1	0.421053	251	2	1	0.388889	301	2	1	0.487179	351	2	1	0.444444
1	2	0	0.409091	51	2	0	0.59375	101	2	0	0.304348	151	2	0	0.644444	201	2	1	0.424242	251	2	1	0.388889	301	2	1	0.5	351	2	1	0.444444
1	2	0	0.423077	51	2	0	0.730769	101	2	0	0.305556	151	2	0	0.6875	201	2	1	0.428571	251	2	1	0.392857	301	2	1	0.5	351	2	1	0.459459
1	2	0	0.428571	51	2	1	0	101	2	0	0.315789	151	2	1	0.0714286	201	2	1	0.428571	251	2	1	0.4	301	2	1	0.5	351	2	1	0.470588
1	2	0	0.444444	51	2	1	0	101	2	0	0.32	151	2	1	0.136364	201	2	1	0.434783	251	2	1	0.4	301	2	1	0.518519	351	2	1	0.470588
1	2	0	0.473684	51	2	1	0.0769231	101	2	0	0.333333	151	2	1	0.2	201	2	1	0.454545	251	2	1	0.410256	301	2	1	0.526316	351	2	1	0.5
1	2	0	0.481481	51	2	1	0.0909091	101	2	0	0.40625	151	2	1	0.214286	201	2	1	0.461538	251	2	1	0.423077	301	2	1	0.526316	351	2	1	0.5
1	2	0	0.484848	51	2	1	0.294118	101	2	0	0.44	151	2	1	0.230769	201	2	1	0.466667	251	2	1	0.434783	301	2	1	0.533333	351	2	1	0.5
1	2	0	0.485714	51	2	1	0.3	101	2	0	0.444444	151	2	1	0.266667	201	2	1	0.466667	251	2	1	0.448276	301	2	1	0.571429	351	2	1	0.52381
1	2	0	0.488889	51	2	1	0.333333	101	2	0	0.452381	151	2	1	0.272727	201	2	1	0.473684	251	2	1	0.45	301	2	1	0.571429	351	2	1	0.533333
1	2	0	0.5	51	2	1	0.333333	101	2	0	0.458333	151	2	1	0.272727	201	2	1	0.48	251	2	1	0.454545	301	2	1	0.588235	351	2	1	0.55
1	2	0	0.5	51	2	1	0.375	101	2	0	0.464286	151	2	1	0.285714	201	2	1	0.485714	251	2	1	0.458333	301	2	1	0.6	351	2	1	0.586207
1	2	0	0.52	51	2	1	0.4	101	2	0	0.465116	151	2	1	0.285714	201	2	1	0.5	251	2	1	0.461538	301	2	1	0.6	351	2	1	0.588235
1	2	0	0.52	51	2	1	0.409091	101	2	0	0.478261	151	2	1	0.318182	201	2	1	0.52	251	2	1	0.464286	301	2	1	0.6	351	2	1	0.611111
1	2	0	0.53125	51	2	1	0.444444	101	2	0	0.484848	151	2	1	0.322581	201	2	1	0.526316	251	2	1	0.482759	301	2	1	0.619048	351	2	1	0.615385
1	2	0	0.571429	51	2	1	0.473684	101	2	0	0.484848	151	2	1	0.333333	201	2	1	0.529412	251	2	1	0.517241	301	2	1	0.642857	351	2	1	0.615385
1	2	0	0.64	51	2	1	0.526316	101	2	0	0.5	151	2	1	0.35	201	2	1	0.538462	251	2	1	0.533333	301	3	-1	0.153846	351	3	-1	0.230769
1	2	1	0	51	2	1	0.529412	101	2	0	0.5	151	2	1	0.36	201	2	1	0.55	251	2	1	0.566667	301	3	-1	0.2	351	3	-1	0.25
1	2	1	0	51	2	1	0.565217	101	2	0	0.52	151	2	1	0.366667	201	2	1	0.588235	251	2	1	0.615385	301	3	-1	0.3	351	3	-1	0.3
1	2	1	0.1	51	2	1	0.588235	101	2	0	0.52	151	2	1	0.37037	201	2	1	0.714286	251	2	1	0.628571	301	3	-1	0.333333	351	3	-1	0.307692
1	2	1	0.4	51	2	1	0.647059	101	2	0	0.53125	151	2	1	0.392857	201	3	-2	0.5	251	2	1	0.631579	301	3	-1	0.352941	351	3	-1	0.315789
1	2	1	0.4	51	2	1	0.714286	101	2	0	0.536585	151	2	1	0.411765	201	3	-2	0.7	251	2	1	0.666667	301	3	-1	0.352941	351	3	-1	0.333333
1	2	1	0.419355	51	2	1	0.75	101	2	0	0.578947	151	2	1	0.411765	201	3	-1	0.235294	251	2	1	0.666667	301	3	-1	0.357143	351	3	-1	0.333333
1	2	1	0.421053	51	3	-4	0.818182	101	2	0	0.583333	151	2	1	0.411765	201	3	-1	0.333333	251	3	-1	0.3	301	3	-1	0.357143	351	3	-1	0.357143
1	2	1	0.473684	51	3	-4	0.863636	101	2	0	0.590909	151	2	1	0.416667	201	3	-1	0.411765	251	3	-1	0.307692	301	3	-1	0.363636	351	3	-1	0.363636
1	2	1	0.478261	51	3	-4	0.894737	101	2	1	0	151	2	1	0.428571	201	3	-1	0.454545	251	3	-1	0.333333	301	3	-1	0.384615	351	3	-1	0.368421
1	2	1	0.481481	51	3	-4	0.894737	101	2	1	0	151	2	1	0.4375	201	3	-1	0.5	251	3	-1	0.333333	301	3	-1	0.384615	351	3	-1	0.37037
1	2	1	0.5	51	3	-4	0.9	101	2	1	0.0833333	151	2	1	0.448276	201	3	-1	0.5	251	3	-1	0.363636	301	3	-1	0.388889	351	3	-1	0.4
1	2	1	0.5	51	3	-4	0.909091	101	2	1	0.259259	151	2	1	0.454545	201	3	-1	0.5	251	3	-1	0.363636	301	3	-1	0.4	351	3	-1	0.4
1	2	1	0.541667	51	3	-4	0.909091	101	2	1	0.333333	151	2	1	0.5	201	3	-1	0.526316	251	3	-1	0.4	301	3	-1	0.4	351	3	-1	0.454545
1	2	1	0.578947	51	3	-4	0.923077	101	2	1	0.388889	151	2	1	0.5	201	3	-1	0.529412	251	3	-1	0.4	301	3	-1	0.4	351	3	-1	0.461538
1	2	1	0.586207	51	3	-4	0.923077	101	2	1	0.409091	151	2	1	0.541667	201	3	-1	0.533333	251	3	-1	0.4	301	3	-1	0.4	351	3	-1	0.461538
1	2	1	0.615385	51	3	-4	0.933333	101	2	1	0.428571	151	3	-2	0.692308	201	3	-1	0.555556	251	3	-1	0.409091	301	3	-1	0.4	351	3	-1	0.466667
1	2	1	0.636364	51	3	-4	0.947368	101	2	1	0.454545	151	3	-2	0.7	201	3	-1	0.555556	251	3	-1	0.416667	301	3	-1	0.409091	351	3	-1	0.5
1	2	1	0.785714	51	3	-4	1	101	2	1	0.473684	151	3	-2	0.923077	201	3	-1	0.555556	251	3	-1	0.416667	301	3	-1	0.409091	351	3	-1	0.5
1	3	-4	0.818182	51	3	-4	1	101	2	1	0.48	151	3	-2	1	201	3	-1	0.583333	251	3	-1	0.428571	301	3	-1	0.411765	351	3	-1	0.5
1	3	-4	0.909091	51	3	-4	1	101	2	1	0.481481	151	3	-1	0.153846	201	3	-1	0.588235	251	3	-1	0.444444	301	3	-1	0.416667	351	3	-1	0.5
1	3	-4	0.909091	51	3	-4	1	101	2	1	0.5	151	3	-1	0.3	201	3	-1	0.588235	251	3	-1	0.470588	301	3	-1	0.454545	351	3	-1	0.5
1	3	-4	0.9375	51	3	-4	1	101	2	1	0.518519	151	3	-1	0.428571	201	3	-1	0.588235	251	3	-1	0.473684	301	3	-1	0.454545	351	3	-1	0.5
1	3	-4	1	51	3	-4	1	101	2	1	0.56	151	3	-1	0.4375	201	3	-1	0.6	251	3	-1	0.478261	301	3	-1	0.461538	351	3	-1	0.5
1	3	-4	1	51	3	-4	1	101	2	1	0.578947	151	3	-1	0.461538	201	3	-1	0.6	251	3	-1	0.5	301	3	-1	0.461538	351	3	-1	0.529412
1	3	-4	1	51	3	-3	0.75	101	2	1	0.588235	151	3	-1	0.5	201	3	-1	0.6	251	3	-1	0.5	301	3	-1	0.466667	351	3	-1	0.533333
1	3	-4	1	51	3	-3	0.789474	101	2	1	0.608696	151	3	-1	0.5	201	3	-1	0.6	251	3	-1	0.5	301	3	-1	0.481481	351	3	-1	0.533333
1	3	-4	1	51	3	-3	0.823529	101	2	1	0.681818	151	3	-1	0.52	201	3	-1	0.615385	251	3	-1	0.521739	301	3	-1	0.5	351	3	-1	0.545455
1	3	-4	1	51	3	-3	0.823529	101	3	-3	0.8	151	3	-1	0.521739	201	3	-1	0.615385	251	3	-1	0.521739	301	3	-1	0.5	351	3	-1	0.571429
1	3	-4	1	51	3	-3	0.833333	101	3	-3	0.818182	151	3	-1	0.545455	201	3	-1	0.615385	251	3	-1	0.529412	301	3	-1	0.5	351	3	-1	0.625
1	3	-4	1	51	3	-3	0.833333	101	3	-3	0.833333	151	3	-1	0.545455	201	3	-1	0.625	251	3	-1	0.529412	301	3	-1	0.5	351	3	-1	0.631579
1	3	-4	1	51	3	-3	0.85	101	3	-3	0.833333	151	3	-1	0.545455	201	3	-1	0.642857	251	3	-1	0.533333	301	3	-1	0.5	351	3	-1	0.631579
1	3	-3	0.636364	51	3	-3	0.863636	101	3	-3	0.846154	151	3	-1	0.5625	201	3	-1	0.642857	251	3	-1	0.538462	301	3	-1	0.5	351	3	-1	0.636364
1	3	-3	0.818182	51	3	-3	0.875	101	3	-3	0.846154	151	3	-1	0.578947	201	3	-1	0.642857	251	3	-1	0.538462	301	3	-1	0.538462	351	3	-1	0.64
1	3	-3	0.833333	51	3	-3	0.884615	101	3	-3	0.875	151	3	-1	0.583333	201	3	-1	0.65	251	3	-1	0.545455	301	3	-1	0.545455	351	3	-1	0.647059
1	3	-3	0.833333	51	3	-3	0.909091	101	3	-3	0.894737	151	3	-1	0.6	201	3	-1	0.666667	251	3	-1	0.555556	301	3	-1	0.555556	351	3	-1	0.7
1	3	-3	0.882353	51	3	-3	0.928571	101	3	-3	0.909091	151	3	-1	0.6	201	3	-1	0.666667	251	3	-1	0.5625	301	3	-1	0.571429	351	3	-1	0.7
1	3	-3	0.882353	51	3	-3	0.941176	101	3	-3	0.909091	151	3	-1	0.6	201	3	-1	0.666667	251	3	-1	0.5625	301	3	-1	0.571429	351	3	-1	0.714286
1	3	-3	0.894737	51	3	-3	0.944444	101	3	-3	0.923077	151	3	-1	0.611111	201	3	-1	0.684211	251	3	-1	0.571429	301	3	-1	0.6	351	3	-1	0.75
1	3	-3	0.913043	51	3	-3	0.947368	101	3	-3	0.928571	151	3	-1	0.615385	201	3	-1	0.69697	251	3	-1	0.611111	301	3	-1	0.636364	351	3	-1	0.769231
1	3	-3	0.928571	51	3	-3	1	101	3	-3	1	151	3	-1	0.615385	201	3	-1	0.72	251	3	-1	0.615385	301	3	-1	0.666667	351	3	-1	0.769231
1	3	-3	0.928571	51	3	-3	1	101	3	-2	0.5	151	3	-1	0.636364	201	3	-1	0.733333	251	3	-1	0.615385	301	3	-1	0.666667	351	3	-1	0.8
1	3	-3	0.933333	51	3	-2	0.363636	101	3	-2	0.5625	151	3	-1	0.636364	201	3	-1	0.733333	251	3	-1	0.625	301	3	-1	0.68	351	3	0	0.333333
1	3	-3	0.933333	51	3	-2	0.5	101	3	-2	0.6	151	3	-1	0.647059	201	3	-1	0.73913	251	3	-1	0.642857	301	3	-1	0.692308	351	3	0	0.368421
1	3	-3	0.941176	51	3	-2	0.5	101	3	-2	0.636364	151	3	-1	0.666667	201	3	-1	0.75	251	3	-1	0.65	301	3	-1	0.705882	351	3	0	0.384615
1	3	-3	0.944444	51	3	-2	0.583333	101	3	-2	0.695652	151	3	-1	0.666667	201	3	-1	0.75	251	3	-1	0.666667	301	3	-1	0.705882	351	3	0	0.392857
1	3	-3	0.947368	51	3	-2	0.6	101	3	-2	0.7	151	3	-1	0.6875	201	3	-1	0.75	251	3	-1	0.666667	301	3	0	0.3125	351	3	0	0.416667
1	3	-3	1	51	3	-2	0.6	101	3	-2	0.705882	151	3	-1	0.692308	201	3	-1	0.777778	251	3	-1	0.666667	301	3	0	0.32	351	3	0	0.422222
1	3	-2	0.4	51	3	-2	0.6	101	3	-2	0.727273	151	3	-1	0.692308	201	3	-1	0.785714	251	3	-1	0.684211	301	3	0	0.333333	351	3	0	0.434783
1	3	-2	0.4	51	3	-2	0.615385	101	3	-2	0.75	151	3	-1	0.7	201	3	-1	0.8	251	3	-1	0.684211	301	3	0	0.333333	351	3	0	0.4375
1	3	-2	0.416667	51	3	-2	0.631579	101	3	-2	0.777778	151	3	-1	0.731707	201	3	-1	0.823529	251	3	-1	0.6875	301	3	0	0.352941	351	3	0	0.444444
1	3	-2	0.454545	51	3	-2	0.636364	101	3	-2	0.78125	151	3	-1	0.740741	201	3	-1	0.928571	251	3	-1	0.692308	301	3	0	0.363636	351	3	0	0.454545
1	3	-2	0.533333	51	3	-2	0.636364	101	3	-2	0.782609	151	3	-1	0.764706	201	3	0	0.285714	251	3	-1	0.692308	301	3	0	0.375	351	3	0	0.461538
1	3	-2	0.681818	51	3	-2	0.666667	101	3	-2	0.809524	151	3	-1	0.769231	201	3	0	0.285714	251	3	-1	0.705882	301	3	0	0.380952	351	3	0	0.46875
1	3	-2	0.75	51	3	-2	0.681818	101	3	-2	0.814815	151	3	-1	0.769231	201	3	0	0.291667	251	3	-1	0.727273	301	3	0	0.4	351	3	0	0.46875
1	3	-2	0.777778	51	3	-2	0.7	101	3	-2	0.818182	151	3	-1	0.777778	201	3	0	0.3125	251	3	-1	0.75	301	3	0	0.413043	351	3	0	0.472222
1	3	-2	0.782609	51	3	-2	0.761905	101	3	-2	0.823529	151	3	-1	0.782609	201	3	0	0.36	251	3	0	0.176471	301	3	0	0.432203	351	3	0	0.475806
1	3	-2	0.789474	51	3	-2	0.764706	101	3	-2	0.833333	151	3	-1	0.784314	201	3	0	0.375	251	3	0	0.307692	301	3	0	0.434783	351	3	0	0.476923
1	3	-2	0.791667	51	3	-2	0.772727	101	3	-2	0.833333	151	3	-1	0.789474	201	3	0	0.384615	251	3	0	0.333333	301	3	0	0.4375	351	3	0	0.485714
1	3	-2	0.8	51	3	-2	0.777778	101	3	-2	0.848485	151	3	-1	0.794118	201	3	0	0.384615	251	3	0	0.361111	301	3	0	0.44	351	3	0	0.486486
1	3	-2	0.8	51	3	-2	0.789474	101	3	-2	0.852941	151	3	-1	0.795455	201	3	0	0.395349	251	3	0	0.384615	301	3	0	0.46	351	3	0	0.496296
1	3	-2	0.821429	51	3	-2	0.791667	101	3	-2	0.882353	151	3	-1	0.8	201	3	0	0.413793	251	3	0	0.384615	301	3	0	0.461538	351	3	0	0.5
1	3	-2	0.826087	51	3	-2	0.8	101	3	-2	0.909091	151	3	-1	0.807692	201	3	0	0.416667	251	3	0	0.388889	301	3	0	0.46875	351	3	0	0.5
1	3	-2	0.826087	51	3	-2	0.810811	101	3	-2	0.909091	151	3	-1	0.826087	201	3	0	0.423077	251	3	0	0.393939	301	3	0	0.481481	351	3	0	0.5
1	3	-2	0.83871	51	3	-2	0.8125	101	3	-2	0.92	151	3	-1	0.830508	201	3	0	0.424242	251	3	0	0.393939	301	3	0	0.491803	351	3	0	0.5
1	3	-2	0.863636	51	3	-2	0.84	101	3	-2	0.928571	151	3	-1	0.833333	201	3	0	0.428571	251	3	0	0.432432	301	3	0	0.5	351	3	0	0.5
1	3	-2	0.863636	51	3	-2	0.896552	101	3	-2	0.941176	151	3	-1	0.836735	201	3	0	0.44	251	3	0	0.444444	301	3	0	0.5	351	3	0	0.5
1	3	-2	0.884615	51	3	-2	0.9375	101	3	-2	1	151	3	-1	0.85	201	3	0	0.441176	251	3	0	0.444444	301	3	0	0.5	351	3	0	0.5
1	3	-2	0.933333	51	3	-1	0	101	3	-1	0.0909091	151	3	-1	0.863636	201	3	0	0.444444	251	3	0	0.448276	301	3	0	0.508772	351	3	0	0.5
1	3	-1	0.0833333	51	3	-1	0.0909091	101	3	-1	0.0909091	151	3	-1	0.880952	201	3	0	0.446809	251	3	0	0.45	301	3	0	0.514286	351	3	0	0.506667
1	3	-1	0.142857	51	3	-1	0.1	101	3	-1	0.1	151	3	-1	0.884615	201	3	0	0.447368	251	3	0	0.45	301	3	0	0.517241	351	3	0	0.508772
1	3	-1	0.2	51	3	-1	0.1	101	3	-1	0.2	151	3	-1	0.888889	201	3	0	0.459459	251	3	0	0.454545	301	3	0	0.517241	351	3	0	0.510204
1	3	-1	0.235294	51	3	-1	0.111111	101	3	-1	0.272727	151	3	0	0.125	201	3	0	0.461538	251	3	0	0.458333	301	3	0	0.518182	351	3	0	0.514286
1	3	-1	0.235294	51	3	-1	0.1875	101	3	-1	0.3	151	3	0	0.214286	201	3	0	0.473684	251	3	0	0.461538	301	3	0	0.518519	351	3	0	0.517241
1	3	-1	0.272727	51	3	-1	0.266667	101	3	-1	0.315789	151	3	0	0.242424	201	3	0	0.47619	251	3	0	0.461538	301	3	0	0.519231	351	3	0	0.518519
1	3	-1	0.333333	51	3	-1	0.3	101	3	-1	0.363636	151	3	0	0.266667	201	3	0	0.47619	251	3	0	0.470588	301	3	0	0.52	351	3	0	0.52459
1	3	-1	0.333333	51	3	-1	0.3125	101	3	-1	0.363636	151	3	0	0.272727	201	3	0	0.483871	251	3	0	0.473684	301	3	0	0.525	351	3	0	0.527778
1	3	-1	0.35	51	3	-1	0.37037	101	3	-1	0.384615	151	3	0	0.272727	201	3	0	0.487805	251	3	0	0.47619	301	3	0	0.527778	351	3	0	0.529412
1	3	-1	0.357143	51	3	-1	0.384615	101	3	-1	0.411765	151	3	0	0.294118	201	3	0	0.489362	251	3	0	0.481481	301	3	0	0.54386	351	3	0	0.533333
1	3	-1	0.363636	51	3	-1	0.384615	101	3	-1	0.416667	151	3	0	0.3	201	3	0	0.5	251	3	0	0.486486	301	3	0	0.557377	351	3	0	0.538462
1	3	-1	0.375	51	3	-1	0.388889	101	3	-1	0.473684	151	3	0	0.30303	201	3	0	0.5	251	3	0	0.5	301	3	0	0.56	351	3	0	0.538462
1	3	-1	0.380952	51	3	-1	0.388889	101	3	-1	0.5	151	3	0	0.3125	201	3	0	0.5	251	3	0	0.5	301	3	0	0.571429	351	3	0	0.54717
1	3	-1	0.384615	51	3	-1	0.4	101	3	-1	0.5	151	3	0	0.344828	201	3	0	0.517241	251	3	0	0.5	301	3	0	0.575758	351	3	0	0.551724
1	3	-1	0.411765	51	3	-1	0.421053	101	3	-1	0.512195	151	3	0	0.371429	201	3	0	0.527778	251	3	0	0.515625	301	3	0	0.576923	351	3	0	0.555556
1	3	-1	0.5	51	3	-1	0.428571	101	3	-1	0.538462	151	3	0	0.391304	201	3	0	0.542857	251	3	0	0.521739	301	3	0	0.578947	351	3	0	0.555556
1	3	-1	0.5	51	3	-1	0.45	101	3	-1	0.55	151	3	0	0.416667	201	3	0	0.543478	251	3	0	0.530612	301	3	0	0.583333	351	3	0	0.5625
1	3	-1	0.526316	51	3	-1	0.5	101	3	-1	0.5625	151	3	0	0.416667	201	3	0	0.558824	251	3	0	0.541667	301	3	0	0.588235	351	3	0	0.571429
1	3	-1	0.538462	51	3	-1	0.555556	101	3	-1	0.567568	151	3	0	0.428571	201	3	0	0.56	251	3	0	0.541667	301	3	0	0.588235	351	3	0	0.576923
1	3	-1	0.590909	51	3	-1	0.555556	101	3	-1	0.571429	151	3	0	0.432432	201	3	0	0.565217	251	3	0	0.541667	301	3	0	0.591837	351	3	0	0.576923
1	3	-1	0.6	51	3	-1	0.571429	101	3	-1	0.578947	151	3	0	0.461538	201	3	0	0.571429	251	3	0	0.543478	301	3	0	0.62069	351	3	0	0.6
1	3	-1	0.615385	51	3	-1	0.586207	101	3	-1	0.578947	151	3	0	0.464286	201	3	0	0.576923	251	3	0	0.54902	301	3	0	0.621622	351	3	0	0.615385
1	3	-1	0.617647	51	3	-1	0.605263	101	3	-1	0.583333	151	3	0	0.47619	201	3	0	0.578947	251	3	0	0.54902	301	3	0	0.621622	351	3	0	0.633333
1	3	-1	0.64	51	3	-1	0.647059	101	3	-1	0.651163	151	3	0	0.48	201	3	0	0.595745	251	3	0	0.55102	301	3	0	0.666667	351	3	1	0.333333
1	3	-1	0.645161	51	3	-1	0.658537	101	3	-1	0.666667	151	3	0	0.482759	201	3	0	0.596491	251	3	0	0.553191	301	3	0	0.684211	351	3	1	0.333333
1	3	-1	0.647059	51	3	-1	0.674419	101	3	-1	0.679245	151	3	0	0.485714	201	3	0	0.6	251	3	0	0.555556	301	3	0	0.75	351	3	1	0.363636
1	3	-1	0.648649	51	3	-1	0.7	101	3	-1	0.7	151	3	0	0.5	201	3	0	0.6	251	3	0	0.558824	301	3	1	0.3	351	3	1	0.382353
1	3	-1	0.666667	51	3	-1	0.703704	101	3	-1	0.7	151	3	0	0.5	201	3	0	0.606061	251	3	0	0.56	301	3	1	0.342105	351	3	1	0.4
1	3	-1	0.684211	51	3	-1	0.727273	101	3	-1	0.708333	151	3	0	0.5	201	3	0	0.611111	251	3	0	0.568182	301	3	1	0.366667	351	3	1	0.409091
1	3	-1	0.714286	51	3	-1	0.735294	101	3	-1	0.709677	151	3	0	0.5	201	3	0	0.611111	251	3	0	0.575758	301	3	1	0.375	351	3	1	0.411765
1	3	-1	0.727273	51	3	-1	0.76	101	3	-1	0.727273	151	3	0	0.5	201	3	0	0.612903	251	3	0	0.595745	301	3	1	0.375	351	3	1	0.416667
1	3	-1	0.727273	51	3	-1	0.761905	101	3	-1	0.730769	151	3	0	0.512195	201	3	1	0.25	251	3	0	0.6	301	3	1	0.375	351	3	1	0.428571
1	3	-1	0.742857	51	3	-1	0.769231	101	3	-1	0.733333	151	3	0	0.517241	201	3	1	0.259259	251	3	0	0.616667	301	3	1	0.384615	351	3	1	0.428571
1	3	-1	0.75	51	3	-1	0.774194	101	3	-1	0.733333	151	3	0	0.521739	201	3	1	0.263158	251	3	0	0.631579	301	3	1	0.393939	351	3	1	0.428571
1	3	-1	0.777778	51	3	-1	0.833333	101	3	-1	0.769231	151	3	0	0.533333	201	3	1	0.294118	251	3	0	0.666667	301	3	1	0.4	351	3	1	0.441176
1	3	-1	0.785714	51	3	-1	0.84375	101	3	-1	0.774194	151	3	0	0.533333	201	3	1	0.295455	251	3	1	0.214286	301	3	1	0.4	351	3	1	0.444444
1	3	-1	0.815789	51	3	-1	0.884615	101	3	-1	0.8	151	3	0	0.535714	201	3	1	0.342857	251	3	1	0.294118	301	3	1	0.413793	351	3	1	0.45
1	3	-1	0.862069	51	3	0	0	101	3	-1	0.833333	151	3	0	0.538462	201	3	1	0.344828	251	3	1	0.3	301	3	1	0.416667	351	3	1	0.451613
1	3	0	0	51	3	0	0	101	3	-1	0.842105	151	3	0	0.547619	201	3	1	0.352941	251	3	1	0.333333	301	3	1	0.416667	351	3	1	0.451613
1	3	0	0	51	3	0	0	101	3	0	0	151	3	0	0.559322	201	3	1	0.361111	251	3	1	0.333333	301	3	1	0.416667	351	3	1	0.45614
1	3	0	0	51	3	0	0	101	3	0	0	151	3	0	0.571429	201	3	1	0.363636	251	3	1	0.371429	301	3	1	0.428571	351	3	1	0.457143
1	3	0	0	51	3	0	0	101	3	0	0	151	3	0	0.578947	201	3	1	0.367347	251	3	1	0.376812	301	3	1	0.435484	351	3	1	0.461538
1	3	0	0	51	3	0	0	101	3	0	0.0833333	151	3	0	0.59375	201	3	1	0.384615	251	3	1	0.380952	301	3	1	0.4375	351	3	1	0.470588
1	3	0	0	51	3	0	0	101	3	0	0.0952381	151	3	0	0.6	201	3	1	0.392857	251	3	1	0.384615	301	3	1	0.442623	351	3	1	0.473684
1	3	0	0	51	3	0	0	101	3	0	0.16129	151	3	0	0.613636	201	3	1	0.394737	251	3	1	0.384615	301	3	1	0.444444	351	3	1	0.473684
1	3	0	0	51	3	0	0	101	3	0	0.190476	151	3	0	0.625	201	3	1	0.4	251	3	1	0.384615	301	3	1	0.459016	351	3	1	0.473684
1	3	0	0	51	3	0	0	101	3	0	0.2	151	3	0	0.655172	201	3	1	0.407407	251	3	1	0.4	301	3	1	0.464286	351	3	1	0.481481
1	3	0	0	51	3	0	0.037037	101	3	0	0.2	151	3	0	0.666667	201	3	1	0.411765	251	3	1	0.409091	301	3	1	0.473684	351	3	1	0.482759
1	3	0	0	51	3	0	0.0588235	101	3	0	0.222222	151	3	0	0.684211	201	3	1	0.413793	251	3	1	0.416667	301	3	1	0.481481	351	3	1	0.482759
1	3	0	0.0526316	51	3	0	0.0666667	101	3	0	0.227273	151	3	1	0	201	3	1	0.424242	251	3	1	0.428571	301	3	1	0.482759	351	3	1	0.484375
1	3	0	0.0625	51	3	0	0.0714286	101	3	0	0.26087	151	3	1	0	201	3	1	0.428571	251	3	1	0.433333	301	3	1	0.486486	351	3	1	0.485714
1	3	0	0.0714286	51	3	0	0.0769231	101	3	0	0.277778	151	3	1	0.133333	201	3	1	0.428571	251	3	1	0.435897	301	3	1	0.486486	351	3	1	0.486111
1	3	0	0.0769231	51	3	0	0.0833333	101	3	0	0.28	151	3	1	0.142857	201	3	1	0.428571	251	3	1	0.44	301	3	1	0.486486	351	3	1	0.488889
1	3	0	0.0769231	51	3	0	0.166667	101	3	0	0.304348	151	3	1	0.166667	201	3	1	0.432432	251	3	1	0.44186	301	3	1	0.487805	351	3	1	0.5
1	3	0	0.1	51	3	0	0.166667	101	3	0	0.32	151	3	1	0.176471	201	3	1	0.4375	251	3	1	0.449275	301	3	1	0.5	351	3	1	0.5
1	3	0	0.105263	51	3	0	0.181818	101	3	0	0.333333	151	3	1	0.1875	201	3	1	0.44	251	3	1	0.454545	301	3	1	0.5	351	3	1	0.5
1	3	0	0.125	51	3	0	0.294118	101	3	0	0.346154	151	3	1	0.210526	201	3	1	0.45	251	3	1	0.461538	301	3	1	0.5	351	3	1	0.5
1	3	0	0.181818	51	3	0	0.318182	101	3	0	0.363636	151	3	1	0.222222	201	3	1	0.454545	251	3	1	0.466667	301	3	1	0.5	351	3	1	0.5
1	3	0	0.181818	51	3	0	0.333333	101	3	0	0.384615	151	3	1	0.235294	201	3	1	0.461538	251	3	1	0.470588	301	3	1	0.5	351	3	1	0.517241
1	3	0	0.210526	51	3	0	0.344828	101	3	0	0.394366	151	3	1	0.25	201	3	1	0.461538	251	3	1	0.470588	301	3	1	0.5	351	3	1	0.521739
1	3	0	0.263158	51	3	0	0.392857	101	3	0	0.40625	151	3	1	0.272727	201	3	1	0.462963	251	3	1	0.473684	301	3	1	0.516129	351	3	1	0.527027
1	3	0	0.28	51	3	0	0.394366	101	3	0	0.416667	151	3	1	0.272727	201	3	1	0.464286	251	3	1	0.482759	301	3	1	0.534247	351	3	1	0.538462
1	3	0	0.3	51	3	0	0.4	101	3	0	0.421053	151	3	1	0.28125	201	3	1	0.465116	251	3	1	0.484848	301	3	1	0.535714	351	3	1	0.538462
1	3	0	0.310345	51	3	0	0.416667	101	3	0	0.424242	151	3	1	0.285714	201	3	1	0.473684	251	3	1	0.486486	301	3	1	0.535714	351	3	1	0.545455
1	3	0	0.32	51	3	0	0.423077	101	3	0	0.479167	151	3	1	0.291667	201	3	1	0.485714	251	3	1	0.488372	301	3	1	0.542857	351	3	1	0.548387
1	3	0	0.333333	51	3	0	0.428571	101	3	0	0.5	151	3	1	0.3	201	3	1	0.488372	251	3	1	0.5	301	3	1	0.545455	351	3	1	0.561404
1	3	0	0.384615	51	3	0	0.44	101	3	0	0.5	151	3	1	0.3125	201	3	1	0.492754	251	3	1	0.5	301	3	1	0.548387	351	3	1	0.5625
1	3	0	0.38983	51	3	0	0.444444	101	3	0	0.516129	151	3	1	0.315789	201	3	1	0.5	251	3	1	0.5	301	3	1	0.548387	351	3	1	0.578947
1	3	0	0.4	51	3	0	0.444444	101	3	0	0.517241	151	3	1	0.316667	201	3	1	0.5	251	3	1	0.5	301	3	1	0.551724	351	3	1	0.588235
1	3	0	0.407407	51	3	0	0.454545	101	3	0	0.518519	151	3	1	0.323077	201	3	1	0.5	251	3	1	0.5	301	3	1	0.555556	351	3	1	0.6
1	3	0	0.423077	51	3	0	0.454545	101	3	0	0.525424	151	3	1	0.333333	201	3	1	0.5	251	3	1	0.509434	301	3	1	0.555556	351	3	1	0.608696
1	3	0	0.428571	51	3	0	0.5	101	3	0	0.53012	151	3	1	0.333333	201	3	1	0.538462	251	3	1	0.515625	301	3	1	0.56	351	3	1	0.611111
1	3	0	0.432836	51	3	0	0.5	101	3	0	0.533333	151	3	1	0.341463	201	3	1	0.538462	251	3	1	0.52381	301	3	1	0.568182	351	3	1	0.6875
1	3	0	0.44	51	3	0	0.52	101	3	0	0.559322	151	3	1	0.34375	201	3	1	0.539683	251	3	1	0.52381	301	3	1	0.607143	351	3	1	0.6875
1	3	0	0.464286	51	3	0	0.555556	101	3	0	0.566667	151	3	1	0.344828	201	3	1	0.542857	251	3	1	0.53125	301	3	1	0.636364	351	3	1	0.69697
1	3	0	0.464789	51	3	0	0.5625	101	3	0	0.607143	151	3	1	0.346939	201	3	1	0.545455	251	3	1	0.53125	301	3	1	0.642857	351	3	1	0.8
1	3	0	0.466667	51	3	0	0.566667	101	3	1	0	151	3	1	0.347826	201	3	1	0.55	251	3	1	0.548387	301	3	1	0.647059	351	3	2	0.272727
1	3	0	0.47619	51	3	0	0.571429	101	3	1	0	151	3	1	0.347826	201	3	1	0.555556	251	3	1	0.555556	301	3	1	0.666667	351	3	2	0.333333
1	3	0	0.509091	51	3	0	0.604651	101	3	1	0	151	3	1	0.38	201	3	1	0.55814	251	3	1	0.555556	301	3	2	0.25	351	3	2	0.4
1	3	0	0.517241	51	3	0	0.638298	101	3	1	0.0833333	151	3	1	0.4	201	3	1	0.563636	251	3	1	0.564103	301	3	2	0.375	351	3	2	0.4
1	3	0	0.632653	51	3	1	0	101	3	1	0.1	151	3	1	0.4	201	3	1	0.571429	251	3	1	0.571429	301	3	2	0.416667	351	3	2	0.409091
1	3	0	0.634921	51	3	1	0	101	3	1	0.1	151	3	1	0.404762	201	3	1	0.583333	251	3	1	0.583333	301	3	2	0.428571	351	3	2	0.411765
1	3	0	0.636364	51	3	1	0	101	3	1	0.130435	151	3	1	0.407407	201	3	1	0.588235	251	3	1	0.585366	301	3	2	0.466667	351	3	2	0.416667
1	3	1	0	51	3	1	0	101	3	1	0.2	151	3	1	0.416667	201	3	1	0.588235	251	3	1	0.6	301	3	2	0.46875	351	3	2	0.416667
1	3	1	0	51	3	1	0	101	3	1	0.230769	151	3	1	0.416667	201	3	1	0.6	251	3	1	0.608696	301	3	2	0.5	351	3	2	0.428571
1	3	1	0	51	3	1	0	101	3	1	0.235294	151	3	1	0.434783	201	3	2	0.3	251	3	1	0.609756	301	3	2	0.516129	351	3	2	0.4375
1	3	1	0	51	3	1	0.0588235	101	3	1	0.235294	151	3	1	0.434783	201	3	2	0.3125	251	3	1	0.617647	301	3	2	0.52381	351	3	2	0.4375
1	3	1	0	51	3	1	0.0714286	101	3	1	0.257143	151	3	1	0.4375	201	3	2	0.322581	251	3	1	0.666667	301	3	2	0.538462	351	3	2	0.483871
1	3	1	0	51	3	1	0.0909091	101	3	1	0.269231	151	3	1	0.439024	201	3	2	0.333333	251	3	1	0.685714	301	3	2	0.55	351	3	2	0.5
1	3	1	0.0555556	51	3	1	0.142857	101	3	1	0.32	151	3	1	0.45098	201	3	2	0.354839	251	3	2	0.153846	301	3	2	0.55	351	3	2	0.5
1	3	1	0.0666667	51	3	1	0.166667	101	3	1	0.333333	151	3	1	0.451613	201	3	2	0.375	251	3	2	0.3125	301	3	2	0.56	351	3	2	0.5
1	3	1	0.1	51	3	1	0.307692	101	3	1	0.333333	151	3	1	0.451613	201	3	2	0.390244	251	3	2	0.315789	301	3	2	0.565217	351	3	2	0.5
1	3	1	0.117647	51	3	1	0.333333	101	3	1	0.357143	151	3	1	0.454545	201	3	2	0.391304	251	3	2	0.333333	301	3	2	0.588235	351	3	2	0.6
1	3	1	0.302326	51	3	1	0.333333	101	3	1	0.4	151	3	1	0.464286	201	3	2	0.4	251	3	2	0.346154	301	3	2	0.59375	351	3	2	0.642857
1	3	1	0.304348	51	3	1	0.352941	101	3	1	0.407407	151	3	1	0.464286	201	3	2	0.4	251	3	2	0.37037	301	3	2	0.6	351	3	2	0.648649
1	3	1	0.347826	51	3	1	0.380952	101	3	1	0.409091	151	3	1	0.473684	201	3	2	0.40625	251	3	2	0.4	301	3	2	0.6	351	3	2	0.657143
1	3	1	0.363636	51	3	1	0.413793	101	3	1	0.416667	151	3	1	0.492958	201	3	2	0.421053	251	3	2	0.416667	301	3	2	0.612903	351	3	2	0.684211
1	3	1	0.366667	51	3	1	0.416667	101	3	1	0.422222	151	3	1	0.5	201	3	2	0.433333	251	3	2	0.428571	301	3	2	0.615385	351	3	2	0.7
1	3	1	0.380952	51	3	1	0.428571	101	3	1	0.434783	151	3	1	0.538462	201	3	2	0.4375	251	3	2	0.444444	301	3	2	0.666667	351	3	2	0.7
1	3	1	0.391304	51	3	1	0.434783	101	3	1	0.4375	151	3	1	0.548387	201	3	2	0.454545	251	3	2	0.448276	301	3	2	0.6875	351	3	2	0.75
1	3	1	0.411765	51	3	1	0.444444	101	3	1	0.44	151	3	1	0.6	201	3	2	0.461538	251	3	2	0.451613	301	3	2	0.785714	351	4	-2	0.3
1	3	1	0.413793	51	3	1	0.44898	101	3	1	0.44	151	3	2	0.181818	201	3	2	0.48	251	3	2	0.461538	301	4	-1	0.307692	351	4	-1	0.214286
1	3	1	0.416667	51	3	1	0.457143	101	3	1	0.441176	151	3	2	0.25	201	3	2	0.5	251	3	2	0.473684	301	4	-1	0.368421	351	4	-1	0.230769
1	3	1	0.421053	51	3	1	0.470588	101	3	1	0.454545	151	3	2	0.25	201	3	2	0.5	251	3	2	0.478261	301	4	-1	0.4	351	4	-1	0.3
1	3	1	0.425532	51	3	1	0.472222	101	3	1	0.458333	151	3	2	0.25	201	3	2	0.516129	251	3	2	0.5	301	4	-1	0.4	351	4	-1	0.35
1	3	1	0.444444	51	3	1	0.473684	101	3	1	0.464286	151	3	2	0.304348	201	3	2	0.571429	251	3	2	0.526316	301	4	-1	0.4	351	4	-1	0.357143
1	3	1	0.45	51	3	1	0.48	101	3	1	0.473684	151	3	2	0.307692	201	3	2	0.6	251	3	2	0.545455	301	4	-1	0.416667	351	4	-1	0.363636
1	3	1	0.461538	51	3	1	0.487805	101	3	1	0.478261	151	3	2	0.318182	201	3	2	0.714286	251	3	2	0.583333	301	4	-1	0.448276	351	4	-1	0.4
1	3	1	0.469388	51	3	1	0.5	101	3	1	0.5	151	3	2	0.333333	201	4	-1	0.3	251	3	2	0.619048	301	4	-1	0.454545	351	4	-1	0.4
1	3	1	0.470588	51	3	1	0.5	101	3	1	0.509804	151	3	2	0.361111	201	4	-1	0.363636	251	3	2	0.653846	301	4	-1	0.470588	351	4	-1	0.416667
1	3	1	0.481481	51	3	1	0.5	101	3	1	0.514286	151	3	2	0.375	201	4	-1	0.375	251	3	2	0.785714	301	4	-1	0.5	351	4	-1	0.454545
1	3	1	0.486486	51	3	1	0.534884	101	3	1	0.517241	151	3	2	0.384615	201	4	-1	0.421053	251	4	-1	0.285714	301	4	-1	0.5	351	4	-1	0.5
1	3	1	0.5	51	3	1	0.534884	101	3	1	0.518519	151	3	2	0.392857	201	4	-1	0.428571	251	4	-1	0.342857	301	4	-1	0.518519	351	4	-1	0.5
1	3	1	0.5	51	3	1	0.55	101	3	1	0.527273	151	3	2	0.4	201	4	-1	0.428571	251	4	-1	0.357143	301	4	-1	0.538462	351	4	-1	0.5
1	3	1	0.53125	51	3	1	0.5625	101	3	1	0.545455	151	3	2	0.4	201	4	-1	0.461538	251	4	-1	0.363636	301	4	-1	0.541667	351	4	-1	0.5
1	3	1	0.542857	51	3	1	0.571429	101	3	1	0.551724	151	3	2	0.409091	201	4	-1	0.5	251	4	-1	0.4	301	4	-1	0.545455	351	4	-1	0.5
1	3	1	0.5625	51	3	1	0.6	101	3	1	0.5625	151	3	2	0.413793	201	4	-1	0.52381	251	4	-1	0.4	301	4	-1	0.55	351	4	-1	0.541667
1	3	1	0.567568	51	3	1	0.62069	101	3	1	0.589744	151	3	2	0.428571	201	4	-1	0.5625	251	4	-1	0.4	301	4	-1	0.571429	351	4	-1	0.551724
1	3	1	0.6	51	3	1	0.625	101	3	1	0.606061	151	3	2	0.44	201	4	-1	0.583333	251	4	-1	0.4375	301	4	-1	0.576923	351	4	-1	0.578947
1	3	1	0.6	51	3	1	0.625	101	3	1	0.64	151	3	2	0.45	201	4	-1	0.59375	251	4	-1	0.454545	301	4	-1	0.583333	351	4	-1	0.636364
1	3	1	0.605263	51	3	1	0.636364	101	3	2	0.0666667	151	3	2	0.47619	201	4	-1	0.6	251	4	-1	0.461538	301	4	-1	0.583333	351	4	-1	0.652174
1	3	1	0.619048	51	3	1	0.642857	101	3	2	0.0833333	151	3	2	0.5	201	4	-1	0.6	251	4	-1	0.461538	301	4	-1	0.6	351	4	-1	0.666667
1	3	1	0.647059	51	3	1	0.666667	101	3	2	0.208333	151	3	2	0.5	201	4	-1	0.6	251	4	-1	0.461538	301	4	-1	0.636364	351	4	-1	0.7
1	3	1	0.676471	51	3	2	0	101	3	2	0.266667	151	3	2	0.55	201	4	-1	0.6	251	4	-1	0.466667	301	4	-1	0.636364	351	4	-1	0.7
1	3	1	0.6875	51	3	2	0.25	101	3	2	0.285714	151	4	-2	0.8125	201	4	-1	0.615385	251	4	-1	0.5	301	4	-1	0.666667	351	4	0	0.2
1	3	2	0	51	3	2	0.285714	101	3	2	0.285714	151	4	-1	0.384615	201	4	-1	0.636364	251	4	-1	0.5	301	4	-1	0.666667	351	4	0	0.352941
1	3	2	0.333333	51	3	2	0.294118	101	3	2	0.315789	151	4	-1	0.5	201	4	-1	0.636364	251	4	-1	0.5	301	4	-1	0.7	351	4	0	0.4
1	3	2	0.375	51	3	2	0.3125	101	3	2	0.347826	151	4	-1	0.5	201	4	-1	0.636364	251	4	-1	0.5	301	4	-1	0.727273	351	4	0	0.402597
1	3	2	0.409091	51	3	2	0.357143	101	3	2	0.384615	151	4	-1	0.555556	201	4	-1	0.642857	251	4	-1	0.5	301	4	-1	0.727273	351	4	0	0.411765
1	3	2	0.454545	51	3	2	0.368421	101	3	2	0.384615	151	4	-1	0.636364	201	4	-1	0.642857	251	4	-1	0.5	301	4	-1	0.75	351	4	0	0.416667
1	3	2	0.5	51	3	2	0.4	101	3	2	0.4	151	4	-1	0.705882	201	4	-1	0.642857	251	4	-1	0.533333	301	4	0	0.291667	351	4	0	0.416667
1	3	2	0.5	51	3	2	0.428571	101	3	2	0.4	151	4	-1	0.714286	201	4	-1	0.647059	251	4	-1	0.535714	301	4	0	0.3	351	4	0	0.434783
1	3	2	0.545455	51	3	2	0.529412	101	3	2	0.4	151	4	-1	0.72	201	4	-1	0.647059	251	4	-1	0.545455	301	4	0	0.357143	351	4	0	0.434783
1	3	2	0.571429	51	3	2	0.56	101	3	2	0.478261	151	4	-1	0.75	201	4	-1	0.666667	251	4	-1	0.555556	301	4	0	0.368421	351	4	0	0.444444
1	3	2	0.583333	51	3	2	0.571429	101	3	2	0.483871	151	4	-1	0.754098	201	4	-1	0.666667	251	4	-1	0.565217	301	4	0	0.391304	351	4	0	0.447368
1	3	2	0.588235	51	3	2	0.576923	101	3	2	0.5	151	4	-1	0.777778	201	4	-1	0.6875	251	4	-1	0.583333	301	4	0	0.411765	351	4	0	0.453333
1	3	2	0.619048	51	3	2	0.6	101	3	2	0.5	151	4	-1	0.777778	201	4	-1	0.695652	251	4	-1	0.6	301	4	0	0.418367	351	4	0	0.463768
1	3	2	0.625	51	3	2	0.611111	101	3	2	0.545455	151	4	-1	0.783333	201	4	-1	0.695652	251	4	-1	0.62963	301	4	0	0.421053	351	4	0	0.464789
1	3	2	0.625	51	3	2	0.642857	101	3	2	0.571429	151	4	-1	0.8	201	4	-1	0.705882	251	4	-1	0.636364	301	4	0	0.421053	351	4	0	0.47619
1	3	2	0.692308	51	4	-3	0.8	101	3	2	0.631579	151	4	-1	0.809524	201	4	-1	0.714286	251	4	-1	0.636364	301	4	0	0.421053	351	4	0	0.487805
1	3	2	0.714286	51	4	-3	0.809524	101	4	-3	0.882353	151	4	-1	0.825	201	4	-1	0.714286	251	4	-1	0.642857	301	4	0	0.421053	351	4	0	0.494118
1	3	2	0.722222	51	4	-3	0.818182	101	4	-3	0.9	151	4	-1	0.828571	201	4	-1	0.727273	251	4	-1	0.666667	301	4	0	0.4375	351	4	0	0.497076
1	4	-3	0.727273	51	4	-3	0.823529	101	4	-3	0.9	151	4	-1	0.833333	201	4	-1	0.727273	251	4	-1	0.692308	301	4	0	0.453333	351	4	0	0.5
1	4	-3	0.733333	51	4	-3	0.833333	101	4	-3	0.904762	151	4	-1	0.84127	201	4	-1	0.73913	251	4	-1	0.714286	301	4	0	0.461538	351	4	0	0.5
1	4	-3	0.8125	51	4	-3	0.846154	101	4	-3	0.909091	151	4	-1	0.842105	201	4	-1	0.75	251	4	-1	0.727273	301	4	0	0.466667	351	4	0	0.5
1	4	-3	0.84375	51	4	-3	0.85	101	4	-3	0.916667	151	4	-1	0.852941	201	4	-1	0.75	251	4	-1	0.727273	301	4	0	0.473684	351	4	0	0.506849
1	4	-3	0.857143	51	4	-3	0.857143	101	4	-3	0.941176	151	4	-1	0.868852	201	4	-1	0.764706	251	4	-1	0.818182	301	4	0	0.478261	351	4	0	0.514706
1	4	-3	0.857143	51	4	-3	0.861111	101	4	-3	0.95	151	4	-1	0.875	201	4	-1	0.833333	251	4	-1	0.944444	301	4	0	0.478261	351	4	0	0.514793
1	4	-3	0.888889	51	4	-3	0.888889	101	4	-3	1	151	4	-1	0.880597	201	4	-1	0.846154	251	4	0	0.3	301	4	0	0.47929	351	4	0	0.515152
1	4	-3	0.9	51	4	-3	0.90625	101	4	-3	1	151	4	-1	0.882353	201	4	-1	0.9	251	4	0	0.3	301	4	0	0.484375	351	4	0	0.518325
1	4	-3	0.903226	51	4	-3	0.909091	101	4	-3	1	151	4	-1	0.882353	201	4	0	0.266667	251	4	0	0.32	301	4	0	0.494118	351	4	0	0.522388
1	4	-3	0.916667	51	4	-3	0.923077	101	4	-2	0.5	151	4	-1	0.888889	201	4	0	0.318182	251	4	0	0.333333	301	4	0	0.5	351	4	0	0.52381
1	4	-3	0.933333	51	4	-3	0.923077	101	4	-2	0.6	151	4	-1	0.896552	201	4	0	0.333333	251	4	0	0.363636	301	4	0	0.5	351	4	0	0.52381
1	4	-3	0.933333	51	4	-3	0.9375	101	4	-2	0.727273	151	4	-1	0.903226	201	4	0	0.333333	251	4	0	0.368421	301	4	0	0.5	351	4	0	0.533333
1	4	-3	0.9375	51	4	-3	0.96	101	4	-2	0.764706	151	4	-1	0.947368	201	4	0	0.347826	251	4	0	0.380952	301	4	0	0.508876	351	4	0	0.538462
1	4	-3	0.9375	51	4	-3	0.965517	101	4	-2	0.809524	151	4	-1	0.956522	201	4	0	0.363636	251	4	0	0.4	301	4	0	0.515625	351	4	0	0.541899
1	4	-3	0.9375	51	4	-3	0.965517	101	4	-2	0.818182	151	4	0	0.0833333	201	4	0	0.368421	251	4	0	0.421053	301	4	0	0.520833	351	4	0	0.545455
1	4	-3	0.941176	51	4	-3	1	101	4	-2	0.833333	151	4	0	0.1	201	4	0	0.368421	251	4	0	0.428571	301	4	0	0.52381	351	4	0	0.555556
1	4	-3	0.942857	51	4	-3	1	101	4	-2	0.833333	151	4	0	0.181818	201	4	0	0.380952	251	4	0	0.434783	301	4	0	0.52439	351	4	0	0.557895
1	4	-3	0.947368	51	4	-3	1	101	4	-2	0.857143	151	4	0	0.230769	201	4	0	0.396552	251	4	0	0.434783	301	4	0	0.526316	351	4	0	0.571429
1	4	-3	0.952381	51	4	-3	1	101	4	-2	0.862069	151	4	0	0.275	201	4	0	0.4	251	4	0	0.446154	301	4	0	0.533333	351	4	0	0.583333
1	4	-3	0.961538	51	4	-3	1	101	4	-2	0.888889	151	4	0	0.307692	201	4	0	0.4	251	4	0	0.45	301	4	0	0.533333	351	4	0	0.6
1	4	-3	0.962963	51	4	-2	0.4	101	4	-2	0.897436	151	4	0	0.314286	201	4	0	0.411765	251	4	0	0.454545	301	4	0	0.536232	351	4	0	0.6
1	4	-3	1	51	4	-2	0.5	101	4	-2	0.9	151	4	0	0.333333	201	4	0	0.423077	251	4	0	0.454545	301	4	0	0.538462	351	4	0	0.615385
1	4	-3	1	51	4	-2	0.545455	101	4	-2	0.904762	151	4	0	0.357143	201	4	0	0.428571	251	4	0	0.458333	301	4	0	0.54491	351	4	0	0.642857
1	4	-3	1	51	4	-2	0.545455	101	4	-2	0.909091	151	4	0	0.38	201	4	0	0.444444	251	4	0	0.466667	301	4	0	0.553571	351	4	0	0.642857
1	4	-2	0.0909091	51	4	-2	0.666667	101	4	-2	0.911765	151	4	0	0.384615	201	4	0	0.444444	251	4	0	0.478261	301	4	0	0.564706	351	4	0	0.714286
1	4	-2	0.3	51	4	-2	0.7	101	4	-2	0.92	151	4	0	0.388889	201	4	0	0.444444	251	4	0	0.5	301	4	0	0.565217	351	4	0	0.75
1	4	-2	0.4	51	4	-2	0.7	101	4	-2	0.944444	151	4	0	0.390244	201	4	0	0.47619	251	4	0	0.511628	301	4	0	0.585034	351	4	1	0.333333
1	4	-2	0.428571	51	4	-2	0.783784	101	4	-2	0.95	151	4	0	0.418605	201	4	0	0.492063	251	4	0	0.512048	301	4	0	0.636364	351	4	1	0.347826
1	4	-2	0.6	51	4	-2	0.787879	101	4	-2	0.952381	151	4	0	0.4375	201	4	0	0.5	251	4	0	0.515625	301	4	0	0.642857	351	4	1	0.354839
1	4	-2	0.6	51	4	-2	0.8	101	4	-2	0.952381	151	4	0	0.44	201	4	0	0.5	251	4	0	0.52439	301	4	0	0.666667	351	4	1	0.384615
1	4	-2	0.6	51	4	-2	0.8125	101	4	-2	0.964286	151	4	0	0.444444	201	4	0	0.5	251	4	0	0.526316	301	4	1	0.285714	351	4	1	0.392857
1	4	-2	0.647059	51	4	-2	0.820513	101	4	-2	0.97561	151	4	0	0.446281	201	4	0	0.507463	251	4	0	0.546099	301	4	1	0.315789	351	4	1	0.4
1	4	-2	0.678571	51	4	-2	0.84375	101	4	-2	1	151	4	0	0.448	201	4	0	0.52381	251	4	0	0.55	301	4	1	0.32	351	4	1	0.405405
1	4	-2	0.7	51	4	-2	0.846154	101	4	-1	0.176471	151	4	0	0.45	201	4	0	0.528986	251	4	0	0.552239	301	4	1	0.357143	351	4	1	0.411765
1	4	-2	0.763158	51	4	-2	0.875	101	4	-1	0.2	151	4	0	0.466667	201	4	0	0.533333	251	4	0	0.555556	301	4	1	0.357143	351	4	1	0.421053
1	4	-2	0.764706	51	4	-2	0.884615	101	4	-1	0.230769	151	4	0	0.478261	201	4	0	0.545455	251	4	0	0.561798	301	4	1	0.380952	351	4	1	0.421053
1	4	-2	0.774194	51	4	-2	0.9	101	4	-1	0.3	151	4	0	0.481481	201	4	0	0.55	251	4	0	0.566038	301	4	1	0.403226	351	4	1	0.428571
1	4	-2	0.793103	51	4	-2	0.903226	101	4	-1	0.357143	151	4	0	0.487805	201	4	0	0.550336	251	4	0	0.571429	301	4	1	0.421053	351	4	1	0.434783
1	4	-2	0.8	51	4	-2	0.903226	101	4	-1	0.363636	151	4	0	0.52	201	4	0	0.56	251	4	0	0.571429	301	4	1	0.422222	351	4	1	0.439024
1	4	-2	0.823529	51	4	-2	0.906977	101	4	-1	0.411765	151	4	0	0.521739	201	4	0	0.578947	251	4	0	0.574713	301	4	1	0.428571	351	4	1	0.448276
1	4	-2	0.83871	51	4	-2	0.916667	101	4	-1	0.416667	151	4	0	0.528926	201	4	0	0.588235	251	4	0	0.575758	301	4	1	0.433333	351	4	1	0.449275
1	4	-2	0.846154	51	4	-2	0.92	101	4	-1	0.428571	151	4	0	0.555556	201	4	0	0.597222	251	4	0	0.576389	301	4	1	0.436364	351	4	1	0.449275
1	4	-2	0.852941	51	4	-2	0.961538	101	4	-1	0.454545	151	4	0	0.555556	201	4	0	0.6	251	4	0	0.609375	301	4	1	0.439024	351	4	1	0.454545
1	4	-2	0.857143	51	4	-1	0	101	4	-1	0.461538	151	4	0	0.565217	201	4	0	0.607407	251	4	0	0.614286	301	4	1	0.439252	351	4	1	0.454545
1	4	-2	0.869565	51	4	-1	0	101	4	-1	0.5	151	4	0	0.608696	201	4	0	0.619048	251	4	0	0.615385	301	4	1	0.45283	351	4	1	0.473684
1	4	-2	0.871795	51	4	-1	0.166667	101	4	-1	0.5	151	4	0	0.619048	201	4	0	0.655172	251	4	0	0.625	301	4	1	0.471698	351	4	1	0.478723
1	4	-2	0.888889	51	4	-1	0.2	101	4	-1	0.533333	151	4	0	0.620253	201	4	0	0.666667	251	4	0	0.647059	301	4	1	0.473684	351	4	1	0.489796
1	4	-2	0.894737	51	4	-1	0.230769	101	4	-1	0.571429	151	4	0	0.623377	201	4	1	0.2	251	4	0	0.666667	301	4	1	0.483871	351	4	1	0.495935
1	4	-2	0.916667	51	4	-1	0.3125	101	4	-1	0.571429	151	4	0	0.623377	201	4	1	0.3	251	4	0	0.6875	301	4	1	0.5	351	4	1	0.5
1	4	-2	0.933333	51	4	-1	0.333333	101	4	-1	0.625	151	4	0	0.636364	201	4	1	0.3125	251	4	0	0.7	301	4	1	0.5	351	4	1	0.5
1	4	-1	0	51	4	-1	0.333333	101	4	-1	0.636364	151	4	0	0.666667	201	4	1	0.323529	251	4	1	0.307692	301	4	1	0.5	351	4	1	0.5
1	4	-1	0.1	51	4	-1	0.352941	101	4	-1	0.642857	151	4	0	0.678571	201	4	1	0.36	251	4	1	0.368421	301	4	1	0.5	351	4	1	0.508197
1	4	-1	0.2	51	4	-1	0.357143	101	4	-1	0.645833	151	4	0	0.702381	201	4	1	0.368421	251	4	1	0.375	301	4	1	0.5	351	4	1	0.517241
1	4	-1	0.2	51	4	-1	0.357143	101	4	-1	0.666667	151	4	1	0.15	201	4	1	0.375	251	4	1	0.377778	301	4	1	0.504587	351	4	1	0.518519
1	4	-1	0.25	51	4	-1	0.368421	101	4	-1	0.673077	151	4	1	0.157895	201	4	1	0.384615	251	4	1	0.414634	301	4	1	0.504854	351	4	1	0.522727
1	4	-1	0.263158	51	4	-1	0.375	101	4	-1	0.698113	151	4	1	0.2	201	4	1	0.39823	251	4	1	0.417391	301	4	1	0.508197	351	4	1	0.52381
1	4	-1	0.272727	51	4	-1	0.384615	101	4	-1	0.705882	151	4	1	0.206897	201	4	1	0.4	251	4	1	0.418605	301	4	1	0.512195	351	4	1	0.52381
1	4	-1	0.285714	51	4	-1	0.4	101	4	-1	0.705882	151	4	1	0.238095	201	4	1	0.405405	251	4	1	0.42	301	4	1	0.514019	351	4	1	0.529412
1	4	-1	0.3125	51	4	-1	0.4	101	4	-1	0.714286	151	4	1	0.241379	201	4	1	0.424242	251	4	1	0.421053	301	4	1	0.516129	351	4	1	0.533333
1	4	-1	0.357143	51	4	-1	0.416667	101	4	-1	0.72973	151	4	1	0.25	201	4	1	0.425	251	4	1	0.428571	301	4	1	0.52381	351	4	1	0.545455
1	4	-1	0.384615	51	4	-1	0.416667	101	4	-1	0.75	151	4	1	0.26087	201	4	1	0.434783	251	4	1	0.428571	301	4	1	0.52459	351	4	1	0.545455
1	4	-1	0.4	51	4	-1	0.421053	101	4	-1	0.766667	151	4	1	0.266667	201	4	1	0.444444	251	4	1	0.431034	301	4	1	0.526316	351	4	1	0.55
1	4	-1	0.4	51	4	-1	0.466667	101	4	-1	0.769231	151	4	1	0.272727	201	4	1	0.45	251	4	1	0.431818	301	4	1	0.526316	351	4	1	0.565657
1	4	-1	0.416667	51	4	-1	0.470588	101	4	-1	0.788462	151	4	1	0.3	201	4	1	0.45045	251	4	1	0.432836	301	4	1	0.529412	351	4	1	0.567568
1	4	-1	0.454545	51	4	-1	0.473684	101	4	-1	0.8	151	4	1	0.3	201	4	1	0.457944	251	4	1	0.43662	301	4	1	0.540541	351	4	1	0.567568
1	4	-1	0.458333	51	4	-1	0.5	101	4	-1	0.8	151	4	1	0.333333	201	4	1	0.462687	251	4	1	0.438596	301	4	1	0.541667	351	4	1	0.571429
1	4	-1	0.461538	51	4	-1	0.5	101	4	-1	0.816327	151	4	1	0.36	201	4	1	0.464646	251	4	1	0.438776	301	4	1	0.542553	351	4	1	0.578947
1	4	-1	0.461538	51	4	-1	0.5	101	4	-1	0.829268	151	4	1	0.363636	201	4	1	0.466667	251	4	1	0.444444	301	4	1	0.555556	351	4	1	0.59
1	4	-1	0.470588	51	4	-1	0.545455	101	4	-1	0.853659	151	4	1	0.363636	201	4	1	0.466667	251	4	1	0.461538	301	4	1	0.588235	351	4	1	0.606061
1	4	-1	0.470588	51	4	-1	0.557692	101	4	-1	0.857143	151	4	1	0.375	201	4	1	0.466667	251	4	1	0.473684	301	4	1	0.596154	351	4	1	0.714286
1	4	-1	0.5	51	4	-1	0.571429	101	4	-1	0.864865	151	4	1	0.388889	201	4	1	0.475	251	4	1	0.475	301	4	1	0.612903	351	4	1	0.733333
1	4	-1	0.5	51	4	-1	0.58	101	4	-1	0.869565	151	4	1	0.388889	201	4	1	0.47541	251	4	1	0.48	301	4	1	0.625	351	4	2	0.3
1	4	-1	0.583333	51	4	-1	0.612245	101	4	0	0.0588235	151	4	1	0.39	201	4	1	0.476923	251	4	1	0.485714	301	4	1	0.636364	351	4	2	0.307692
1	4	-1	0.583333	51	4	-1	0.675676	101	4	0	0.0833333	151	4	1	0.4	201	4	1	0.478261	251	4	1	0.494845	301	4	1	0.652174	351	4	2	0.318182
1	4	-1	0.586957	51	4	-1	0.685185	101	4	0	0.105263	151	4	1	0.4	201	4	1	0.481481	251	4	1	0.5	301	4	1	0.655172	351	4	2	0.357143
1	4	-1	0.592593	51	4	-1	0.692308	101	4	0	0.133333	151	4	1	0.4	201	4	1	0.482759	251	4	1	0.5	301	4	1	0.7	351	4	2	0.357143
1	4	-1	0.631579	51	4	-1	0.69697	101	4	0	0.166667	151	4	1	0.4	201	4	1	0.490566	251	4	1	0.5	301	4	1	0.705882	351	4	2	0.375
1	4	-1	0.688889	51	4	-1	0.730159	101	4	0	0.181818	151	4	1	0.403509	201	4	1	0.5	251	4	1	0.5	301	4	2	0.12	351	4	2	0.382353
1	4	-1	0.696429	51	4	-1	0.741935	101	4	0	0.190476	151	4	1	0.407407	201	4	1	0.5	251	4	1	0.509091	301	4	2	0.277778	351	4	2	0.421053
1	4	-1	0.702128	51	4	-1	0.75	101	4	0	0.210526	151	4	1	0.408163	201	4	1	0.515464	251	4	1	0.512195	301	4	2	0.333333	351	4	2	0.428571
1	4	-1	0.709091	51	4	-1	0.757576	101	4	0	0.216216	151	4	1	0.409091	201	4	1	0.516949	251	4	1	0.521739	301	4	2	0.357143	351	4	2	0.435897
1	4	-1	0.716981	51	4	-1	0.804878	101	4	0	0.230769	151	4	1	0.418182	201	4	1	0.518519	251	4	1	0.528302	301	4	2	0.357143	351	4	2	0.444444
1	4	-1	0.735294	51	4	-1	0.875	101	4	0	0.242424	151	4	1	0.420455	201	4	1	0.526316	251	4	1	0.533333	301	4	2	0.36	351	4	2	0.444444
1	4	-1	0.741935	51	4	-1	0.88	101	4	0	0.3	151	4	1	0.423077	201	4	1	0.533333	251	4	1	0.533333	301	4	2	0.375	351	4	2	0.45283
1	4	-1	0.782609	51	4	-1	0.935484	101	4	0	0.3	151	4	1	0.428571	201	4	1	0.535088	251	4	1	0.538462	301	4	2	0.384615	351	4	2	0.454545
1	4	-1	0.783784	51	4	-1	0.9375	101	4	0	0.315789	151	4	1	0.433333	201	4	1	0.542857	251	4	1	0.538462	301	4	2	0.4	351	4	2	0.464286
1	4	-1	0.809524	51	4	0	0	101	4	0	0.324324	151	4	1	0.4375	201	4	1	0.545455	251	4	1	0.544444	301	4	2	0.407407	351	4	2	0.466667
1	4	-1	0.810811	51	4	0	0.05	101	4	0	0.333333	151	4	1	0.44	201	4	1	0.555556	251	4	1	0.56	301	4	2	0.409091	351	4	2	0.470588
1	4	-1	0.823529	51	4	0	0.0666667	101	4	0	0.333333	151	4	1	0.442857	201	4	1	0.575758	251	4	1	0.59375	301	4	2	0.413793	351	4	2	0.470588
1	4	-1	0.875	51	4	0	0.0882353	101	4	0	0.35	151	4	1	0.446429	201	4	1	0.581818	251	4	1	0.606061	301	4	2	0.42	351	4	2	0.470588
1	4	0	0	51	4	0	0.0909091	101	4	0	0.352941	151	4	1	0.447917	201	4	1	0.583333	251	4	1	0.625	301	4	2	0.428571	351	4	2	0.472222
1	4	0	0	51	4	0	0.09375	101	4	0	0.352941	151	4	1	0.45	201	4	1	0.6	251	4	1	0.636364	301	4	2	0.434783	351	4	2	0.472727
1	4	0	0.0285714	51	4	0	0.0967742	101	4	0	0.411765	151	4	1	0.47619	201	4	1	0.603774	251	4	1	0.645161	301	4	2	0.446809	351	4	2	0.478261
1	4	0	0.0333333	51	4	0	0.1	101	4	0	0.442623	151	4	1	0.48	201	4	1	0.615385	251	4	1	0.647059	301	4	2	0.457143	351	4	2	0.5
1	4	0	0.0833333	51	4	0	0.129032	101	4	0	0.45	151	4	1	0.493333	201	4	1	0.615385	251	4	2	0.318182	301	4	2	0.470588	351	4	2	0.5
1	4	0	0.108108	51	4	0	0.148148	101	4	0	0.466102	151	4	1	0.5	201	4	2	0.166667	251	4	2	0.333333	301	4	2	0.470588	351	4	2	0.5
1	4	0	0.153846	51	4	0	0.166667	101	4	0	0.466667	151	4	1	0.5	201	4	2	0.2	251	4	2	0.357143	301	4	2	0.471698	351	4	2	0.516129
1	4	0	0.157895	51	4	0	0.185185	101	4	0	0.486486	151	4	1	0.5	201	4	2	0.25	251	4	2	0.363636	301	4	2	0.482759	351	4	2	0.527778
1	4	0	0.190476	51	4	0	0.235294	101	4	0	0.487179	151	4	1	0.506849	201	4	2	0.285714	251	4	2	0.392857	301	4	2	0.490566	351	4	2	0.529412
1	4	0	0.238095	51	4	0	0.25	101	4	0	0.5	151	4	2	0	201	4	2	0.3	251	4	2	0.4	301	4	2	0.492537	351	4	2	0.535714
1	4	0	0.25	51	4	0	0.25	101	4	0	0.514563	151	4	2	0.0769231	201	4	2	0.314286	251	4	2	0.4	301	4	2	0.5	351	4	2	0.545455
1	4	0	0.25	51	4	0	0.259259	101	4	0	0.518868	151	4	2	0.185185	201	4	2	0.333333	251	4	2	0.4	301	4	2	0.5	351	4	2	0.545455
1	4	0	0.272727	51	4	0	0.26087	101	4	0	0.55	151	4	2	0.210526	201	4	2	0.346154	251	4	2	0.428571	301	4	2	0.5	351	4	2	0.555556
1	4	0	0.277778	51	4	0	0.3	101	4	0	0.566265	151	4	2	0.222222	201	4	2	0.347826	251	4	2	0.434783	301	4	2	0.5	351	4	2	0.56
1	4	0	0.294118	51	4	0	0.3	101	4	0	0.578947	151	4	2	0.272727	201	4	2	0.347826	251	4	2	0.44	301	4	2	0.5	351	4	2	0.583333
1	4	0	0.333333	51	4	0	0.333333	101	4	0	0.69697	151	4	2	0.272727	201	4	2	0.388889	251	4	2	0.45	301	4	2	0.5	351	4	2	0.588235
1	4	0	0.333333	51	4	0	0.346154	101	4	1	0.05	151	4	2	0.272727	201	4	2	0.392857	251	4	2	0.45283	301	4	2	0.529412	351	4	2	0.592593
1	4	0	0.348214	51	4	0	0.36	101	4	1	0.0526316	151	4	2	0.285714	201	4	2	0.4	251	4	2	0.454545	301	4	2	0.540541	351	4	2	0.6
1	4	0	0.352941	51	4	0	0.417582	101	4	1	0.125	151	4	2	0.304348	201	4	2	0.409091	251	4	2	0.461538	301	4	2	0.55	351	4	2	0.6
1	4	0	0.368421	51	4	0	0.461538	101	4	1	0.133333	151	4	2	0.307692	201	4	2	0.419355	251	4	2	0.466667	301	4	2	0.575758	351	4	2	0.6
1	4	0	0.375	51	4	0	0.47619	101	4	1	0.157895	151	4	2	0.32	201	4	2	0.421053	251	4	2	0.46875	301	4	2	0.576923	351	4	2	0.612245
1	4	0	0.37963	51	4	0	0.48	101	4	1	0.190476	151	4	2	0.333333	201	4	2	0.428571	251	4	2	0.470588	301	4	2	0.584906	351	4	2	0.62069
1	4	0	0.4	51	4	0	0.494845	101	4	1	0.2	151	4	2	0.339623	201	4	2	0.454545	251	4	2	0.472222	301	4	2	0.6	351	4	2	0.625
1	4	0	0.401786	51	4	0	0.5	101	4	1	0.230769	151	4	2	0.347826	201	4	2	0.454545	251	4	2	0.47619	301	4	2	0.6	351	4	2	0.666667
1	4	0	0.409091	51	4	0	0.504762	101	4	1	0.25	151	4	2	0.35	201	4	2	0.454545	251	4	2	0.48	301	4	2	0.62069	351	4	2	0.6875
1	4	0	0.428571	51	4	0	0.555556	101	4	1	0.269231	151	4	2	0.352941	201	4	2	0.459459	251	4	2	0.484848	301	4	2	0.622951	351	4	2	0.72
1	4	0	0.461538	51	4	0	0.568182	101	4	1	0.272727	151	4	2	0.375	201	4	2	0.46	251	4	2	0.490196	301	4	2	0.638889	351	4	3	0.307692
1	4	0	0.5	51	4	0	0.56962	101	4	1	0.3	151	4	2	0.392857	201	4	2	0.465517	251	4	2	0.5	301	4	2	0.638889	351	4	3	0.3125
1	4	0	0.5	51	4	0	0.571429	101	4	1	0.363636	151	4	2	0.4	201	4	2	0.466667	251	4	2	0.5	301	4	2	0.653846	351	4	3	0.375
1	4	0	0.538462	51	4	0	0.578947	101	4	1	0.363636	151	4	2	0.4	201	4	2	0.468085	251	4	2	0.5	301	4	2	0.666667	351	4	3	0.384615
1	4	0	0.590361	51	4	0	0.644737	101	4	1	0.368421	151	4	2	0.407407	201	4	2	0.476923	251	4	2	0.5	301	4	2	0.6875	351	4	3	0.384615
1	4	0	0.623377	51	4	1	0	101	4	1	0.37037	151	4	2	0.416667	201	4	2	0.478261	251	4	2	0.5	301	4	2	0.705882	351	4	3	0.4
1	4	0	0.630952	51	4	1	0	101	4	1	0.388889	151	4	2	0.416667	201	4	2	0.48	251	4	2	0.518519	301	4	3	0.230769	351	4	3	0.4
1	4	0	0.635135	51	4	1	0	101	4	1	0.388889	151	4	2	0.421053	201	4	2	0.485714	251	4	2	0.52381	301	4	3	0.307692	351	4	3	0.454545
1	4	1	0	51	4	1	0	101	4	1	0.405797	151	4	2	0.423077	201	4	2	0.485714	251	4	2	0.526316	301	4	3	0.333333	351	4	3	0.461538
1	4	1	0.0434783	51	4	1	0	101	4	1	0.411765	151	4	2	0.428571	201	4	2	0.487805	251	4	2	0.528302	301	4	3	0.428571	351	4	3	0.466667
1	4	1	0.0434783	51	4	1	0.0526316	101	4	1	0.416667	151	4	2	0.444444	201	4	2	0.5	251	4	2	0.545455	301	4	3	0.461538	351	4	3	0.5
1	4	1	0.0434783	51	4	1	0.0588235	101	4	1	0.4375	151	4	2	0.452381	201	4	2	0.5	251	4	2	0.55	301	4	3	0.461538	351	4	3	0.5
1	4	1	0.05	51	4	1	0.0952381	101	4	1	0.438356	151	4	2	0.45283	201	4	2	0.5	251	4	2	0.558824	301	4	3	0.5	351	4	3	0.5
1	4	1	0.0588235	51	4	1	0.1	101	4	1	0.449275	151	4	2	0.454545	201	4	2	0.508475	251	4	2	0.578947	301	4	3	0.5	351	4	3	0.52
1	4	1	0.0666667	51	4	1	0.117647	101	4	1	0.454545	151	4	2	0.454545	201	4	2	0.511111	251	4	2	0.583333	301	4	3	0.521739	351	4	3	0.529412
1	4	1	0.0909091	51	4	1	0.157895	101	4	1	0.454545	151	4	2	0.464286	201	4	2	0.521739	251	4	2	0.586207	301	4	3	0.545455	351	4	3	0.529412
1	4	1	0.1	51	4	1	0.181818	101	4	1	0.467532	151	4	2	0.478261	201	4	2	0.535714	251	4	2	0.6	301	4	3	0.551724	351	4	3	0.533333
1	4	1	0.2	51	4	1	0.1875	101	4	1	0.5	151	4	2	0.479167	201	4	2	0.566667	251	4	2	0.625	301	4	3	0.59375	351	4	3	0.538462
1	4	1	0.214286	51	4	1	0.2	101	4	1	0.506494	151	4	2	0.5	201	4	2	0.566667	251	4	2	0.631579	301	4	3	0.636364	351	4	3	0.545455
1	4	1	0.238095	51	4	1	0.290323	101	4	1	0.521739	151	4	2	0.5	201	4	2	0.571429	251	4	2	0.64	301	4	3	0.666667	351	4	3	0.576923
1	4	1	0.3	51	4	1	0.347826	101	4	1	0.548387	151	4	2	0.515152	201	4	2	0.6	251	4	2	0.645161	301	4	3	0.666667	351	4	3	0.6
1	4	1	0.333333	51	4	1	0.352941	101	4	1	0.55	151	4	2	0.520833	201	4	2	0.625	251	4	2	0.666667	301	4	3	0.769231	351	4	3	0.636364
1	4	1	0.352941	51	4	1	0.384615	101	4	1	0.55	151	4	2	0.52381	201	4	2	0.636364	251	4	3	0.3	301	4	3	0.818182	351	5	-1	0.357143
1	4	1	0.375	51	4	1	0.384615	101	4	1	0.555556	151	4	2	0.538462	201	4	2	0.666667	251	4	3	0.3125	301	5	-1	0.25	351	5	-1	0.357143
1	4	1	0.384615	51	4	1	0.391304	101	4	1	0.568182	151	4	2	0.5625	201	4	2	0.681818	251	4	3	0.346154	301	5	-1	0.36	351	5	-1	0.384615
1	4	1	0.405797	51	4	1	0.392857	101	4	1	0.571429	151	4	2	0.5625	201	4	2	0.8	251	4	3	0.357143	301	5	-1	0.392857	351	5	-1	0.391304
1	4	1	0.416667	51	4	1	0.4	101	4	1	0.577778	151	4	2	0.564103	201	4	3	0.238095	251	4	3	0.384615	301	5	-1	0.4	351	5	-1	0.4
1	4	1	0.42	51	4	1	0.411765	101	4	1	0.592593	151	4	2	0.590909	201	4	3	0.333333	251	4	3	0.4	301	5	-1	0.4	351	5	-1	0.428571
1	4	1	0.442857	51	4	1	0.421053	101	4	1	0.596154	151	4	2	0.666667	201	4	3	0.333333	251	4	3	0.44	301	5	-1	0.454545	351	5	-1	0.461538
1	4	1	0.467742	51	4	1	0.428571	101	4	1	0.6	151	4	3	0.3	201	4	3	0.36	251	4	3	0.444444	301	5	-1	0.461538	351	5	-1	0.48
1	4	1	0.470588	51	4	1	0.44	101	4	1	0.611111	151	4	3	0.333333	201	4	3	0.363636	251	4	3	0.447368	301	5	-1	0.5	351	5	-1	0.48
1	4	1	0.492308	51	4	1	0.444444	101	4	2	0	151	4	3	0.380952	201	4	3	0.363636	251	4	3	0.454545	301	5	-1	0.5	351	5	-1	0.481481
1	4	1	0.493333	51	4	1	0.458333	101	4	2	0.0714286	151	4	3	0.380952	201	4	3	0.363636	251	4	3	0.461538	301	5	-1	0.529412	351	5	-1	0.5
1	4	1	0.5	51	4	1	0.460526	101	4	2	0.0714286	151	4	3	0.392857	201	4	3	0.4	251	4	3	0.466667	301	5	-1	0.55	351	5	-1	0.538462
1	4	1	0.5	51	4	1	0.478261	101	4	2	0.0833333	151	4	3	0.4	201	4	3	0.4	251	4	3	0.47619	301	5	-1	0.576923	351	5	-1	0.545455
1	4	1	0.506849	51	4	1	0.485294	101	4	2	0.0952381	151	4	3	0.423077	201	4	3	0.416667	251	4	3	0.5	301	5	-1	0.636364	351	5	-1	0.545455
1	4	1	0.531646	51	4	1	0.5	101	4	2	0.142857	151	4	3	0.428571	201	4	3	0.444444	251	4	3	0.5	301	5	-1	0.636364	351	5	-1	0.666667
1	4	1	0.545455	51	4	1	0.5	101	4	2	0.15	151	4	3	0.444444	201	4	3	0.454545	251	4	3	0.517241	301	5	-1	0.652174	351	5	-1	0.666667
1	4	1	0.545455	51	4	1	0.515625	101	4	2	0.153846	151	4	3	0.47619	201	4	3	0.461538	251	4	3	0.533333	301	5	-1	0.666667	351	5	0	0.285714
1	4	1	0.5625	51	4	1	0.528302	101	4	2	0.181818	151	4	3	0.5	201	4	3	0.461538	251	4	3	0.545455	301	5	-1	0.7	351	5	0	0.368421
1	4	1	0.569231	51	4	1	0.536232	101	4	2	0.214286	151	4	3	0.538462	201	4	3	0.5	251	4	3	0.545455	301	5	-1	0.727273	351	5	0	0.4
1	4	1	0.571429	51	4	1	0.541667	101	4	2	0.21875	151	4	3	0.555556	201	4	3	0.5	251	4	3	0.611111	301	5	-1	0.8	351	5	0	0.429825
1	4	1	0.574074	51	4	1	0.55	101	4	2	0.25	151	4	3	0.565217	201	4	3	0.518519	251	4	3	0.611111	301	5	0	0.157895	351	5	0	0.440678
1	4	1	0.62	51	4	1	0.553191	101	4	2	0.25	151	4	3	0.571429	201	4	3	0.541667	251	4	3	0.636364	301	5	0	0.272727	351	5	0	0.454545
1	4	1	0.625	51	4	1	0.563636	101	4	2	0.266667	151	4	3	0.823529	201	4	3	0.545455	251	5	-1	0.352941	301	5	0	0.375	351	5	0	0.456522
1	4	1	0.64	51	4	1	0.6	101	4	2	0.285714	151	5	-2	0.363636	201	4	3	0.571429	251	5	-1	0.4	301	5	0	0.3875	351	5	0	0.479339
1	4	1	0.642857	51	4	1	0.61194	101	4	2	0.285714	151	5	-2	0.583333	201	4	3	0.583333	251	5	-1	0.409091	301	5	0	0.4	351	5	0	0.481781
1	4	1	0.644068	51	4	1	0.615385	101	4	2	0.3	151	5	-2	0.6	201	5	-1	0.3	251	5	-1	0.434783	301	5	0	0.416667	351	5	0	0.483193
1	4	1	0.65	51	4	1	0.618421	101	4	2	0.321429	151	5	-2	0.769231	201	5	-1	0.4	251	5	-1	0.454545	301	5	0	0.471154	351	5	0	0.489627
1	4	1	0.692308	51	4	1	0.622222	101	4	2	0.333333	151	5	-2	0.833333	201	5	-1	0.5	251	5	-1	0.454545	301	5	0	0.478261	351	5	0	0.49
1	4	2	0	51	4	1	0.627119	101	4	2	0.333333	151	5	-2	0.846154	201	5	-1	0.555556	251	5	-1	0.454545	301	5	0	0.493776	351	5	0	0.490909
1	4	2	0	51	4	2	0.0769231	101	4	2	0.393939	151	5	-2	0.916667	201	5	-1	0.5625	251	5	-1	0.5	301	5	0	0.495327	351	5	0	0.494624
1	4	2	0.0909091	51	4	2	0.0833333	101	4	2	0.395833	151	5	-2	0.928571	201	5	-1	0.611111	251	5	-1	0.541667	301	5	0	0.5	351	5	0	0.494949
1	4	2	0.153846	51	4	2	0.1	101	4	2	0.4	151	5	-1	0.363636	201	5	-1	0.611111	251	5	-1	0.545455	301	5	0	0.504673	351	5	0	0.5
1	4	2	0.166667	51	4	2	0.166667	101	4	2	0.416667	151	5	-1	0.4	201	5	-1	0.619048	251	5	-1	0.545455	301	5	0	0.517544	351	5	0	0.515982
1	4	2	0.259259	51	4	2	0.263158	101	4	2	0.421053	151	5	-1	0.454545	201	5	-1	0.625	251	5	-1	0.607143	301	5	0	0.52	351	5	0	0.521739
1	4	2	0.333333	51	4	2	0.307692	101	4	2	0.434783	151	5	-1	0.736842	201	5	-1	0.642857	251	5	-1	0.65	301	5	0	0.528302	351	5	0	0.532847
1	4	2	0.35	51	4	2	0.322581	101	4	2	0.4375	151	5	-1	0.753846	201	5	-1	0.666667	251	5	-1	0.666667	301	5	0	0.529412	351	5	0	0.5625
1	4	2	0.368421	51	4	2	0.340426	101	4	2	0.438596	151	5	-1	0.777778	201	5	-1	0.666667	251	5	-1	0.7	301	5	0	0.530233	351	5	0	0.584416
1	4	2	0.375	51	4	2	0.346154	101	4	2	0.44	151	5	-1	0.8	201	5	-1	0.685714	251	5	-1	0.714286	301	5	0	0.541176	351	5	0	0.615385
1	4	2	0.375	51	4	2	0.365854	101	4	2	0.454545	151	5	-1	0.825397	201	5	-1	0.722222	251	5	-1	0.769231	301	5	0	0.543689	351	5	0	0.625
1	4	2	0.37931	51	4	2	0.388889	101	4	2	0.481481	151	5	-1	0.833333	201	5	-1	0.742857	251	5	-1	0.791667	301	5	0	0.544	351	5	0	0.692308
1	4	2	0.388889	51	4	2	0.4	101	4	2	0.484848	151	5	-1	0.833333	201	5	-1	0.75	251	5	-1	0.818182	301	5	0	0.545455	351	5	0	0.7
1	4	2	0.4	51	4	2	0.413043	101	4	2	0.485714	151	5	-1	0.837838	201	5	-1	0.757576	251	5	-1	0.833333	301	5	0	0.55814	351	5	0	0.727273
1	4	2	0.403846	51	4	2	0.421053	101	4	2	0.5	151	5	-1	0.838235	201	5	-1	0.764706	251	5	-1	0.846154	301	5	0	0.566667	351	5	1	0.181818
1	4	2	0.414634	51	4	2	0.423077	101	4	2	0.5	151	5	-1	0.846154	201	5	-1	0.774194	251	5	0	0.2	301	5	0	0.573171	351	5	1	0.235294
1	4	2	0.421053	51	4	2	0.434783	101	4	2	0.5	151	5	-1	0.862069	201	5	-1	0.809524	251	5	0	0.2	301	5	0	0.6	351	5	1	0.3
1	4	2	0.428571	51	4	2	0.4375	101	4	2	0.534884	151	5	-1	0.864865	201	5	-1	0.882353	251	5	0	0.266667	301	5	0	0.636364	351	5	1	0.333333
1	4	2	0.461538	51	4	2	0.447368	101	4	2	0.545455	151	5	-1	0.867647	201	5	-1	0.916667	251	5	0	0.333333	301	5	0	0.666667	351	5	1	0.380952
1	4	2	0.466667	51	4	2	0.464286	101	4	2	0.555556	151	5	-1	0.883333	201	5	-1	0.916667	251	5	0	0.363636	301	5	0	0.7	351	5	1	0.416667
1	4	2	0.47619	51	4	2	0.466667	101	4	2	0.625	151	5	-1	0.883721	201	5	0	0.285714	251	5	0	0.363636	301	5	1	0.285714	351	5	1	0.466667
1	4	2	0.5	51	4	2	0.481481	101	4	2	0.75	151	5	-1	0.884615	201	5	0	0.375	251	5	0	0.402439	301	5	1	0.3	351	5	1	0.470588
1	4	2	0.5	51	4	2	0.482759	101	4	2	0.75	151	5	-1	0.888889	201	5	0	0.375	251	5	0	0.416667	301	5	1	0.304348	351	5	1	0.47619
1	4	2	0.55	51	4	2	0.5	101	4	3	0	151	5	-1	0.894737	201	5	0	0.428571	251	5	0	0.465909	301	5	1	0.333333	351	5	1	0.481752
1	4	2	0.5625	51	4	2	0.5	101	4	3	0.166667	151	5	-1	0.896552	201	5	0	0.461538	251	5	0	0.474227	301	5	1	0.363636	351	5	1	0.483444
1	4	2	0.565217	51	4	2	0.52381	101	4	3	0.1875	151	5	-1	0.9	201	5	0	0.461538	251	5	0	0.5	301	5	1	0.4	351	5	1	0.486842
1	4	2	0.571429	51	4	2	0.526316	101	4	3	0.222222	151	5	-1	0.901961	201	5	0	0.464286	251	5	0	0.5	301	5	1	0.421053	351	5	1	0.488372
1	4	2	0.575	51	4	2	0.53125	101	4	3	0.25	151	5	-1	0.904762	201	5	0	0.466667	251	5	0	0.50505	301	5	1	0.428571	351	5	1	0.488889
1	4	2	0.576923	51	4	2	0.535714	101	4	3	0.304348	151	5	-1	0.956522	201	5	0	0.474747	251	5	0	0.509804	301	5	1	0.452703	351	5	1	0.489362
1	4	2	0.6	51	4	2	0.545455	101	4	3	0.333333	151	5	-1	0.977273	201	5	0	0.478261	251	5	0	0.510417	301	5	1	0.454545	351	5	1	0.494949
1	4	2	0.6	51	4	2	0.555556	101	4	3	0.333333	151	5	0	0.214286	201	5	0	0.494118	251	5	0	0.545455	301	5	1	0.460526	351	5	1	0.5
1	4	2	0.608696	51	4	2	0.555556	101	4	3	0.346154	151	5	0	0.230769	201	5	0	0.5	251	5	0	0.548673	301	5	1	0.462069	351	5	1	0.5
1	4	2	0.615385	51	4	2	0.592593	101	4	3	0.352941	151	5	0	0.3125	201	5	0	0.5	251	5	0	0.560976	301	5	1	0.462963	351	5	1	0.5
1	4	2	0.64	51	4	2	0.6	101	4	3	0.363636	151	5	0	0.333333	201	5	0	0.5	251	5	0	0.561947	301	5	1	0.464286	351	5	1	0.5
1	4	2	0.642857	51	4	2	0.6	101	4	3	0.387097	151	5	0	0.333333	201	5	0	0.517241	251	5	0	0.568627	301	5	1	0.465909	351	5	1	0.5
1	4	2	0.642857	51	4	2	0.666667	101	4	3	0.444444	151	5	0	0.333333	201	5	0	0.529126	251	5	0	0.570213	301	5	1	0.466667	351	5	1	0.503356
1	4	2	0.666667	51	4	2	0.714286	101	4	3	0.5	151	5	0	0.375	201	5	0	0.531646	251	5	0	0.596491	301	5	1	0.5	351	5	1	0.503497
1	4	3	0.266667	51	4	3	0.153846	101	4	3	0.5	151	5	0	0.4	201	5	0	0.533981	251	5	0	0.6	301	5	1	0.5	351	5	1	0.505882
1	4	3	0.269231	51	4	3	0.2	101	4	3	0.538462	151	5	0	0.4	201	5	0	0.534653	251	5	0	0.608333	301	5	1	0.5	351	5	1	0.512195
1	4	3	0.3	51	4	3	0.235294	101	4	3	0.65	151	5	0	0.4	201	5	0	0.545455	251	5	0	0.615385	301	5	1	0.5	351	5	1	0.518519
1	4	3	0.315789	51	4	3	0.266667	101	5	-2	0.857143	151	5	0	0.403846	201	5	0	0.547872	251	5	0	0.636364	301	5	1	0.5	351	5	1	0.518519
1	4	3	0.363636	51	4	3	0.363636	101	5	-2	0.857143	151	5	0	0.40678	201	5	0	0.572917	251	5	0	0.642857	301	5	1	0.512821	351	5	1	0.52027
1	4	3	0.4	51	4	3	0.375	101	5	-2	0.875	151	5	0	0.42	201	5	0	0.575	251	5	0	0.67033	301	5	1	0.518519	351	5	1	0.520833
1	4	3	0.428571	51	4	3	0.4	101	5	-2	0.895833	151	5	0	0.425926	201	5	0	0.576087	251	5	0	0.684211	301	5	1	0.522581	351	5	1	0.520833
1	4	3	0.4375	51	4	3	0.409091	101	5	-2	0.903226	151	5	0	0.461538	201	5	0	0.592593	251	5	1	0.294118	301	5	1	0.523077	351	5	1	0.526316
1	4	3	0.4375	51	4	3	0.416667	101	5	-2	0.904762	151	5	0	0.481481	201	5	0	0.6	251	5	1	0.352941	301	5	1	0.52381	351	5	1	0.52809
1	4	3	0.44	51	4	3	0.461538	101	5	-2	0.907692	151	5	0	0.492228	201	5	0	0.636364	251	5	1	0.355932	301	5	1	0.542169	351	5	1	0.528302
1	4	3	0.44	51	4	3	0.466667	101	5	-2	0.910714	151	5	0	0.511905	201	5	0	0.652174	251	5	1	0.357143	301	5	1	0.542484	351	5	1	0.534247
1	4	3	0.454545	51	4	3	0.473684	101	5	-2	0.925	151	5	0	0.537037	201	5	1	0.272727	251	5	1	0.396226	301	5	1	0.543046	351	5	1	0.538462
1	4	3	0.571429	51	4	3	0.5	101	5	-2	0.925926	151	5	0	0.549708	201	5	1	0.363636	251	5	1	0.397849	301	5	1	0.545455	351	5	1	0.540146
1	4	3	0.6	51	4	3	0.5	101	5	-2	0.928571	151	5	0	0.5625	201	5	1	0.368421	251	5	1	0.42268	301	5	1	0.557895	351	5	1	0.545455
1	4	3	0.631579	51	4	3	0.75	101	5	-2	0.930233	151	5	0	0.5625	201	5	1	0.403846	251	5	1	0.426471	301	5	1	0.56	351	5	1	0.545455
1	4	3	0.7	51	4	3	0.761905	101	5	-2	0.9375	151	5	0	0.569892	201	5	1	0.408163	251	5	1	0.430556	301	5	1	0.571429	351	5	1	0.55814
1	5	-2	0.2	51	5	-2	0.2	101	5	-2	0.944444	151	5	0	0.6	201	5	1	0.411765	251	5	1	0.434783	301	5	1	0.583333	351	5	1	0.559322
1	5	-2	0.3	51	5	-2	0.666667	101	5	-2	0.944444	151	5	0	0.610169	201	5	1	0.416667	251	5	1	0.435374	301	5	1	0.615385	351	5	1	0.571429
1	5	-2	0.6	51	5	-2	0.777778	101	5	-2	0.947368	151	5	0	0.669725	201	5	1	0.425	251	5	1	0.44	301	5	1	0.631579	351	5	1	0.583333
1	5	-2	0.794118	51	5	-2	0.78	101	5	-2	0.947368	151	5	0	0.709677	201	5	1	0.431507	251	5	1	0.442308	301	5	1	0.642857	351	5	1	0.6
1	5	-2	0.795455	51	5	-2	0.8	101	5	-2	0.954545	151	5	0	0.727273	201	5	1	0.432432	251	5	1	0.451219	301	5	1	0.65	351	5	2	0.307692
1	5	-2	0.8125	51	5	-2	0.8	101	5	-2	0.956522	151	5	0	0.8	201	5	1	0.442308	251	5	1	0.452229	301	5	2	0.235294	351	5	2	0.333333
1	5	-2	0.8125	51	5	-2	0.8125	101	5	-2	0.958333	151	5	1	0.2	201	5	1	0.444444	251	5	1	0.454545	301	5	2	0.363636	351	5	2	0.34375
1	5	-2	0.818182	51	5	-2	0.818182	101	5	-2	0.969697	151	5	1	0.230769	201	5	1	0.444444	251	5	1	0.460526	301	5	2	0.388889	351	5	2	0.354839
1	5	-2	0.833333	51	5	-2	0.823529	101	5	-2	1	151	5	1	0.25641	201	5	1	0.447368	251	5	1	0.465116	301	5	2	0.416667	351	5	2	0.37037
1	5	-2	0.844828	51	5	-2	0.833333	101	5	-2	1	151	5	1	0.261905	201	5	1	0.451613	251	5	1	0.471831	301	5	2	0.423077	351	5	2	0.409091
1	5	-2	0.85	51	5	-2	0.84	101	5	-2	1	151	5	1	0.263158	201	5	1	0.463768	251	5	1	0.478261	301	5	2	0.428571	351	5	2	0.418605
1	5	-2	0.851852	51	5	-2	0.861538	101	5	-1	0.3	151	5	1	0.263158	201	5	1	0.465116	251	5	1	0.488636	301	5	2	0.431818	351	5	2	0.4375
1	5	-2	0.859649	51	5	-2	0.866667	101	5	-1	0.3	151	5	1	0.28	201	5	1	0.465409	251	5	1	0.5	301	5	2	0.433333	351	5	2	0.44
1	5	-2	0.863636	51	5	-2	0.868852	101	5	-1	0.454545	151	5	1	0.297872	201	5	1	0.477778	251	5	1	0.5	301	5	2	0.433333	351	5	2	0.445652
1	5	-2	0.87234	51	5	-2	0.875	101	5	-1	0.6	151	5	1	0.317073	201	5	1	0.479042	251	5	1	0.5	301	5	2	0.4375	351	5	2	0.453333
1	5	-2	0.875	51	5	-2	0.882353	101	5	-1	0.6	151	5	1	0.326087	201	5	1	0.481928	251	5	1	0.5	301	5	2	0.438596	351	5	2	0.457143
1	5	-2	0.88	51	5	-2	0.884615	101	5	-1	0.611111	151	5	1	0.333333	201	5	1	0.491803	251	5	1	0.503448	301	5	2	0.452381	351	5	2	0.458333
1	5	-2	0.88	51	5	-2	0.888889	101	5	-1	0.642857	151	5	1	0.357143	201	5	1	0.493421	251	5	1	0.507937	301	5	2	0.455696	351	5	2	0.461538
1	5	-2	0.884615	51	5	-2	0.894737	101	5	-1	0.7	151	5	1	0.365854	201	5	1	0.5	251	5	1	0.519608	301	5	2	0.458333	351	5	2	0.461538
1	5	-2	0.913043	51	5	-2	0.894737	101	5	-1	0.705882	151	5	1	0.367742	201	5	1	0.5	251	5	1	0.52	301	5	2	0.466667	351	5	2	0.465347
1	5	-2	0.916667	51	5	-2	0.898305	101	5	-1	0.710526	151	5	1	0.375	201	5	1	0.5	251	5	1	0.525	301	5	2	0.466667	351	5	2	0.466667
1	5	-2	0.916667	51	5	-2	0.913043	101	5	-1	0.714286	151	5	1	0.375	201	5	1	0.5	251	5	1	0.528302	301	5	2	0.468085	351	5	2	0.472222
1	5	-2	0.956522	51	5	-2	0.935484	101	5	-1	0.725	151	5	1	0.377622	201	5	1	0.505882	251	5	1	0.534884	301	5	2	0.469388	351	5	2	0.473684
1	5	-2	0.96875	51	5	-2	0.95	101	5	-1	0.727273	151	5	1	0.382022	201	5	1	0.533333	251	5	1	0.545455	301	5	2	0.479167	351	5	2	0.475
1	5	-2	0.970588	51	5	-2	0.983607	101	5	-1	0.727273	151	5	1	0.388889	201	5	1	0.538462	251	5	1	0.545455	301	5	2	0.4875	351	5	2	0.48
[truncated: 58,849 more rows]

## Sheet: Figure S1C
supraganular compartment neuron density scaling: values of supragranular contribution in silico
[truncated: 54,118 more rows]

[truncated: 15 more sheets: Figure S1D, Figure S2A, Figure S2B, Figure S2C, Figure S2D, Figure S3A, Figure S3B, Figure S3C, Figure S3D, Figure S4A&B, Figure S4C, Figure S5A, Figure S5B, Figure S6AtoF, Figure S7A&B]
